# Supplementary material for: Multiomics: Two-Sample, Bidirectional, Multivariate and Mediated Mendelian Randomization Analysis of Allergic Rhinitis
Source: Indian J Otolaryngol Head Neck Surg. 2025 Mar 17;77(4):1823–30. doi: 10.1007/s12070-025-05413-8 (PMC11985736; doi:10.1007/s12070-025-05413-8)
Supplement: Supplementary file 1 — Supplementary Material 1 [file 12070_2025_5413_MOESM1_ESM.xlsx]

## Sheet: allharmonise
gwas id exposure	id outcome	method	nsnp	b	se	pval	lo_ci	up_ci	or	or_lci95	or_uci95
GCST90199621	finn-b-ALLERG_RHINITIS	MR Egger	23	-0.00345682	0.0527496	0.94837	-0.106846	0.0999324	0.996549	0.898664	1.1051
GCST90199621	finn-b-ALLERG_RHINITIS	Weighted median	23	-0.0269421	0.0374583	0.471984	-0.10036	0.0464762	0.973418	0.904511	1.04757
GCST90199621	finn-b-ALLERG_RHINITIS	Inverse variance weighted	23	0.018372	0.0314491	0.559099	-0.0432683	0.0800122	1.01854	0.957654	1.0833
GCST90199621	finn-b-ALLERG_RHINITIS	Simple mode	23	0.110792	0.0852889	0.207389	-0.0563746	0.277958	1.11716	0.945185	1.32043
GCST90199621	finn-b-ALLERG_RHINITIS	Weighted mode	23	-0.0105422	0.0374872	0.78117	-0.0840171	0.0629328	0.989513	0.919416	1.06496
GCST90199622	finn-b-ALLERG_RHINITIS	MR Egger	15	0.0208555	0.0316002	0.520789	-0.0410809	0.0827919	1.02107	0.959751	1.08632
GCST90199622	finn-b-ALLERG_RHINITIS	Weighted median	15	0.0203337	0.0321082	0.526547	-0.0425984	0.0832657	1.02054	0.958296	1.08683
GCST90199622	finn-b-ALLERG_RHINITIS	Inverse variance weighted	15	0.00520777	0.0244953	0.831636	-0.0428029	0.0532185	1.00522	0.9581	1.05466
GCST90199622	finn-b-ALLERG_RHINITIS	Simple mode	15	0.0153478	0.0662885	0.820253	-0.114578	0.145273	1.01547	0.891743	1.15636
GCST90199622	finn-b-ALLERG_RHINITIS	Weighted mode	15	0.0153478	0.0280781	0.593252	-0.0396853	0.0703809	1.01547	0.961092	1.07292
GCST90199623	finn-b-ALLERG_RHINITIS	MR Egger	21	0.013242	0.08108	0.871991	-0.145675	0.172159	1.01333	0.864439	1.18787
GCST90199623	finn-b-ALLERG_RHINITIS	Weighted median	21	0.0625186	0.0428285	0.144361	-0.0214253	0.146463	1.06451	0.978803	1.15773
GCST90199623	finn-b-ALLERG_RHINITIS	Inverse variance weighted	21	0.028817	0.0382301	0.450983	-0.046114	0.103748	1.02924	0.954933	1.10932
GCST90199623	finn-b-ALLERG_RHINITIS	Simple mode	21	0.0874758	0.0783077	0.277202	-0.0660073	0.240959	1.09142	0.936124	1.27247
GCST90199623	finn-b-ALLERG_RHINITIS	Weighted mode	21	0.0967907	0.0564198	0.101698	-0.0137921	0.207374	1.10163	0.986303	1.23044
GCST90199624	finn-b-ALLERG_RHINITIS	MR Egger	17	0.0372524	0.0945612	0.699161	-0.148087	0.222592	1.03795	0.862356	1.24931
GCST90199624	finn-b-ALLERG_RHINITIS	Weighted median	17	0.0199303	0.0621842	0.748585	-0.101951	0.141811	1.02013	0.903074	1.15236
GCST90199624	finn-b-ALLERG_RHINITIS	Inverse variance weighted	17	-0.0197779	0.0441806	0.654398	-0.106372	0.066816	0.980416	0.89909	1.0691
GCST90199624	finn-b-ALLERG_RHINITIS	Simple mode	17	0.00494403	0.100012	0.961185	-0.19108	0.200968	1.00496	0.826067	1.22259
GCST90199624	finn-b-ALLERG_RHINITIS	Weighted mode	17	0.0374477	0.0806873	0.648822	-0.120699	0.195595	1.03816	0.8863	1.21603
GCST90199625	finn-b-ALLERG_RHINITIS	MR Egger	22	-0.0558799	0.0824126	0.50551	-0.217409	0.105649	0.945653	0.804601	1.11143
GCST90199625	finn-b-ALLERG_RHINITIS	Weighted median	22	-0.068412	0.0537721	0.203281	-0.173805	0.0369813	0.933876	0.840461	1.03767
GCST90199625	finn-b-ALLERG_RHINITIS	Inverse variance weighted	22	-0.0507124	0.037324	0.174239	-0.123868	0.0224426	0.950552	0.883497	1.0227
GCST90199625	finn-b-ALLERG_RHINITIS	Simple mode	22	-0.0771011	0.0998536	0.448634	-0.272814	0.118612	0.925796	0.761234	1.12593
GCST90199625	finn-b-ALLERG_RHINITIS	Weighted mode	22	-0.102542	0.0902378	0.268613	-0.279408	0.0743244	0.902541	0.756232	1.07716
GCST90199626	finn-b-ALLERG_RHINITIS	MR Egger	25	0.0628242	0.087808	0.481518	-0.10928	0.234928	1.06484	0.89648	1.26482
GCST90199626	finn-b-ALLERG_RHINITIS	Weighted median	25	-0.00871022	0.0516145	0.865989	-0.109875	0.0924541	0.991328	0.895947	1.09686
GCST90199626	finn-b-ALLERG_RHINITIS	Inverse variance weighted	25	0.0248831	0.0341633	0.466396	-0.0420771	0.0918432	1.0252	0.958796	1.09619
GCST90199626	finn-b-ALLERG_RHINITIS	Simple mode	25	-0.0746903	0.0808506	0.364783	-0.233158	0.0837769	0.928031	0.792029	1.08739
GCST90199626	finn-b-ALLERG_RHINITIS	Weighted mode	25	-0.0338431	0.066443	0.615155	-0.164071	0.0963852	0.966723	0.848681	1.10118
GCST90199627	finn-b-ALLERG_RHINITIS	MR Egger	17	-0.0676597	0.0686598	0.34004	-0.202233	0.0669135	0.934578	0.816905	1.0692
GCST90199627	finn-b-ALLERG_RHINITIS	Weighted median	17	-0.0379357	0.0442639	0.391425	-0.124693	0.0488215	0.962775	0.882768	1.05003
GCST90199627	finn-b-ALLERG_RHINITIS	Inverse variance weighted	17	-0.0424169	0.0319352	0.184106	-0.10501	0.0201761	0.95847	0.900316	1.02038
GCST90199627	finn-b-ALLERG_RHINITIS	Simple mode	17	-0.0597134	0.067011	0.386081	-0.191055	0.0716282	0.942034	0.826087	1.07426
GCST90199627	finn-b-ALLERG_RHINITIS	Weighted mode	17	-0.0521993	0.0570294	0.373621	-0.163977	0.0595784	0.94914	0.848762	1.06139
GCST90199628	finn-b-ALLERG_RHINITIS	MR Egger	25	0.0437226	0.0714962	0.546841	-0.0964099	0.183855	1.04469	0.908092	1.20184
GCST90199628	finn-b-ALLERG_RHINITIS	Weighted median	25	0.0127722	0.0528809	0.809146	-0.0908743	0.116419	1.01285	0.913132	1.12347
GCST90199628	finn-b-ALLERG_RHINITIS	Inverse variance weighted	25	0.0146145	0.0366203	0.689833	-0.0571613	0.0863903	1.01472	0.944442	1.09023
GCST90199628	finn-b-ALLERG_RHINITIS	Simple mode	25	-0.00875831	0.0924597	0.925319	-0.189979	0.172463	0.99128	0.826976	1.18823
GCST90199628	finn-b-ALLERG_RHINITIS	Weighted mode	25	0.0319665	0.0642312	0.62324	-0.0939266	0.15786	1.03248	0.91035	1.171
GCST90199629	finn-b-ALLERG_RHINITIS	MR Egger	27	-0.047617	0.085884	0.584208	-0.21595	0.120716	0.953499	0.805776	1.1283
GCST90199629	finn-b-ALLERG_RHINITIS	Weighted median	27	0.0123685	0.0539063	0.818523	-0.0932878	0.118025	1.01245	0.910931	1.12527
GCST90199629	finn-b-ALLERG_RHINITIS	Inverse variance weighted	27	0.00279721	0.0396541	0.943764	-0.0749247	0.0805192	1.0028	0.927813	1.08385
GCST90199629	finn-b-ALLERG_RHINITIS	Simple mode	27	0.0441993	0.100287	0.663052	-0.152363	0.240762	1.04519	0.858677	1.27222
GCST90199629	finn-b-ALLERG_RHINITIS	Weighted mode	27	-0.0234961	0.0929518	0.802428	-0.205682	0.158689	0.976778	0.814092	1.17197
GCST90199630	finn-b-ALLERG_RHINITIS	MR Egger	23	-0.0348812	0.0574585	0.550314	-0.1475	0.0777374	0.96572	0.862863	1.08084
GCST90199630	finn-b-ALLERG_RHINITIS	Weighted median	23	0.0164372	0.0447842	0.713596	-0.0713398	0.104214	1.01657	0.931145	1.10984
GCST90199630	finn-b-ALLERG_RHINITIS	Inverse variance weighted	23	-0.00228422	0.0318515	0.942829	-0.0647132	0.0601447	0.997718	0.937336	1.06199
GCST90199630	finn-b-ALLERG_RHINITIS	Simple mode	23	-0.0200497	0.0741302	0.789323	-0.165345	0.125246	0.98015	0.847601	1.13343
GCST90199630	finn-b-ALLERG_RHINITIS	Weighted mode	23	0.0104064	0.0540095	0.84898	-0.0954523	0.116265	1.01046	0.908962	1.12329
GCST90199631	finn-b-ALLERG_RHINITIS	MR Egger	14	0.0154609	0.161625	0.92537	-0.301325	0.332247	1.01558	0.739838	1.3941
GCST90199631	finn-b-ALLERG_RHINITIS	Weighted median	14	0.0270622	0.0767205	0.724286	-0.12331	0.177434	1.02743	0.88399	1.19415
GCST90199631	finn-b-ALLERG_RHINITIS	Inverse variance weighted	14	-0.00546406	0.0589016	0.92609	-0.120911	0.109983	0.994551	0.886113	1.11626
GCST90199631	finn-b-ALLERG_RHINITIS	Simple mode	14	0.0861972	0.121484	0.490524	-0.151912	0.324306	1.09002	0.859064	1.38307
GCST90199631	finn-b-ALLERG_RHINITIS	Weighted mode	14	-0.000318793	0.108725	0.997705	-0.213419	0.212781	0.999681	0.807818	1.23711
GCST90199632	finn-b-ALLERG_RHINITIS	MR Egger	20	-0.0478143	0.129645	0.716572	-0.301919	0.20629	0.953311	0.739398	1.22911
GCST90199632	finn-b-ALLERG_RHINITIS	Weighted median	20	-0.0686843	0.0610448	0.260527	-0.188332	0.0509634	0.933621	0.82834	1.05228
GCST90199632	finn-b-ALLERG_RHINITIS	Inverse variance weighted	20	-0.00261402	0.0585432	0.964385	-0.117359	0.112131	0.997389	0.889266	1.11866
GCST90199632	finn-b-ALLERG_RHINITIS	Simple mode	20	-0.0932325	0.107706	0.397497	-0.304336	0.117871	0.910982	0.737613	1.1251
GCST90199632	finn-b-ALLERG_RHINITIS	Weighted mode	20	-0.08938	0.0802914	0.279511	-0.246751	0.0679912	0.914498	0.781335	1.07036
GCST90199633	finn-b-ALLERG_RHINITIS	MR Egger	23	-0.0173304	0.0609646	0.778988	-0.136821	0.10216	0.982819	0.872126	1.10756
GCST90199633	finn-b-ALLERG_RHINITIS	Weighted median	23	0.021546	0.0455524	0.636218	-0.0677368	0.110829	1.02178	0.934506	1.1172
GCST90199633	finn-b-ALLERG_RHINITIS	Inverse variance weighted	23	0.0242355	0.0313875	0.440032	-0.037284	0.0857549	1.02453	0.963403	1.08954
GCST90199633	finn-b-ALLERG_RHINITIS	Simple mode	23	0.00147804	0.0688585	0.983068	-0.133485	0.136441	1.00148	0.875041	1.14619
GCST90199633	finn-b-ALLERG_RHINITIS	Weighted mode	23	0.0219668	0.0517059	0.675079	-0.0793767	0.12331	1.02221	0.923692	1.13124
GCST90199634	finn-b-ALLERG_RHINITIS	MR Egger	24	-0.0160775	0.0406201	0.696063	-0.0956929	0.0635379	0.984051	0.908743	1.0656
GCST90199634	finn-b-ALLERG_RHINITIS	Weighted median	24	-0.0103511	0.0409618	0.8005	-0.0906362	0.069934	0.989702	0.91335	1.07244
GCST90199634	finn-b-ALLERG_RHINITIS	Inverse variance weighted	24	-0.0145522	0.0270111	0.590061	-0.0674939	0.0383896	0.985553	0.934733	1.03914
GCST90199634	finn-b-ALLERG_RHINITIS	Simple mode	24	-0.0273847	0.054222	0.618331	-0.13366	0.0788905	0.972987	0.874888	1.08209
GCST90199634	finn-b-ALLERG_RHINITIS	Weighted mode	24	-0.0154941	0.0384716	0.690857	-0.0908986	0.0599103	0.984625	0.91311	1.06174
GCST90199635	finn-b-ALLERG_RHINITIS	MR Egger	26	0.00884537	0.0480945	0.855624	-0.0854198	0.103111	1.00888	0.918127	1.10861
GCST90199635	finn-b-ALLERG_RHINITIS	Weighted median	26	0.0151024	0.0404393	0.708806	-0.0641585	0.0943634	1.01522	0.937856	1.09896
GCST90199635	finn-b-ALLERG_RHINITIS	Inverse variance weighted	26	0.0133848	0.0275029	0.626493	-0.0405209	0.0672905	1.01347	0.960289	1.06961
GCST90199635	finn-b-ALLERG_RHINITIS	Simple mode	26	-0.00472817	0.0603661	0.938193	-0.123046	0.113589	0.995283	0.884223	1.12029
GCST90199635	finn-b-ALLERG_RHINITIS	Weighted mode	26	0.0296609	0.0435644	0.502223	-0.0557253	0.115047	1.03011	0.945799	1.12193
GCST90199636	finn-b-ALLERG_RHINITIS	MR Egger	19	0.0395221	0.117671	0.74108	-0.191114	0.270158	1.04031	0.826039	1.31017
GCST90199636	finn-b-ALLERG_RHINITIS	Weighted median	19	-0.0525321	0.0504543	0.297791	-0.151422	0.0463582	0.948824	0.859485	1.04745
GCST90199636	finn-b-ALLERG_RHINITIS	Inverse variance weighted	19	-0.0268976	0.0359587	0.454451	-0.0973766	0.0435813	0.973461	0.907214	1.04454
GCST90199636	finn-b-ALLERG_RHINITIS	Simple mode	19	-0.096799	0.0822584	0.254616	-0.258026	0.0644275	0.907738	0.772575	1.06655
GCST90199636	finn-b-ALLERG_RHINITIS	Weighted mode	19	-0.0854521	0.069977	0.237785	-0.222607	0.0517027	0.918097	0.800429	1.05306
GCST90199637	finn-b-ALLERG_RHINITIS	MR Egger	19	0.0512943	0.119093	0.672092	-0.182128	0.284717	1.05263	0.833495	1.32939
GCST90199637	finn-b-ALLERG_RHINITIS	Weighted median	19	0.0414043	0.0621219	0.505091	-0.0803546	0.163163	1.04227	0.922789	1.17723
GCST90199637	finn-b-ALLERG_RHINITIS	Inverse variance weighted	19	0.0546445	0.0451664	0.226337	-0.0338816	0.143171	1.05617	0.966686	1.15393
GCST90199637	finn-b-ALLERG_RHINITIS	Simple mode	19	0.0295429	0.107317	0.786231	-0.180798	0.239884	1.02998	0.834604	1.2711
GCST90199637	finn-b-ALLERG_RHINITIS	Weighted mode	19	0.0265979	0.101314	0.795894	-0.171977	0.225173	1.02695	0.841999	1.25254
GCST90199638	finn-b-ALLERG_RHINITIS	MR Egger	23	0.0391265	0.0839033	0.645781	-0.125324	0.203577	1.0399	0.882211	1.22578
GCST90199638	finn-b-ALLERG_RHINITIS	Weighted median	23	0.0673724	0.0541761	0.213654	-0.0388128	0.173558	1.06969	0.961931	1.18953
GCST90199638	finn-b-ALLERG_RHINITIS	Inverse variance weighted	23	0.0510237	0.0397396	0.199159	-0.0268659	0.128913	1.05235	0.973492	1.13759
GCST90199638	finn-b-ALLERG_RHINITIS	Simple mode	23	0.0605701	0.0982823	0.54403	-0.132063	0.253203	1.06244	0.876286	1.28815
GCST90199638	finn-b-ALLERG_RHINITIS	Weighted mode	23	0.0806492	0.0765171	0.303321	-0.0693243	0.230623	1.08399	0.933024	1.25938
GCST90199639	finn-b-ALLERG_RHINITIS	MR Egger	24	0.0932834	0.0389559	0.0255921	0.0169297	0.169637	1.09777	1.01707	1.18487
GCST90199639	finn-b-ALLERG_RHINITIS	Weighted median	24	0.0743365	0.026607	0.00520814	0.0221868	0.126486	1.07717	1.02243	1.13483
GCST90199639	finn-b-ALLERG_RHINITIS	Inverse variance weighted	24	0.0549579	0.0240175	0.0221233	0.0078836	0.102032	1.0565	1.00791	1.10742
GCST90199639	finn-b-ALLERG_RHINITIS	Simple mode	24	0.047733	0.0536797	0.383091	-0.0574791	0.152945	1.04889	0.944142	1.16526
GCST90199639	finn-b-ALLERG_RHINITIS	Weighted mode	24	0.0702231	0.0232979	0.00618157	0.0245592	0.115887	1.07275	1.02486	1.12287
GCST90199640	finn-b-ALLERG_RHINITIS	MR Egger	18	0.0480677	0.0381165	0.22536	-0.0266405	0.122776	1.04924	0.973711	1.13063
GCST90199640	finn-b-ALLERG_RHINITIS	Weighted median	18	0.0220359	0.027891	0.429484	-0.0326304	0.0767022	1.02228	0.967896	1.07972
GCST90199640	finn-b-ALLERG_RHINITIS	Inverse variance weighted	18	0.0108073	0.0248525	0.663666	-0.0379035	0.0595181	1.01087	0.962806	1.06132
GCST90199640	finn-b-ALLERG_RHINITIS	Simple mode	18	0.0166618	0.0747019	0.826159	-0.129754	0.163077	1.0168	0.878312	1.17713
GCST90199640	finn-b-ALLERG_RHINITIS	Weighted mode	18	0.0203512	0.0283594	0.482738	-0.0352332	0.0759356	1.02056	0.96538	1.07889
GCST90199641	finn-b-ALLERG_RHINITIS	MR Egger	15	-0.163456	0.098005	0.119242	-0.355546	0.0286335	0.849204	0.700791	1.02905
GCST90199641	finn-b-ALLERG_RHINITIS	Weighted median	15	-0.0127899	0.0663745	0.847199	-0.142884	0.117304	0.987292	0.866855	1.12446
GCST90199641	finn-b-ALLERG_RHINITIS	Inverse variance weighted	15	-0.0452658	0.0499627	0.36494	-0.143193	0.0526611	0.955743	0.866587	1.05407
GCST90199641	finn-b-ALLERG_RHINITIS	Simple mode	15	-0.0270915	0.100905	0.79224	-0.224864	0.170681	0.973272	0.798625	1.18611
GCST90199641	finn-b-ALLERG_RHINITIS	Weighted mode	15	-0.00736112	0.091166	0.936788	-0.186046	0.171324	0.992666	0.830235	1.18688
GCST90199642	finn-b-ALLERG_RHINITIS	MR Egger	28	-0.0292105	0.0275372	0.298551	-0.0831835	0.0247624	0.971212	0.920182	1.02507
GCST90199642	finn-b-ALLERG_RHINITIS	Weighted median	28	0.00114665	0.0310111	0.970504	-0.0596351	0.0619284	1.00115	0.942108	1.06389
GCST90199642	finn-b-ALLERG_RHINITIS	Inverse variance weighted	28	0.0162705	0.0218852	0.45721	-0.0266244	0.0591655	1.0164	0.973727	1.06095
GCST90199642	finn-b-ALLERG_RHINITIS	Simple mode	28	0.0841847	0.0746715	0.269493	-0.0621715	0.230541	1.08783	0.939722	1.25928
GCST90199642	finn-b-ALLERG_RHINITIS	Weighted mode	28	-0.0140688	0.0246841	0.573421	-0.0624496	0.034312	0.98603	0.93946	1.03491
GCST90199643	finn-b-ALLERG_RHINITIS	MR Egger	17	0.00663421	0.0935692	0.944413	-0.176761	0.19003	1.00666	0.83798	1.20929
GCST90199643	finn-b-ALLERG_RHINITIS	Weighted median	17	0.0176487	0.0558055	0.75181	-0.0917302	0.127028	1.01781	0.912351	1.13545
GCST90199643	finn-b-ALLERG_RHINITIS	Inverse variance weighted	17	0.00202651	0.0408765	0.96046	-0.0780913	0.0821444	1.00203	0.92488	1.08561
GCST90199643	finn-b-ALLERG_RHINITIS	Simple mode	17	0.00959613	0.0870197	0.913562	-0.160963	0.180155	1.00964	0.851324	1.1974
GCST90199643	finn-b-ALLERG_RHINITIS	Weighted mode	17	0.00498684	0.0798537	0.950978	-0.151526	0.1615	1.005	0.859395	1.17527
GCST90199644	finn-b-ALLERG_RHINITIS	MR Egger	23	-0.167195	0.10646	0.131244	-0.375856	0.0414654	0.846034	0.686701	1.04234
GCST90199644	finn-b-ALLERG_RHINITIS	Weighted median	23	-0.0541005	0.0531978	0.309168	-0.158368	0.0501672	0.947337	0.853536	1.05145
GCST90199644	finn-b-ALLERG_RHINITIS	Inverse variance weighted	23	-0.0354329	0.0375491	0.345353	-0.109029	0.0381633	0.965188	0.896704	1.0389
GCST90199644	finn-b-ALLERG_RHINITIS	Simple mode	23	-0.169971	0.106535	0.124879	-0.37878	0.0388379	0.843689	0.684696	1.0396
GCST90199644	finn-b-ALLERG_RHINITIS	Weighted mode	23	-0.145791	0.0918663	0.126785	-0.325849	0.0342672	0.864339	0.721915	1.03486
GCST90199645	finn-b-ALLERG_RHINITIS	MR Egger	18	0.104426	0.0546339	0.0740384	-0.00265642	0.211508	1.11007	0.997347	1.23554
GCST90199645	finn-b-ALLERG_RHINITIS	Weighted median	18	0.11896	0.049553	0.0163657	0.0218359	0.216084	1.12632	1.02208	1.24121
GCST90199645	finn-b-ALLERG_RHINITIS	Inverse variance weighted	18	0.0663735	0.0340357	0.0511628	-0.000336562	0.133084	1.06863	0.999663	1.14235
GCST90199645	finn-b-ALLERG_RHINITIS	Simple mode	18	0.0351262	0.0980427	0.724548	-0.157037	0.22729	1.03575	0.854672	1.25519
GCST90199645	finn-b-ALLERG_RHINITIS	Weighted mode	18	0.105798	0.0510331	0.0536753	0.00577272	0.205822	1.1116	1.00579	1.22853
GCST90199646	finn-b-ALLERG_RHINITIS	MR Egger	27	-0.0726289	0.0647321	0.272527	-0.199504	0.0542461	0.929946	0.819137	1.05574
GCST90199646	finn-b-ALLERG_RHINITIS	Weighted median	27	0.0123637	0.0505318	0.806711	-0.0866787	0.111406	1.01244	0.916972	1.11785
GCST90199646	finn-b-ALLERG_RHINITIS	Inverse variance weighted	27	0.00664981	0.0348036	0.848473	-0.0615653	0.0748649	1.00667	0.940292	1.07774
GCST90199646	finn-b-ALLERG_RHINITIS	Simple mode	27	0.0690958	0.104149	0.512894	-0.135037	0.273228	1.07154	0.873684	1.3142
GCST90199646	finn-b-ALLERG_RHINITIS	Weighted mode	27	0.0848501	0.079154	0.293586	-0.0702916	0.239992	1.08855	0.932122	1.27124
GCST90199647	finn-b-ALLERG_RHINITIS	MR Egger	22	-0.025591	0.080608	0.754174	-0.183583	0.132401	0.974734	0.832283	1.14157
GCST90199647	finn-b-ALLERG_RHINITIS	Weighted median	22	0.0569549	0.0531197	0.28363	-0.0471596	0.161069	1.05861	0.953935	1.17477
GCST90199647	finn-b-ALLERG_RHINITIS	Inverse variance weighted	22	0.0459358	0.0385891	0.233895	-0.0296987	0.12157	1.04701	0.970738	1.12927
GCST90199647	finn-b-ALLERG_RHINITIS	Simple mode	22	0.0578089	0.0915836	0.534711	-0.121695	0.237313	1.05951	0.885418	1.26784
GCST90199647	finn-b-ALLERG_RHINITIS	Weighted mode	22	0.0703535	0.077747	0.375782	-0.0820306	0.222738	1.07289	0.921244	1.24949
GCST90199648	finn-b-ALLERG_RHINITIS	MR Egger	25	0.00150369	0.0413728	0.971321	-0.079587	0.0825944	1.0015	0.923498	1.0861
GCST90199648	finn-b-ALLERG_RHINITIS	Weighted median	25	-0.018805	0.0377808	0.618668	-0.0928553	0.0552454	0.981371	0.911325	1.0568
GCST90199648	finn-b-ALLERG_RHINITIS	Inverse variance weighted	25	-0.0296887	0.0257547	0.249014	-0.0801679	0.0207905	0.970748	0.922961	1.02101
GCST90199648	finn-b-ALLERG_RHINITIS	Simple mode	25	-0.0578497	0.0595316	0.340869	-0.174532	0.0588322	0.943792	0.83985	1.0606
GCST90199648	finn-b-ALLERG_RHINITIS	Weighted mode	25	-0.0395488	0.0409976	0.344335	-0.119904	0.0408065	0.961223	0.887005	1.04165
GCST90199649	finn-b-ALLERG_RHINITIS	MR Egger	19	-0.0504658	0.070588	0.484353	-0.188818	0.0878867	0.950786	0.827937	1.09186
GCST90199649	finn-b-ALLERG_RHINITIS	Weighted median	19	-0.108615	0.0446081	0.0148967	-0.196047	-0.0211835	0.897075	0.821973	0.979039
GCST90199649	finn-b-ALLERG_RHINITIS	Inverse variance weighted	19	-0.0310269	0.0336746	0.356854	-0.0970291	0.0349752	0.969449	0.90753	1.03559
GCST90199649	finn-b-ALLERG_RHINITIS	Simple mode	19	-0.103086	0.0937041	0.285776	-0.286746	0.0805742	0.90205	0.750703	1.08391
GCST90199649	finn-b-ALLERG_RHINITIS	Weighted mode	19	-0.111296	0.0471621	0.0297749	-0.203734	-0.0188587	0.894673	0.815679	0.981318
GCST90199650	finn-b-ALLERG_RHINITIS	MR Egger	26	0.051807	0.0782446	0.514205	-0.101552	0.205167	1.05317	0.903434	1.22773
GCST90199650	finn-b-ALLERG_RHINITIS	Weighted median	26	0.0119402	0.0565655	0.832819	-0.0989282	0.122809	1.01201	0.905808	1.13067
GCST90199650	finn-b-ALLERG_RHINITIS	Inverse variance weighted	26	-0.0239399	0.0362559	0.509059	-0.0950014	0.0471216	0.976344	0.909372	1.04825
GCST90199650	finn-b-ALLERG_RHINITIS	Simple mode	26	-0.00475148	0.111091	0.966224	-0.222489	0.212986	0.99526	0.800524	1.23737
GCST90199650	finn-b-ALLERG_RHINITIS	Weighted mode	26	-0.00201863	0.0786559	0.979729	-0.156184	0.152147	0.997983	0.855402	1.16433
GCST90199651	finn-b-ALLERG_RHINITIS	MR Egger	20	0.058157	0.0823322	0.489002	-0.103214	0.219528	1.05988	0.901934	1.24549
GCST90199651	finn-b-ALLERG_RHINITIS	Weighted median	20	0.0284299	0.0644876	0.659316	-0.0979659	0.154826	1.02884	0.90668	1.16745
GCST90199651	finn-b-ALLERG_RHINITIS	Inverse variance weighted	20	-0.0145675	0.0455131	0.748913	-0.103773	0.0746381	0.985538	0.90143	1.07749
GCST90199651	finn-b-ALLERG_RHINITIS	Simple mode	20	-0.0413904	0.11404	0.720651	-0.264909	0.182128	0.959454	0.767276	1.19977
GCST90199651	finn-b-ALLERG_RHINITIS	Weighted mode	20	0.0136272	0.0695418	0.846724	-0.122675	0.149929	1.01372	0.884551	1.16175
GCST90199652	finn-b-ALLERG_RHINITIS	MR Egger	15	-0.183193	0.178961	0.324673	-0.533957	0.16757	0.832607	0.586281	1.18243
GCST90199652	finn-b-ALLERG_RHINITIS	Weighted median	15	-0.03011	0.0755235	0.690127	-0.178136	0.117916	0.970339	0.836829	1.12515
GCST90199652	finn-b-ALLERG_RHINITIS	Inverse variance weighted	15	0.0244713	0.066607	0.713321	-0.106078	0.155021	1.02477	0.899354	1.16768
GCST90199652	finn-b-ALLERG_RHINITIS	Simple mode	15	-0.00335768	0.150305	0.982493	-0.297955	0.29124	0.996648	0.742335	1.33809
GCST90199652	finn-b-ALLERG_RHINITIS	Weighted mode	15	-0.0487049	0.105406	0.651131	-0.255301	0.157891	0.952462	0.774683	1.17104
GCST90199653	finn-b-ALLERG_RHINITIS	MR Egger	16	0.0388182	0.104508	0.715872	-0.166017	0.243654	1.03958	0.847032	1.2759
GCST90199653	finn-b-ALLERG_RHINITIS	Weighted median	16	-0.0472925	0.0651682	0.468023	-0.175022	0.0804371	0.953808	0.839438	1.08376
GCST90199653	finn-b-ALLERG_RHINITIS	Inverse variance weighted	16	-0.0393226	0.0458309	0.390896	-0.129151	0.0505059	0.96144	0.878841	1.0518
GCST90199653	finn-b-ALLERG_RHINITIS	Simple mode	16	0.0297663	0.113917	0.797417	-0.193512	0.253044	1.03021	0.82406	1.28794
GCST90199653	finn-b-ALLERG_RHINITIS	Weighted mode	16	-0.0479337	0.0923801	0.611418	-0.228999	0.133131	0.953197	0.79533	1.1424
GCST90199654	finn-b-ALLERG_RHINITIS	MR Egger	30	-0.0410327	0.0814291	0.618269	-0.200634	0.118568	0.959798	0.818212	1.12588
GCST90199654	finn-b-ALLERG_RHINITIS	Weighted median	30	0.0570333	0.0488668	0.243163	-0.0387456	0.152812	1.05869	0.961995	1.16511
GCST90199654	finn-b-ALLERG_RHINITIS	Inverse variance weighted	30	0.0315043	0.0380168	0.407277	-0.0430086	0.106017	1.03201	0.957903	1.11184
GCST90199654	finn-b-ALLERG_RHINITIS	Simple mode	30	0.0844542	0.0919415	0.3659	-0.0957511	0.26466	1.08812	0.90869	1.30299
GCST90199654	finn-b-ALLERG_RHINITIS	Weighted mode	30	0.0493155	0.0753664	0.518046	-0.0984026	0.197034	1.05055	0.906284	1.21779
GCST90199655	finn-b-ALLERG_RHINITIS	MR Egger	10	0.0563982	0.203945	0.789146	-0.343334	0.45613	1.05802	0.709401	1.57796
GCST90199655	finn-b-ALLERG_RHINITIS	Weighted median	10	0.00605852	0.0791523	0.938987	-0.14908	0.161197	1.00608	0.8615	1.17492
GCST90199655	finn-b-ALLERG_RHINITIS	Inverse variance weighted	10	0.00705701	0.0572688	0.901928	-0.10519	0.119304	1.00708	0.900154	1.12671
GCST90199655	finn-b-ALLERG_RHINITIS	Simple mode	10	-0.0234357	0.115958	0.84433	-0.250714	0.203842	0.976837	0.778245	1.2261
GCST90199655	finn-b-ALLERG_RHINITIS	Weighted mode	10	-0.00635384	0.108384	0.954533	-0.218787	0.206079	0.993666	0.803493	1.22885
GCST90199656	finn-b-ALLERG_RHINITIS	MR Egger	19	-0.0100085	0.107148	0.926672	-0.22002	0.200003	0.990041	0.802503	1.22141
GCST90199656	finn-b-ALLERG_RHINITIS	Weighted median	19	0.00323462	0.0664204	0.961159	-0.126949	0.133419	1.00324	0.880778	1.14273
GCST90199656	finn-b-ALLERG_RHINITIS	Inverse variance weighted	19	-0.0347093	0.0546465	0.525324	-0.141816	0.0723978	0.965886	0.867781	1.07508
GCST90199656	finn-b-ALLERG_RHINITIS	Simple mode	19	-0.0981811	0.122181	0.43213	-0.337656	0.141294	0.906485	0.713441	1.15176
GCST90199656	finn-b-ALLERG_RHINITIS	Weighted mode	19	0.0343225	0.10721	0.752547	-0.17581	0.244455	1.03492	0.838778	1.27692
GCST90199657	finn-b-ALLERG_RHINITIS	MR Egger	16	-0.178245	0.0896204	0.0666227	-0.353901	-0.00258904	0.836737	0.701945	0.997414
GCST90199657	finn-b-ALLERG_RHINITIS	Weighted median	16	-0.00641512	0.0677134	0.924522	-0.139133	0.126303	0.993605	0.870112	1.13463
GCST90199657	finn-b-ALLERG_RHINITIS	Inverse variance weighted	16	-0.0553238	0.0559779	0.322998	-0.16504	0.0543928	0.946179	0.847859	1.0559
GCST90199657	finn-b-ALLERG_RHINITIS	Simple mode	16	0.0129077	0.112497	0.910175	-0.207587	0.233402	1.01299	0.812543	1.26289
GCST90199657	finn-b-ALLERG_RHINITIS	Weighted mode	16	0.0106143	0.0997244	0.916646	-0.184846	0.206074	1.01067	0.831233	1.22884
GCST90199658	finn-b-ALLERG_RHINITIS	MR Egger	21	0.140942	0.098706	0.169553	-0.0525216	0.334406	1.15136	0.948834	1.39711
GCST90199658	finn-b-ALLERG_RHINITIS	Weighted median	21	0.0270347	0.0546525	0.620836	-0.0800842	0.134154	1.0274	0.923039	1.14357
GCST90199658	finn-b-ALLERG_RHINITIS	Inverse variance weighted	21	0.000333008	0.0404554	0.993432	-0.0789596	0.0796256	1.00033	0.924077	1.08288
GCST90199658	finn-b-ALLERG_RHINITIS	Simple mode	21	0.021238	0.0907462	0.817335	-0.156624	0.1991	1.02147	0.855025	1.2203
GCST90199658	finn-b-ALLERG_RHINITIS	Weighted mode	21	0.0298497	0.0889417	0.74066	-0.144476	0.204175	1.0303	0.865476	1.22651
GCST90199659	finn-b-ALLERG_RHINITIS	MR Egger	16	-0.0691802	0.142681	0.635275	-0.348835	0.210474	0.933159	0.70551	1.23426
GCST90199659	finn-b-ALLERG_RHINITIS	Weighted median	16	0.00224	0.0686041	0.973953	-0.132224	0.136704	1.00224	0.876145	1.14649
GCST90199659	finn-b-ALLERG_RHINITIS	Inverse variance weighted	16	-0.0690378	0.0507478	0.173701	-0.168504	0.030428	0.933291	0.844928	1.0309
GCST90199659	finn-b-ALLERG_RHINITIS	Simple mode	16	0.0563633	0.134817	0.681818	-0.207878	0.320604	1.05798	0.812306	1.37796
GCST90199659	finn-b-ALLERG_RHINITIS	Weighted mode	16	0.061779	0.130237	0.642077	-0.193486	0.317044	1.06373	0.824081	1.37306
GCST90199660	finn-b-ALLERG_RHINITIS	MR Egger	27	-0.156704	0.0552956	0.0089651	-0.265083	-0.0483247	0.854957	0.767142	0.952824
GCST90199660	finn-b-ALLERG_RHINITIS	Weighted median	27	-0.0854403	0.0406214	0.0354367	-0.165058	-0.00582239	0.918108	0.847844	0.994195
GCST90199660	finn-b-ALLERG_RHINITIS	Inverse variance weighted	27	-0.0536559	0.0338641	0.113092	-0.120029	0.0127177	0.947758	0.886894	1.0128
GCST90199660	finn-b-ALLERG_RHINITIS	Simple mode	27	0.0328825	0.087066	0.708739	-0.137767	0.203532	1.03343	0.871302	1.22572
GCST90199660	finn-b-ALLERG_RHINITIS	Weighted mode	27	-0.112346	0.0373345	0.0057559	-0.185521	-0.03917	0.893735	0.830671	0.961587
GCST90199661	finn-b-ALLERG_RHINITIS	MR Egger	20	-0.20734	0.105468	0.0649277	-0.414057	-0.000623094	0.812743	0.660964	0.999377
GCST90199661	finn-b-ALLERG_RHINITIS	Weighted median	20	-0.133336	0.0624043	0.0326263	-0.255649	-0.0110238	0.875171	0.774414	0.989037
GCST90199661	finn-b-ALLERG_RHINITIS	Inverse variance weighted	20	-0.116058	0.0443029	0.00880192	-0.202892	-0.0292245	0.890423	0.816367	0.971198
GCST90199661	finn-b-ALLERG_RHINITIS	Simple mode	20	-0.135124	0.0911024	0.154419	-0.313684	0.0434372	0.873608	0.73075	1.04439
GCST90199661	finn-b-ALLERG_RHINITIS	Weighted mode	20	-0.135124	0.0867929	0.136006	-0.305238	0.0349904	0.873608	0.736948	1.03561
GCST90199662	finn-b-ALLERG_RHINITIS	MR Egger	17	0.107339	0.133996	0.435602	-0.155293	0.369971	1.11331	0.856164	1.44769
GCST90199662	finn-b-ALLERG_RHINITIS	Weighted median	17	0.0225031	0.0629361	0.720677	-0.100852	0.145858	1.02276	0.904067	1.15703
GCST90199662	finn-b-ALLERG_RHINITIS	Inverse variance weighted	17	0.0451909	0.056828	0.426484	-0.066192	0.156574	1.04623	0.935951	1.1695
GCST90199662	finn-b-ALLERG_RHINITIS	Simple mode	17	0.044578	0.109924	0.690456	-0.170873	0.260029	1.04559	0.842929	1.29697
GCST90199662	finn-b-ALLERG_RHINITIS	Weighted mode	17	0.044578	0.0960536	0.648832	-0.143687	0.232843	1.04559	0.866159	1.26218
GCST90199663	finn-b-ALLERG_RHINITIS	MR Egger	19	-0.0135516	0.0625649	0.831097	-0.136179	0.109076	0.98654	0.872687	1.11525
GCST90199663	finn-b-ALLERG_RHINITIS	Weighted median	19	-0.00570525	0.0475719	0.904539	-0.0989462	0.0875357	0.994311	0.905791	1.09148
GCST90199663	finn-b-ALLERG_RHINITIS	Inverse variance weighted	19	0.00207029	0.0347744	0.952526	-0.0660875	0.0702281	1.00207	0.936049	1.07275
GCST90199663	finn-b-ALLERG_RHINITIS	Simple mode	19	0.0657528	0.0862758	0.455858	-0.103348	0.234853	1.06796	0.901813	1.26472
GCST90199663	finn-b-ALLERG_RHINITIS	Weighted mode	19	-0.0612972	0.071575	0.403031	-0.201584	0.0789898	0.940544	0.817435	1.08219
GCST90199664	finn-b-ALLERG_RHINITIS	MR Egger	23	0.0613376	0.0670508	0.370685	-0.0700819	0.192757	1.06326	0.932317	1.21259
GCST90199664	finn-b-ALLERG_RHINITIS	Weighted median	23	0.0666538	0.0510107	0.191327	-0.0333272	0.166635	1.06893	0.967222	1.18132
GCST90199664	finn-b-ALLERG_RHINITIS	Inverse variance weighted	23	0.0337319	0.0355669	0.342923	-0.0359792	0.103443	1.03431	0.96466	1.10898
GCST90199664	finn-b-ALLERG_RHINITIS	Simple mode	23	0.0137806	0.0873589	0.876095	-0.157443	0.185004	1.01388	0.854326	1.20322
GCST90199664	finn-b-ALLERG_RHINITIS	Weighted mode	23	0.101119	0.0584282	0.0975168	-0.0133999	0.215638	1.10641	0.986689	1.24065
GCST90199665	finn-b-ALLERG_RHINITIS	MR Egger	20	0.0431811	0.0397453	0.291617	-0.0347196	0.121082	1.04413	0.965876	1.12872
GCST90199665	finn-b-ALLERG_RHINITIS	Weighted median	20	0.0352457	0.0405023	0.384183	-0.0441388	0.11463	1.03587	0.956821	1.12146
GCST90199665	finn-b-ALLERG_RHINITIS	Inverse variance weighted	20	0.023891	0.0275433	0.385725	-0.0300939	0.0778758	1.02418	0.970354	1.08099
GCST90199665	finn-b-ALLERG_RHINITIS	Simple mode	20	0.0768007	0.0673853	0.268566	-0.0552745	0.208876	1.07983	0.946225	1.23229
GCST90199665	finn-b-ALLERG_RHINITIS	Weighted mode	20	0.0293494	0.0404039	0.476448	-0.0498423	0.108541	1.02978	0.951379	1.11465
GCST90199666	finn-b-ALLERG_RHINITIS	MR Egger	22	0.0546476	0.0679854	0.430955	-0.0786038	0.187899	1.05617	0.924406	1.20671
GCST90199666	finn-b-ALLERG_RHINITIS	Weighted median	22	0.0491524	0.0473847	0.299594	-0.0437216	0.142026	1.05038	0.95722	1.15261
GCST90199666	finn-b-ALLERG_RHINITIS	Inverse variance weighted	22	0.0300351	0.0341892	0.379674	-0.0369757	0.0970458	1.03049	0.9637	1.10191
GCST90199666	finn-b-ALLERG_RHINITIS	Simple mode	22	-0.00771262	0.0839427	0.927665	-0.17224	0.156815	0.992317	0.841777	1.16978
GCST90199666	finn-b-ALLERG_RHINITIS	Weighted mode	22	0.0642498	0.0581694	0.281859	-0.0497622	0.178262	1.06636	0.951456	1.19514
GCST90199667	finn-b-ALLERG_RHINITIS	MR Egger	20	-0.0216113	0.0237625	0.37512	-0.0681857	0.0249632	0.978621	0.934087	1.02528
GCST90199667	finn-b-ALLERG_RHINITIS	Weighted median	20	-0.0146116	0.0231031	0.527093	-0.0598937	0.0306706	0.985495	0.941865	1.03115
GCST90199667	finn-b-ALLERG_RHINITIS	Inverse variance weighted	20	-0.0202692	0.018935	0.284412	-0.0573818	0.0168435	0.979935	0.944233	1.01699
GCST90199667	finn-b-ALLERG_RHINITIS	Simple mode	20	-0.0900534	0.0615892	0.160041	-0.210768	0.0306614	0.913882	0.809962	1.03114
GCST90199667	finn-b-ALLERG_RHINITIS	Weighted mode	20	-0.0212457	0.0217615	0.341185	-0.0638983	0.0214069	0.978978	0.9381	1.02164
GCST90199668	finn-b-ALLERG_RHINITIS	MR Egger	20	0.0292899	0.0637108	0.651213	-0.0955833	0.154163	1.02972	0.908843	1.16668
GCST90199668	finn-b-ALLERG_RHINITIS	Weighted median	20	-0.01134	0.0324207	0.726507	-0.0748846	0.0522046	0.988724	0.927851	1.05359
GCST90199668	finn-b-ALLERG_RHINITIS	Inverse variance weighted	20	0.00583016	0.0355806	0.869843	-0.0639079	0.0755682	1.00585	0.938091	1.0785
GCST90199668	finn-b-ALLERG_RHINITIS	Simple mode	20	0.0906908	0.104295	0.395395	-0.113728	0.29511	1.09493	0.892501	1.34327
GCST90199668	finn-b-ALLERG_RHINITIS	Weighted mode	20	-0.0132621	0.0327506	0.690042	-0.0774533	0.050929	0.986825	0.92547	1.05225
GCST90199669	finn-b-ALLERG_RHINITIS	MR Egger	16	0.00615611	0.106106	0.954554	-0.201811	0.214123	1.00618	0.817249	1.23878
GCST90199669	finn-b-ALLERG_RHINITIS	Weighted median	16	-0.0631692	0.0656854	0.336204	-0.191913	0.0655743	0.938785	0.825379	1.06777
GCST90199669	finn-b-ALLERG_RHINITIS	Inverse variance weighted	16	-0.0126328	0.0464416	0.785611	-0.103658	0.0783927	0.987447	0.901533	1.08155
GCST90199669	finn-b-ALLERG_RHINITIS	Simple mode	16	-0.0904655	0.114201	0.440616	-0.3143	0.133369	0.913506	0.7303	1.14267
GCST90199669	finn-b-ALLERG_RHINITIS	Weighted mode	16	-0.0700784	0.0733724	0.354665	-0.213888	0.0737316	0.932321	0.807439	1.07652
GCST90199670	finn-b-ALLERG_RHINITIS	MR Egger	14	-0.0184735	0.0925982	0.845211	-0.199966	0.163019	0.981696	0.818759	1.17706
GCST90199670	finn-b-ALLERG_RHINITIS	Weighted median	14	-0.00643525	0.0655455	0.921789	-0.134904	0.122034	0.993585	0.873799	1.12979
GCST90199670	finn-b-ALLERG_RHINITIS	Inverse variance weighted	14	0.02068	0.0447498	0.643992	-0.0670295	0.10839	1.0209	0.935168	1.11448
GCST90199670	finn-b-ALLERG_RHINITIS	Simple mode	14	-0.0619047	0.094141	0.522285	-0.246421	0.122612	0.939972	0.781593	1.13045
GCST90199670	finn-b-ALLERG_RHINITIS	Weighted mode	14	-0.0346427	0.0839094	0.686439	-0.199105	0.12982	0.965951	0.819464	1.13862
GCST90199671	finn-b-ALLERG_RHINITIS	MR Egger	14	-0.133147	0.09719	0.195784	-0.323639	0.0573451	0.875336	0.723511	1.05902
GCST90199671	finn-b-ALLERG_RHINITIS	Weighted median	14	-0.0125271	0.0660166	0.8495	-0.14192	0.116866	0.987551	0.867691	1.12397
GCST90199671	finn-b-ALLERG_RHINITIS	Inverse variance weighted	14	-0.0368074	0.0483979	0.446946	-0.131667	0.0580526	0.963862	0.876633	1.05977
GCST90199671	finn-b-ALLERG_RHINITIS	Simple mode	14	-0.0578121	0.100041	0.573216	-0.253892	0.138268	0.943827	0.775776	1.14828
GCST90199671	finn-b-ALLERG_RHINITIS	Weighted mode	14	0.0179023	0.0891553	0.843963	-0.156842	0.192647	1.01806	0.854839	1.21245
GCST90199672	finn-b-ALLERG_RHINITIS	MR Egger	20	-0.0755485	0.0804723	0.360255	-0.233274	0.0821773	0.927235	0.791936	1.08565
GCST90199672	finn-b-ALLERG_RHINITIS	Weighted median	20	-0.0262451	0.0559368	0.638932	-0.135881	0.083391	0.974096	0.872946	1.08697
GCST90199672	finn-b-ALLERG_RHINITIS	Inverse variance weighted	20	-0.0478753	0.0432163	0.267946	-0.132579	0.0368288	0.953253	0.875833	1.03752
GCST90199672	finn-b-ALLERG_RHINITIS	Simple mode	20	-0.0109166	0.0970843	0.911651	-0.201202	0.179369	0.989143	0.817747	1.19646
GCST90199672	finn-b-ALLERG_RHINITIS	Weighted mode	20	-0.0477897	0.0679693	0.490516	-0.18101	0.0854302	0.953334	0.834427	1.08919
GCST90199673	finn-b-ALLERG_RHINITIS	MR Egger	37	0.031817	0.0554818	0.569995	-0.0769273	0.140561	1.03233	0.925957	1.15092
GCST90199673	finn-b-ALLERG_RHINITIS	Weighted median	37	-0.0214879	0.048754	0.659401	-0.117046	0.07407	0.978741	0.889544	1.07688
GCST90199673	finn-b-ALLERG_RHINITIS	Inverse variance weighted	37	-0.0266431	0.0327264	0.415579	-0.0907869	0.0375007	0.973709	0.913212	1.03821
GCST90199673	finn-b-ALLERG_RHINITIS	Simple mode	37	0.0660453	0.0780974	0.403318	-0.0870255	0.219116	1.06828	0.916654	1.24498
GCST90199673	finn-b-ALLERG_RHINITIS	Weighted mode	37	-0.00651952	0.0459436	0.887948	-0.096569	0.08353	0.993502	0.907947	1.08712
GCST90199674	finn-b-ALLERG_RHINITIS	MR Egger	16	0.144094	0.119312	0.247167	-0.0897575	0.377946	1.15499	0.914153	1.45928
GCST90199674	finn-b-ALLERG_RHINITIS	Weighted median	16	0.0717393	0.0706046	0.309596	-0.0666457	0.210124	1.07438	0.935527	1.23383
GCST90199674	finn-b-ALLERG_RHINITIS	Inverse variance weighted	16	0.047758	0.0512956	0.351835	-0.0527813	0.148297	1.04892	0.948587	1.15986
GCST90199674	finn-b-ALLERG_RHINITIS	Simple mode	16	0.0966144	0.121922	0.440464	-0.142353	0.335581	1.10144	0.867315	1.39875
GCST90199674	finn-b-ALLERG_RHINITIS	Weighted mode	16	0.0966144	0.120668	0.435827	-0.139896	0.333124	1.10144	0.869449	1.39532
GCST90199675	finn-b-ALLERG_RHINITIS	MR Egger	23	0.0609201	0.0526595	0.260317	-0.0422925	0.164133	1.06281	0.958589	1.17837
GCST90199675	finn-b-ALLERG_RHINITIS	Weighted median	23	0.040275	0.0341949	0.238873	-0.0267469	0.107297	1.0411	0.973608	1.11326
GCST90199675	finn-b-ALLERG_RHINITIS	Inverse variance weighted	23	0.0297678	0.0293544	0.310543	-0.0277668	0.0873023	1.03022	0.972615	1.09123
GCST90199675	finn-b-ALLERG_RHINITIS	Simple mode	23	0.0387554	0.0702139	0.586538	-0.0988637	0.176375	1.03952	0.905866	1.19288
GCST90199675	finn-b-ALLERG_RHINITIS	Weighted mode	23	0.0428662	0.0328975	0.206041	-0.0216129	0.107345	1.0438	0.978619	1.11332
GCST90199676	finn-b-ALLERG_RHINITIS	MR Egger	25	-0.0549173	0.0770096	0.482943	-0.205856	0.0960215	0.946563	0.81395	1.10078
GCST90199676	finn-b-ALLERG_RHINITIS	Weighted median	25	-0.0419649	0.047422	0.376198	-0.134912	0.0509823	0.958903	0.873793	1.0523
GCST90199676	finn-b-ALLERG_RHINITIS	Inverse variance weighted	25	-0.0232981	0.0342284	0.496082	-0.0903858	0.0437895	0.976971	0.913579	1.04476
GCST90199676	finn-b-ALLERG_RHINITIS	Simple mode	25	-0.0976436	0.0818981	0.244816	-0.258164	0.0628768	0.906972	0.772469	1.0649
GCST90199676	finn-b-ALLERG_RHINITIS	Weighted mode	25	-0.068286	0.0631667	0.290421	-0.192093	0.0555207	0.933993	0.82523	1.05709
GCST90199677	finn-b-ALLERG_RHINITIS	MR Egger	18	0.0807738	0.10521	0.453823	-0.125437	0.286985	1.08413	0.882111	1.3324
GCST90199677	finn-b-ALLERG_RHINITIS	Weighted median	18	-0.0263198	0.0546813	0.630282	-0.133495	0.0808556	0.974024	0.875032	1.08421
GCST90199677	finn-b-ALLERG_RHINITIS	Inverse variance weighted	18	-0.0170848	0.0407851	0.675291	-0.0970235	0.062854	0.98306	0.907535	1.06487
GCST90199677	finn-b-ALLERG_RHINITIS	Simple mode	18	-0.104774	0.0887357	0.253961	-0.278696	0.0691478	0.900528	0.75677	1.07159
GCST90199677	finn-b-ALLERG_RHINITIS	Weighted mode	18	0.0121676	0.0723454	0.868421	-0.129629	0.153965	1.01224	0.878421	1.16645
GCST90199678	finn-b-ALLERG_RHINITIS	MR Egger	16	-0.0085691	0.0368872	0.819662	-0.080868	0.0637299	0.991468	0.922315	1.0658
GCST90199678	finn-b-ALLERG_RHINITIS	Weighted median	16	0.00103609	0.0391103	0.978865	-0.0756201	0.0776923	1.00104	0.927168	1.08079
GCST90199678	finn-b-ALLERG_RHINITIS	Inverse variance weighted	16	-0.00294533	0.0287048	0.918274	-0.0592067	0.053316	0.997059	0.942512	1.05476
GCST90199678	finn-b-ALLERG_RHINITIS	Simple mode	16	-0.0146168	0.067529	0.831552	-0.146974	0.11774	0.98549	0.863317	1.12495
GCST90199678	finn-b-ALLERG_RHINITIS	Weighted mode	16	-0.0021734	0.0381056	0.955269	-0.0768603	0.0725135	0.997829	0.926019	1.07521
GCST90199679	finn-b-ALLERG_RHINITIS	MR Egger	18	-0.0815629	0.13811	0.563062	-0.352259	0.189133	0.921675	0.703098	1.2082
GCST90199679	finn-b-ALLERG_RHINITIS	Weighted median	18	0.0114504	0.0600727	0.848832	-0.106292	0.129193	1.01152	0.899162	1.13791
GCST90199679	finn-b-ALLERG_RHINITIS	Inverse variance weighted	18	-0.00255958	0.0429143	0.952439	-0.0866716	0.0815524	0.997444	0.916978	1.08497
GCST90199679	finn-b-ALLERG_RHINITIS	Simple mode	18	0.00537763	0.0937503	0.954926	-0.178373	0.189128	1.00539	0.83663	1.2082
GCST90199679	finn-b-ALLERG_RHINITIS	Weighted mode	18	0.00537763	0.0945241	0.955295	-0.17989	0.190645	1.00539	0.835362	1.21003
GCST90199680	finn-b-ALLERG_RHINITIS	MR Egger	18	0.052799	0.0735344	0.4831	-0.0913285	0.196927	1.05422	0.912718	1.21765
GCST90199680	finn-b-ALLERG_RHINITIS	Weighted median	18	0.00240958	0.0584451	0.967114	-0.112143	0.116962	1.00241	0.893917	1.12408
GCST90199680	finn-b-ALLERG_RHINITIS	Inverse variance weighted	18	-0.0128522	0.0384292	0.738049	-0.0881734	0.062469	0.98723	0.915602	1.06446
GCST90199680	finn-b-ALLERG_RHINITIS	Simple mode	18	-0.143475	0.101251	0.174543	-0.341927	0.0549772	0.866343	0.7104	1.05652
GCST90199680	finn-b-ALLERG_RHINITIS	Weighted mode	18	0.0184643	0.06861	0.791077	-0.116011	0.15294	1.01864	0.890465	1.16525
GCST90199681	finn-b-ALLERG_RHINITIS	MR Egger	20	0.00780389	0.0388349	0.84299	-0.0683125	0.0839203	1.00783	0.933969	1.08754
GCST90199681	finn-b-ALLERG_RHINITIS	Weighted median	20	-0.0121979	0.0388648	0.753632	-0.0883729	0.0639772	0.987876	0.915419	1.06607
GCST90199681	finn-b-ALLERG_RHINITIS	Inverse variance weighted	20	0.00345556	0.0257286	0.893159	-0.0469724	0.0538836	1.00346	0.954114	1.05536
GCST90199681	finn-b-ALLERG_RHINITIS	Simple mode	20	0.0343857	0.0690456	0.62419	-0.100944	0.169715	1.03498	0.903984	1.18497
GCST90199681	finn-b-ALLERG_RHINITIS	Weighted mode	20	-0.0052353	0.0356739	0.884872	-0.0751562	0.0646856	0.994778	0.927599	1.06682
GCST90199682	finn-b-ALLERG_RHINITIS	MR Egger	25	0.131375	0.07207	0.0813471	-0.00988187	0.272632	1.1404	0.990167	1.31342
GCST90199682	finn-b-ALLERG_RHINITIS	Weighted median	25	0.0992281	0.0421789	0.0186452	0.0165574	0.181899	1.10432	1.0167	1.19949
GCST90199682	finn-b-ALLERG_RHINITIS	Inverse variance weighted	25	0.0690042	0.0378444	0.0682478	-0.00517078	0.143179	1.07144	0.994843	1.15394
GCST90199682	finn-b-ALLERG_RHINITIS	Simple mode	25	0.0228359	0.0770138	0.769386	-0.128111	0.173783	1.0231	0.879756	1.1898
GCST90199682	finn-b-ALLERG_RHINITIS	Weighted mode	25	0.0749623	0.0477997	0.129912	-0.0187251	0.16865	1.07784	0.981449	1.18371
GCST90199683	finn-b-ALLERG_RHINITIS	MR Egger	27	-0.0616164	0.0906644	0.502996	-0.239319	0.116086	0.940243	0.787164	1.12309
GCST90199683	finn-b-ALLERG_RHINITIS	Weighted median	27	0.00265564	0.0529386	0.959991	-0.101104	0.106415	1.00266	0.903839	1.11228
GCST90199683	finn-b-ALLERG_RHINITIS	Inverse variance weighted	27	-0.0320324	0.0404134	0.428001	-0.111243	0.0471779	0.968475	0.894722	1.04831
GCST90199683	finn-b-ALLERG_RHINITIS	Simple mode	27	0.0868731	0.108724	0.431517	-0.126227	0.299973	1.09076	0.881415	1.34982
GCST90199683	finn-b-ALLERG_RHINITIS	Weighted mode	27	0.0264783	0.0820348	0.749451	-0.13431	0.187267	1.02683	0.874319	1.20595
GCST90199684	finn-b-ALLERG_RHINITIS	MR Egger	15	-0.0344165	0.144156	0.815025	-0.316961	0.248128	0.966169	0.728359	1.28162
GCST90199684	finn-b-ALLERG_RHINITIS	Weighted median	15	-0.0755434	0.0758312	0.319151	-0.224173	0.0730859	0.92724	0.799177	1.07582
GCST90199684	finn-b-ALLERG_RHINITIS	Inverse variance weighted	15	-0.0918609	0.0551342	0.0956868	-0.199924	0.0162021	0.912232	0.818793	1.01633
GCST90199684	finn-b-ALLERG_RHINITIS	Simple mode	15	0.0302207	0.128108	0.816927	-0.220872	0.281313	1.03068	0.801819	1.32487
GCST90199684	finn-b-ALLERG_RHINITIS	Weighted mode	15	0.00104736	0.124477	0.993405	-0.242928	0.245023	1.00105	0.784328	1.27765
GCST90199685	finn-b-ALLERG_RHINITIS	MR Egger	21	-0.014527	0.134601	0.915185	-0.278344	0.24929	0.985578	0.757036	1.28311
GCST90199685	finn-b-ALLERG_RHINITIS	Weighted median	21	0.0433883	0.0558647	0.437355	-0.0661064	0.152883	1.04434	0.936031	1.16519
GCST90199685	finn-b-ALLERG_RHINITIS	Inverse variance weighted	21	-0.01768	0.0529997	0.738692	-0.121559	0.0861995	0.982475	0.885538	1.09002
GCST90199685	finn-b-ALLERG_RHINITIS	Simple mode	21	0.0931944	0.0933252	0.329919	-0.089723	0.276112	1.09768	0.914184	1.318
GCST90199685	finn-b-ALLERG_RHINITIS	Weighted mode	21	0.0899613	0.0900707	0.32983	-0.0865773	0.2665	1.09413	0.917065	1.30539
GCST90199686	finn-b-ALLERG_RHINITIS	MR Egger	14	-0.0449209	0.10856	0.686328	-0.257698	0.167857	0.956073	0.772828	1.18277
GCST90199686	finn-b-ALLERG_RHINITIS	Weighted median	14	-0.0486197	0.0594315	0.413313	-0.165105	0.0678662	0.952543	0.847804	1.07022
GCST90199686	finn-b-ALLERG_RHINITIS	Inverse variance weighted	14	-0.0541548	0.043667	0.214911	-0.139742	0.0314326	0.947285	0.869582	1.03193
GCST90199686	finn-b-ALLERG_RHINITIS	Simple mode	14	0.042304	0.08971	0.645054	-0.133528	0.218136	1.04321	0.875003	1.24376
GCST90199686	finn-b-ALLERG_RHINITIS	Weighted mode	14	-0.0463255	0.0794079	0.569617	-0.201965	0.109314	0.954731	0.817124	1.11551
GCST90199687	finn-b-ALLERG_RHINITIS	MR Egger	18	-0.140317	0.0671615	0.0530177	-0.271953	-0.00868019	0.869083	0.76189	0.991357
GCST90199687	finn-b-ALLERG_RHINITIS	Weighted median	18	-0.0620969	0.0477906	0.193823	-0.155766	0.0315728	0.939792	0.855759	1.03208
GCST90199687	finn-b-ALLERG_RHINITIS	Inverse variance weighted	18	-0.0441747	0.0341435	0.195736	-0.111096	0.0227465	0.956787	0.894853	1.02301
GCST90199687	finn-b-ALLERG_RHINITIS	Simple mode	18	-0.042772	0.0860037	0.62533	-0.211339	0.125795	0.95813	0.809499	1.13405
GCST90199687	finn-b-ALLERG_RHINITIS	Weighted mode	18	-0.0568531	0.0679189	0.414164	-0.189974	0.0762679	0.944733	0.826981	1.07925
GCST90199688	finn-b-ALLERG_RHINITIS	MR Egger	22	0.0123522	0.0479371	0.79929	-0.0816045	0.106309	1.01243	0.921636	1.11217
GCST90199688	finn-b-ALLERG_RHINITIS	Weighted median	22	-0.0223592	0.033966	0.510356	-0.0889326	0.0442141	0.977889	0.914907	1.04521
GCST90199688	finn-b-ALLERG_RHINITIS	Inverse variance weighted	22	-0.0369614	0.027225	0.174582	-0.0903225	0.0163997	0.963713	0.913636	1.01653
GCST90199688	finn-b-ALLERG_RHINITIS	Simple mode	22	-0.0741738	0.0644646	0.262825	-0.200524	0.0521768	0.92851	0.818301	1.05356
GCST90199688	finn-b-ALLERG_RHINITIS	Weighted mode	22	-0.0296839	0.0335517	0.386325	-0.0954452	0.0360774	0.970752	0.908968	1.03674
GCST90199689	finn-b-ALLERG_RHINITIS	MR Egger	20	-0.0324882	0.0592313	0.59009	-0.148582	0.0836052	0.968034	0.86193	1.0872
GCST90199689	finn-b-ALLERG_RHINITIS	Weighted median	20	-0.0145348	0.0488654	0.766127	-0.110311	0.0812415	0.98557	0.895556	1.08463
GCST90199689	finn-b-ALLERG_RHINITIS	Inverse variance weighted	20	0.0184563	0.0331709	0.577938	-0.0465588	0.0834713	1.01863	0.954508	1.08705
GCST90199689	finn-b-ALLERG_RHINITIS	Simple mode	20	0.0107985	0.0749656	0.886981	-0.136134	0.157731	1.01086	0.872726	1.17085
GCST90199689	finn-b-ALLERG_RHINITIS	Weighted mode	20	-0.00613487	0.0565558	0.914757	-0.116984	0.104714	0.993884	0.889599	1.11039
GCST90199690	finn-b-ALLERG_RHINITIS	MR Egger	13	0.0431253	0.106865	0.694278	-0.16633	0.252581	1.04407	0.846766	1.28734
GCST90199690	finn-b-ALLERG_RHINITIS	Weighted median	13	0.0379691	0.0668197	0.569877	-0.0929975	0.168936	1.0387	0.911196	1.18404
GCST90199690	finn-b-ALLERG_RHINITIS	Inverse variance weighted	13	0.055146	0.0499407	0.269493	-0.0427377	0.15303	1.05669	0.958163	1.16536
GCST90199690	finn-b-ALLERG_RHINITIS	Simple mode	13	0.0102641	0.105468	0.92408	-0.196453	0.216981	1.01032	0.82164	1.24232
GCST90199690	finn-b-ALLERG_RHINITIS	Weighted mode	13	0.00848612	0.0954212	0.930602	-0.178539	0.195512	1.00852	0.836491	1.21593
GCST90199691	finn-b-ALLERG_RHINITIS	MR Egger	27	-0.0234362	0.0897878	0.796217	-0.19942	0.152548	0.976836	0.819206	1.1648
GCST90199691	finn-b-ALLERG_RHINITIS	Weighted median	27	-0.117164	0.049511	0.0179612	-0.214205	-0.0201221	0.88944	0.807183	0.980079
GCST90199691	finn-b-ALLERG_RHINITIS	Inverse variance weighted	27	-0.0393567	0.035597	0.268893	-0.109127	0.0304135	0.961408	0.896617	1.03088
GCST90199691	finn-b-ALLERG_RHINITIS	Simple mode	27	-0.173121	0.113012	0.137631	-0.394625	0.0483829	0.841036	0.673933	1.04957
GCST90199691	finn-b-ALLERG_RHINITIS	Weighted mode	27	-0.173121	0.0814323	0.0431665	-0.332728	-0.013514	0.841036	0.716965	0.986577
GCST90199692	finn-b-ALLERG_RHINITIS	MR Egger	21	0.0792761	0.0618971	0.215687	-0.0420422	0.200594	1.0825	0.958829	1.22213
GCST90199692	finn-b-ALLERG_RHINITIS	Weighted median	21	0.00641638	0.0463705	0.889946	-0.0844699	0.0973027	1.00644	0.918999	1.10219
GCST90199692	finn-b-ALLERG_RHINITIS	Inverse variance weighted	21	-0.0004246	0.0326613	0.989628	-0.0644407	0.0635915	0.999575	0.937592	1.06566
GCST90199692	finn-b-ALLERG_RHINITIS	Simple mode	21	-0.0459656	0.0840593	0.59055	-0.210722	0.118791	0.955075	0.809999	1.12613
GCST90199692	finn-b-ALLERG_RHINITIS	Weighted mode	21	0.0704295	0.0702291	0.327912	-0.0672196	0.208079	1.07297	0.93499	1.23131
GCST90199693	finn-b-ALLERG_RHINITIS	MR Egger	13	0.156641	0.0895514	0.108069	-0.0188793	0.332162	1.16958	0.981298	1.39398
GCST90199693	finn-b-ALLERG_RHINITIS	Weighted median	13	0.100782	0.0539631	0.0618161	-0.00498552	0.20655	1.10604	0.995027	1.22943
GCST90199693	finn-b-ALLERG_RHINITIS	Inverse variance weighted	13	0.0963717	0.0466899	0.0390101	0.00485949	0.187884	1.10117	1.00487	1.20669
GCST90199693	finn-b-ALLERG_RHINITIS	Simple mode	13	0.217632	0.0823599	0.0214762	0.0562069	0.379058	1.24313	1.05782	1.46091
GCST90199693	finn-b-ALLERG_RHINITIS	Weighted mode	13	0.118481	0.0570821	0.0600859	0.00660055	0.230362	1.12579	1.00662	1.25906
GCST90199694	finn-b-ALLERG_RHINITIS	MR Egger	26	-0.0154057	0.0801457	0.849186	-0.172491	0.14168	0.984712	0.841566	1.15221
GCST90199694	finn-b-ALLERG_RHINITIS	Weighted median	26	-0.0163103	0.04901	0.739289	-0.11237	0.0797493	0.983822	0.893714	1.08302
GCST90199694	finn-b-ALLERG_RHINITIS	Inverse variance weighted	26	-0.0172825	0.0338683	0.609852	-0.0836645	0.0490995	0.982866	0.91974	1.05032
GCST90199694	finn-b-ALLERG_RHINITIS	Simple mode	26	-0.00513167	0.0937221	0.95677	-0.188827	0.178564	0.994881	0.82793	1.1955
GCST90199694	finn-b-ALLERG_RHINITIS	Weighted mode	26	-0.0192176	0.087016	0.827002	-0.189769	0.151334	0.980966	0.82715	1.16338
GCST90199695	finn-b-ALLERG_RHINITIS	MR Egger	11	0.128393	0.100984	0.23545	-0.0695348	0.326322	1.137	0.932828	1.38586
GCST90199695	finn-b-ALLERG_RHINITIS	Weighted median	11	-0.0199598	0.0640707	0.7554	-0.145538	0.105619	0.980238	0.864557	1.1114
GCST90199695	finn-b-ALLERG_RHINITIS	Inverse variance weighted	11	-0.0452281	0.0555759	0.415755	-0.154157	0.0637007	0.955779	0.857138	1.06577
GCST90199695	finn-b-ALLERG_RHINITIS	Simple mode	11	-0.0545011	0.0816736	0.519679	-0.214581	0.105579	0.946957	0.806879	1.11135
GCST90199695	finn-b-ALLERG_RHINITIS	Weighted mode	11	-0.0357126	0.0665359	0.603182	-0.166123	0.0946979	0.964918	0.846942	1.09933
GCST90199696	finn-b-ALLERG_RHINITIS	MR Egger	23	0.0926076	0.0540463	0.101348	-0.0133231	0.198538	1.09703	0.986765	1.21962
GCST90199696	finn-b-ALLERG_RHINITIS	Weighted median	23	0.10608	0.0466225	0.0228887	0.0146995	0.19746	1.11191	1.01481	1.2183
GCST90199696	finn-b-ALLERG_RHINITIS	Inverse variance weighted	23	0.0858103	0.0337789	0.011074	0.0196037	0.152017	1.0896	1.0198	1.16418
GCST90199696	finn-b-ALLERG_RHINITIS	Simple mode	23	-0.0610519	0.0805187	0.456358	-0.218869	0.0967648	0.940774	0.803427	1.1016
GCST90199696	finn-b-ALLERG_RHINITIS	Weighted mode	23	0.105866	0.0503599	0.0472065	0.00716081	0.204572	1.11167	1.00719	1.227
GCST90199697	finn-b-ALLERG_RHINITIS	MR Egger	19	0.060413	0.144513	0.681147	-0.222832	0.343658	1.06228	0.800249	1.4101
GCST90199697	finn-b-ALLERG_RHINITIS	Weighted median	19	0.0232482	0.0661259	0.725157	-0.106359	0.152855	1.02352	0.899102	1.16516
GCST90199697	finn-b-ALLERG_RHINITIS	Inverse variance weighted	19	0.0769101	0.0502231	0.125679	-0.0215273	0.175347	1.07994	0.978703	1.19166
GCST90199697	finn-b-ALLERG_RHINITIS	Simple mode	19	0.16185	0.115916	0.179617	-0.065346	0.389045	1.17568	0.936743	1.47557
GCST90199697	finn-b-ALLERG_RHINITIS	Weighted mode	19	0.0378434	0.0973492	0.702029	-0.152961	0.228648	1.03857	0.858163	1.2569
GCST90199698	finn-b-ALLERG_RHINITIS	MR Egger	29	0.0607817	0.0267044	0.0309889	0.0084411	0.113122	1.06267	1.00848	1.11977
GCST90199698	finn-b-ALLERG_RHINITIS	Weighted median	29	0.0379836	0.0302786	0.209671	-0.0213625	0.0973297	1.03871	0.978864	1.10222
GCST90199698	finn-b-ALLERG_RHINITIS	Inverse variance weighted	29	0.0344486	0.0197931	0.0817832	-0.00434594	0.0732431	1.03505	0.995663	1.07599
GCST90199698	finn-b-ALLERG_RHINITIS	Simple mode	29	0.0556285	0.0535304	0.307606	-0.0492911	0.160548	1.0572	0.951904	1.17415
GCST90199698	finn-b-ALLERG_RHINITIS	Weighted mode	29	0.0395635	0.0247582	0.121269	-0.00896255	0.0880896	1.04036	0.991077	1.09209
GCST90199699	finn-b-ALLERG_RHINITIS	MR Egger	24	-0.14797	0.0655508	0.0342527	-0.276449	-0.0194903	0.862457	0.758472	0.980698
GCST90199699	finn-b-ALLERG_RHINITIS	Weighted median	24	-0.0238172	0.0522159	0.648297	-0.12616	0.078526	0.976464	0.881473	1.08169
GCST90199699	finn-b-ALLERG_RHINITIS	Inverse variance weighted	24	-0.00642903	0.039965	0.872199	-0.0847605	0.0719024	0.993592	0.918732	1.07455
GCST90199699	finn-b-ALLERG_RHINITIS	Simple mode	24	-0.0214784	0.0874374	0.808138	-0.192856	0.149899	0.978751	0.824601	1.16172
GCST90199699	finn-b-ALLERG_RHINITIS	Weighted mode	24	-0.0377044	0.071115	0.601063	-0.17709	0.101681	0.962998	0.837705	1.10703
GCST90199700	finn-b-ALLERG_RHINITIS	MR Egger	9	0.069726	0.125559	0.595966	-0.17637	0.315822	1.07221	0.838308	1.37139
GCST90199700	finn-b-ALLERG_RHINITIS	Weighted median	9	0.0576581	0.0750743	0.442479	-0.0894875	0.204804	1.05935	0.9144	1.22728
GCST90199700	finn-b-ALLERG_RHINITIS	Inverse variance weighted	9	0.0511555	0.0595701	0.390482	-0.0656019	0.167913	1.05249	0.936504	1.18283
GCST90199700	finn-b-ALLERG_RHINITIS	Simple mode	9	0.0454995	0.105483	0.677605	-0.161247	0.252246	1.04655	0.851082	1.28691
GCST90199700	finn-b-ALLERG_RHINITIS	Weighted mode	9	0.0770844	0.0992252	0.459591	-0.117397	0.271566	1.08013	0.889232	1.31202
GCST90199701	finn-b-ALLERG_RHINITIS	MR Egger	19	0.0703381	0.0831379	0.409281	-0.0926122	0.233288	1.07287	0.911547	1.26275
GCST90199701	finn-b-ALLERG_RHINITIS	Weighted median	19	0.022286	0.0710453	0.753759	-0.116963	0.161535	1.02254	0.889618	1.17531
GCST90199701	finn-b-ALLERG_RHINITIS	Inverse variance weighted	19	-0.0316204	0.0496052	0.523837	-0.128847	0.0656057	0.968874	0.879109	1.06781
GCST90199701	finn-b-ALLERG_RHINITIS	Simple mode	19	0.00903333	0.140819	0.949559	-0.266973	0.285039	1.00907	0.765694	1.32981
GCST90199701	finn-b-ALLERG_RHINITIS	Weighted mode	19	0.0152471	0.0709967	0.83237	-0.123906	0.154401	1.01536	0.883463	1.16696
GCST90199702	finn-b-ALLERG_RHINITIS	MR Egger	17	0.10524	0.0853566	0.23657	-0.0620587	0.272539	1.11098	0.939828	1.31329
GCST90199702	finn-b-ALLERG_RHINITIS	Weighted median	17	0.0860361	0.057217	0.132664	-0.0261093	0.198181	1.08985	0.974229	1.21918
GCST90199702	finn-b-ALLERG_RHINITIS	Inverse variance weighted	17	0.0689483	0.0448716	0.124399	-0.019	0.156897	1.07138	0.981179	1.16987
GCST90199702	finn-b-ALLERG_RHINITIS	Simple mode	17	0.144469	0.108851	0.203064	-0.0688784	0.357816	1.15543	0.93344	1.4302
GCST90199702	finn-b-ALLERG_RHINITIS	Weighted mode	17	0.0898307	0.0661777	0.193489	-0.0398777	0.219539	1.09399	0.960907	1.2455
GCST90199703	finn-b-ALLERG_RHINITIS	MR Egger	23	-0.0169321	0.0686153	0.807483	-0.151418	0.117554	0.98321	0.859488	1.12474
GCST90199703	finn-b-ALLERG_RHINITIS	Weighted median	23	-0.0185944	0.0476066	0.696104	-0.111903	0.0747145	0.981577	0.894131	1.07758
GCST90199703	finn-b-ALLERG_RHINITIS	Inverse variance weighted	23	0.014022	0.0347912	0.686924	-0.0541688	0.0822128	1.01412	0.947272	1.08569
GCST90199703	finn-b-ALLERG_RHINITIS	Simple mode	23	-0.0127855	0.0806559	0.875494	-0.170871	0.1453	0.987296	0.84293	1.15639
GCST90199703	finn-b-ALLERG_RHINITIS	Weighted mode	23	-0.0333292	0.0626501	0.600065	-0.156123	0.089465	0.96722	0.855454	1.09359
GCST90199704	finn-b-ALLERG_RHINITIS	MR Egger	19	0.0643553	0.0759521	0.408591	-0.0845109	0.213221	1.06647	0.918962	1.23766
GCST90199704	finn-b-ALLERG_RHINITIS	Weighted median	19	0.0662758	0.0535358	0.215726	-0.0386543	0.171206	1.06852	0.962083	1.18674
GCST90199704	finn-b-ALLERG_RHINITIS	Inverse variance weighted	19	0.079279	0.03914	0.0428137	0.00256456	0.155993	1.08251	1.00257	1.16882
GCST90199704	finn-b-ALLERG_RHINITIS	Simple mode	19	0.185837	0.104993	0.0936646	-0.0199492	0.391622	1.20423	0.980248	1.47938
GCST90199704	finn-b-ALLERG_RHINITIS	Weighted mode	19	0.058408	0.0703096	0.417011	-0.0793987	0.196215	1.06015	0.923672	1.21679
GCST90199705	finn-b-ALLERG_RHINITIS	MR Egger	18	0.0266544	0.0561772	0.641575	-0.0834529	0.136762	1.02701	0.919934	1.14655
GCST90199705	finn-b-ALLERG_RHINITIS	Weighted median	18	-0.0175725	0.0359088	0.624584	-0.0879537	0.0528087	0.982581	0.915803	1.05423
GCST90199705	finn-b-ALLERG_RHINITIS	Inverse variance weighted	18	0.0230222	0.0301356	0.444896	-0.0360437	0.082088	1.02329	0.964598	1.08555
GCST90199705	finn-b-ALLERG_RHINITIS	Simple mode	18	0.0545078	0.0660241	0.420481	-0.0748994	0.183915	1.05602	0.927837	1.20191
GCST90199705	finn-b-ALLERG_RHINITIS	Weighted mode	18	-0.00608472	0.0359747	0.867684	-0.0765951	0.0644257	0.993934	0.926265	1.06655
GCST90199706	finn-b-ALLERG_RHINITIS	MR Egger	20	0.0525569	0.0368673	0.171104	-0.019703	0.124817	1.05396	0.98049	1.13294
GCST90199706	finn-b-ALLERG_RHINITIS	Weighted median	20	0.0634832	0.0266811	0.0173441	0.0111882	0.115778	1.06554	1.01125	1.12275
GCST90199706	finn-b-ALLERG_RHINITIS	Inverse variance weighted	20	0.016071	0.0236573	0.496932	-0.0302974	0.0624394	1.0162	0.970157	1.06443
GCST90199706	finn-b-ALLERG_RHINITIS	Simple mode	20	0.0418971	0.0674768	0.542036	-0.0903574	0.174152	1.04279	0.913605	1.19024
GCST90199706	finn-b-ALLERG_RHINITIS	Weighted mode	20	0.0525256	0.0242953	0.0435883	0.00490687	0.100144	1.05393	1.00492	1.10533
GCST90199707	finn-b-ALLERG_RHINITIS	MR Egger	23	-0.0713647	0.0698661	0.318665	-0.208302	0.0655728	0.931122	0.811962	1.06777
GCST90199707	finn-b-ALLERG_RHINITIS	Weighted median	23	0.0982407	0.0522123	0.0598954	-0.0040954	0.200577	1.10323	0.995913	1.22211
GCST90199707	finn-b-ALLERG_RHINITIS	Inverse variance weighted	23	0.0543697	0.0374186	0.14622	-0.0189707	0.12771	1.05587	0.981208	1.13622
GCST90199707	finn-b-ALLERG_RHINITIS	Simple mode	23	0.142269	0.0925474	0.13849	-0.0391238	0.323662	1.15289	0.961632	1.38218
GCST90199707	finn-b-ALLERG_RHINITIS	Weighted mode	23	0.126987	0.0867506	0.157386	-0.043044	0.297018	1.1354	0.957869	1.34584
GCST90199708	finn-b-ALLERG_RHINITIS	MR Egger	22	0.0267709	0.0517425	0.610561	-0.0746443	0.128186	1.02713	0.928074	1.13676
GCST90199708	finn-b-ALLERG_RHINITIS	Weighted median	22	-0.0272379	0.0450168	0.545138	-0.115471	0.0609949	0.97313	0.890947	1.06289
GCST90199708	finn-b-ALLERG_RHINITIS	Inverse variance weighted	22	-0.00949565	0.03105	0.759743	-0.0703537	0.0513624	0.990549	0.932064	1.0527
GCST90199708	finn-b-ALLERG_RHINITIS	Simple mode	22	0.100669	0.0881649	0.266379	-0.0721342	0.273472	1.10591	0.930406	1.31452
GCST90199708	finn-b-ALLERG_RHINITIS	Weighted mode	22	-0.0161013	0.0546563	0.771198	-0.123228	0.091025	0.984028	0.884062	1.0953
GCST90199709	finn-b-ALLERG_RHINITIS	MR Egger	19	-0.0397034	0.0207838	0.0731122	-0.0804397	0.0010329	0.961074	0.922711	1.00103
GCST90199709	finn-b-ALLERG_RHINITIS	Weighted median	19	-0.0368739	0.0193947	0.0572707	-0.0748875	0.00113965	0.963798	0.927848	1.00114
GCST90199709	finn-b-ALLERG_RHINITIS	Inverse variance weighted	19	-0.032269	0.0171129	0.0593423	-0.0658103	0.00127237	0.968246	0.936308	1.00127
GCST90199709	finn-b-ALLERG_RHINITIS	Simple mode	19	-0.013173	0.0734701	0.859707	-0.157174	0.130828	0.986913	0.854555	1.13977
GCST90199709	finn-b-ALLERG_RHINITIS	Weighted mode	19	-0.0364376	0.0186952	0.0670494	-0.0730801	0.000204866	0.964218	0.929526	1.0002
GCST90199710	finn-b-ALLERG_RHINITIS	MR Egger	22	0.0333986	0.0529095	0.535031	-0.0703039	0.137101	1.03396	0.932111	1.14694
GCST90199710	finn-b-ALLERG_RHINITIS	Weighted median	22	0.0115327	0.0469527	0.805973	-0.0804946	0.10356	1.0116	0.92266	1.10911
GCST90199710	finn-b-ALLERG_RHINITIS	Inverse variance weighted	22	0.00171765	0.0294549	0.953498	-0.0560139	0.0594492	1.00172	0.945526	1.06125
GCST90199710	finn-b-ALLERG_RHINITIS	Simple mode	22	-0.0693299	0.0746434	0.363539	-0.215631	0.0769711	0.933019	0.806033	1.08001
GCST90199710	finn-b-ALLERG_RHINITIS	Weighted mode	22	0.0147049	0.0524621	0.781993	-0.0881208	0.117531	1.01481	0.91565	1.12472
GCST90199711	finn-b-ALLERG_RHINITIS	MR Egger	16	-0.0827428	0.138868	0.560794	-0.354924	0.189438	0.920588	0.701227	1.20857
GCST90199711	finn-b-ALLERG_RHINITIS	Weighted median	16	-0.0560872	0.0675972	0.406693	-0.188578	0.0764033	0.945457	0.828136	1.0794
GCST90199711	finn-b-ALLERG_RHINITIS	Inverse variance weighted	16	-0.125445	0.0521715	0.0161959	-0.227701	-0.0231887	0.882104	0.796362	0.977078
GCST90199711	finn-b-ALLERG_RHINITIS	Simple mode	16	-0.0220524	0.123895	0.86111	-0.264886	0.220781	0.978189	0.767293	1.24705
GCST90199711	finn-b-ALLERG_RHINITIS	Weighted mode	16	-0.01125	0.0974294	0.909606	-0.202212	0.179712	0.988813	0.816922	1.19687
GCST90199712	finn-b-ALLERG_RHINITIS	MR Egger	15	-0.193817	0.100433	0.0757437	-0.390666	0.00303269	0.823809	0.676606	1.00304
GCST90199712	finn-b-ALLERG_RHINITIS	Weighted median	15	-0.100858	0.061753	0.102416	-0.221894	0.0201776	0.904061	0.801	1.02038
GCST90199712	finn-b-ALLERG_RHINITIS	Inverse variance weighted	15	-0.0546189	0.0454017	0.228971	-0.143606	0.0343685	0.946846	0.866229	1.03497
GCST90199712	finn-b-ALLERG_RHINITIS	Simple mode	15	-0.127146	0.0985116	0.217725	-0.320229	0.0659364	0.880605	0.725983	1.06816
GCST90199712	finn-b-ALLERG_RHINITIS	Weighted mode	15	-0.118646	0.0848485	0.183773	-0.284949	0.0476568	0.888122	0.752052	1.04881
GCST90199713	finn-b-ALLERG_RHINITIS	MR Egger	22	-0.104681	0.0875662	0.245895	-0.27631	0.0669491	0.900612	0.758577	1.06924
GCST90199713	finn-b-ALLERG_RHINITIS	Weighted median	22	-0.0681694	0.0602742	0.25806	-0.186307	0.0499679	0.934102	0.830019	1.05124
GCST90199713	finn-b-ALLERG_RHINITIS	Inverse variance weighted	22	-0.0542224	0.0414164	0.190467	-0.135399	0.0269538	0.947221	0.873368	1.02732
GCST90199713	finn-b-ALLERG_RHINITIS	Simple mode	22	-0.0538176	0.112313	0.636766	-0.273951	0.166316	0.947605	0.760369	1.18095
GCST90199713	finn-b-ALLERG_RHINITIS	Weighted mode	22	-0.0561608	0.125453	0.65898	-0.302049	0.189728	0.945387	0.739302	1.20892
GCST90199714	finn-b-ALLERG_RHINITIS	MR Egger	27	-0.105573	0.0837181	0.218931	-0.26966	0.0585145	0.899809	0.763639	1.06026
GCST90199714	finn-b-ALLERG_RHINITIS	Weighted median	27	-0.0515988	0.0452297	0.253946	-0.140249	0.0370514	0.94971	0.869142	1.03775
GCST90199714	finn-b-ALLERG_RHINITIS	Inverse variance weighted	27	-0.023966	0.0327295	0.46402	-0.0881158	0.0401839	0.976319	0.915655	1.041
GCST90199714	finn-b-ALLERG_RHINITIS	Simple mode	27	-0.0773835	0.0904659	0.40015	-0.254697	0.0999296	0.925535	0.775152	1.10509
GCST90199714	finn-b-ALLERG_RHINITIS	Weighted mode	27	-0.0718765	0.0872813	0.417712	-0.242948	0.0991949	0.930646	0.784312	1.10428
GCST90199715	finn-b-ALLERG_RHINITIS	MR Egger	17	-0.0210581	0.122826	0.866164	-0.261797	0.219681	0.979162	0.769667	1.24568
GCST90199715	finn-b-ALLERG_RHINITIS	Weighted median	17	0.0266398	0.0666006	0.689161	-0.103897	0.157177	1.027	0.901318	1.1702
GCST90199715	finn-b-ALLERG_RHINITIS	Inverse variance weighted	17	0.0295183	0.0489908	0.546824	-0.0665037	0.12554	1.02996	0.935659	1.13376
GCST90199715	finn-b-ALLERG_RHINITIS	Simple mode	17	0.0288949	0.115523	0.805676	-0.197531	0.255321	1.02932	0.820755	1.29088
GCST90199715	finn-b-ALLERG_RHINITIS	Weighted mode	17	0.0235003	0.116858	0.843154	-0.205542	0.252542	1.02378	0.814206	1.28729
GCST90199716	finn-b-ALLERG_RHINITIS	MR Egger	16	0.0529166	0.0467709	0.276896	-0.0387544	0.144588	1.05434	0.961987	1.15556
GCST90199716	finn-b-ALLERG_RHINITIS	Weighted median	16	0.0348783	0.0389384	0.370397	-0.0414409	0.111198	1.03549	0.959406	1.11762
GCST90199716	finn-b-ALLERG_RHINITIS	Inverse variance weighted	16	0.0127663	0.0318027	0.68811	-0.049567	0.0750995	1.01285	0.951641	1.07799
GCST90199716	finn-b-ALLERG_RHINITIS	Simple mode	16	-0.00837926	0.0749775	0.912498	-0.155335	0.138577	0.991656	0.856128	1.14864
GCST90199716	finn-b-ALLERG_RHINITIS	Weighted mode	16	0.0303135	0.0355698	0.407491	-0.0394034	0.10003	1.03078	0.961363	1.1052
GCST90199717	finn-b-ALLERG_RHINITIS	MR Egger	26	-0.0412549	0.0502173	0.419433	-0.139681	0.0571711	0.959585	0.869636	1.05884
GCST90199717	finn-b-ALLERG_RHINITIS	Weighted median	26	-0.0573142	0.0357196	0.108591	-0.127325	0.0126963	0.944297	0.880448	1.01278
GCST90199717	finn-b-ALLERG_RHINITIS	Inverse variance weighted	26	-0.0303051	0.0275597	0.2715	-0.0843221	0.023712	0.97015	0.919135	1.024
GCST90199717	finn-b-ALLERG_RHINITIS	Simple mode	26	-0.0099326	0.0754951	0.896381	-0.157903	0.138038	0.990117	0.853933	1.14802
GCST90199717	finn-b-ALLERG_RHINITIS	Weighted mode	26	-0.0464464	0.0366515	0.216746	-0.118283	0.0253906	0.954616	0.888444	1.02572
GCST90199718	finn-b-ALLERG_RHINITIS	MR Egger	14	0.0276752	0.0163918	0.117137	-0.00445275	0.0598031	1.02806	0.995557	1.06163
GCST90199718	finn-b-ALLERG_RHINITIS	Weighted median	14	0.0233901	0.0165026	0.156377	-0.00895489	0.0557351	1.02367	0.991085	1.05732
GCST90199718	finn-b-ALLERG_RHINITIS	Inverse variance weighted	14	0.0257929	0.0143223	0.0717196	-0.00227875	0.0538645	1.02613	0.997724	1.05534
GCST90199718	finn-b-ALLERG_RHINITIS	Simple mode	14	0.173245	0.086052	0.0652713	0.00458252	0.341907	1.18916	1.00459	1.40763
GCST90199718	finn-b-ALLERG_RHINITIS	Weighted mode	14	0.0245612	0.0135055	0.0920766	-0.00190968	0.051032	1.02487	0.998092	1.05236
GCST90199719	finn-b-ALLERG_RHINITIS	MR Egger	22	0.0198543	0.0252362	0.440657	-0.0296086	0.0693172	1.02005	0.970825	1.07178
GCST90199719	finn-b-ALLERG_RHINITIS	Weighted median	22	0.013983	0.0231017	0.544993	-0.0312964	0.0592624	1.01408	0.969188	1.06105
GCST90199719	finn-b-ALLERG_RHINITIS	Inverse variance weighted	22	0.0174003	0.018002	0.333757	-0.0178837	0.0526842	1.01755	0.982275	1.0541
GCST90199719	finn-b-ALLERG_RHINITIS	Simple mode	22	0.0387735	0.0468672	0.417366	-0.0530862	0.130633	1.03954	0.948298	1.13955
GCST90199719	finn-b-ALLERG_RHINITIS	Weighted mode	22	0.015212	0.0254756	0.556812	-0.0347202	0.0651442	1.01533	0.965876	1.06731
GCST90199720	finn-b-ALLERG_RHINITIS	MR Egger	23	0.00982425	0.0536676	0.856509	-0.0953642	0.115013	1.00987	0.909042	1.12189
GCST90199720	finn-b-ALLERG_RHINITIS	Weighted median	23	-0.0252874	0.0360511	0.483033	-0.0959476	0.0453727	0.97503	0.908512	1.04642
GCST90199720	finn-b-ALLERG_RHINITIS	Inverse variance weighted	23	0.00470707	0.0297432	0.874254	-0.0535896	0.0630037	1.00472	0.947821	1.06503
GCST90199720	finn-b-ALLERG_RHINITIS	Simple mode	23	0.0130004	0.0702782	0.854936	-0.124745	0.150746	1.01309	0.882722	1.1627
GCST90199720	finn-b-ALLERG_RHINITIS	Weighted mode	23	-0.0214255	0.0358119	0.555763	-0.0916168	0.0487657	0.978802	0.912455	1.04997
GCST90199721	finn-b-ALLERG_RHINITIS	MR Egger	23	-0.0901918	0.0763274	0.250556	-0.239794	0.05941	0.913756	0.78679	1.06121
GCST90199721	finn-b-ALLERG_RHINITIS	Weighted median	23	-0.0261219	0.0537667	0.627082	-0.131505	0.0792608	0.974216	0.876775	1.08249
GCST90199721	finn-b-ALLERG_RHINITIS	Inverse variance weighted	23	-0.0646665	0.0382355	0.0907853	-0.139608	0.010275	0.93738	0.869699	1.01033
GCST90199721	finn-b-ALLERG_RHINITIS	Simple mode	23	-0.0487979	0.0936514	0.607531	-0.232355	0.134759	0.952374	0.792665	1.14426
GCST90199721	finn-b-ALLERG_RHINITIS	Weighted mode	23	-0.000568447	0.0815619	0.994502	-0.16043	0.159293	0.999432	0.851778	1.17268
GCST90199722	finn-b-ALLERG_RHINITIS	MR Egger	24	0.0486296	0.0601926	0.427798	-0.0693479	0.166607	1.04983	0.933002	1.18129
GCST90199722	finn-b-ALLERG_RHINITIS	Weighted median	24	-0.0317338	0.0423325	0.453476	-0.114705	0.0512378	0.968764	0.891629	1.05257
GCST90199722	finn-b-ALLERG_RHINITIS	Inverse variance weighted	24	-0.00259667	0.0327787	0.936859	-0.0668429	0.0616495	0.997407	0.935342	1.06359
GCST90199722	finn-b-ALLERG_RHINITIS	Simple mode	24	-0.00220748	0.065358	0.973348	-0.130309	0.125894	0.997795	0.877824	1.13416
GCST90199722	finn-b-ALLERG_RHINITIS	Weighted mode	24	-0.0331387	0.0406862	0.423715	-0.112884	0.0466062	0.967404	0.893255	1.04771
GCST90199723	finn-b-ALLERG_RHINITIS	MR Egger	14	0.0474039	0.154956	0.764909	-0.256311	0.351119	1.04855	0.773902	1.42066
GCST90199723	finn-b-ALLERG_RHINITIS	Weighted median	14	0.0602523	0.0750076	0.421812	-0.0867626	0.207267	1.0621	0.916895	1.23031
GCST90199723	finn-b-ALLERG_RHINITIS	Inverse variance weighted	14	0.0262797	0.0563366	0.640875	-0.0841401	0.1367	1.02663	0.919302	1.14648
GCST90199723	finn-b-ALLERG_RHINITIS	Simple mode	14	0.0802998	0.121324	0.51962	-0.157495	0.318095	1.08361	0.854281	1.37451
GCST90199723	finn-b-ALLERG_RHINITIS	Weighted mode	14	0.0871566	0.115833	0.465198	-0.139876	0.314189	1.09107	0.869466	1.36915
GCST90199724	finn-b-ALLERG_RHINITIS	MR Egger	17	0.258383	0.115714	0.0412146	0.031584	0.485181	1.29483	1.03209	1.62447
GCST90199724	finn-b-ALLERG_RHINITIS	Weighted median	17	0.059547	0.0589948	0.312802	-0.0560828	0.175177	1.06136	0.945461	1.19146
GCST90199724	finn-b-ALLERG_RHINITIS	Inverse variance weighted	17	0.0708763	0.0442936	0.109566	-0.0159391	0.157692	1.07345	0.984187	1.17081
GCST90199724	finn-b-ALLERG_RHINITIS	Simple mode	17	-0.0125243	0.110101	0.910849	-0.228322	0.203273	0.987554	0.795868	1.22541
GCST90199724	finn-b-ALLERG_RHINITIS	Weighted mode	17	-0.0366196	0.0961661	0.708364	-0.225105	0.151866	0.964043	0.798432	1.164
GCST90199725	finn-b-ALLERG_RHINITIS	MR Egger	17	-0.0299701	0.0608675	0.629578	-0.14927	0.0893302	0.970475	0.861336	1.09344
GCST90199725	finn-b-ALLERG_RHINITIS	Weighted median	17	0.00536433	0.0371353	0.885142	-0.0674209	0.0781495	1.00538	0.934802	1.08128
GCST90199725	finn-b-ALLERG_RHINITIS	Inverse variance weighted	17	-0.00636576	0.0287163	0.824565	-0.0626498	0.0499183	0.993654	0.939272	1.05119
GCST90199725	finn-b-ALLERG_RHINITIS	Simple mode	17	-0.0654093	0.0795106	0.422799	-0.22125	0.0904315	0.936684	0.801516	1.09465
GCST90199725	finn-b-ALLERG_RHINITIS	Weighted mode	17	0.00426219	0.0405319	0.917559	-0.0751802	0.0837046	1.00427	0.927576	1.08731
GCST90199726	finn-b-ALLERG_RHINITIS	MR Egger	20	0.0850166	0.103588	0.422542	-0.118015	0.288048	1.08874	0.888683	1.33382
GCST90199726	finn-b-ALLERG_RHINITIS	Weighted median	20	0.0787854	0.0579538	0.174004	-0.0348041	0.192375	1.08197	0.965795	1.21212
GCST90199726	finn-b-ALLERG_RHINITIS	Inverse variance weighted	20	0.0421712	0.0415338	0.30994	-0.039235	0.123577	1.04307	0.961525	1.13154
GCST90199726	finn-b-ALLERG_RHINITIS	Simple mode	20	0.135391	0.112324	0.242862	-0.0847645	0.355547	1.14498	0.918729	1.42696
GCST90199726	finn-b-ALLERG_RHINITIS	Weighted mode	20	0.0952339	0.0897193	0.301785	-0.0806159	0.271084	1.09992	0.922548	1.31138
GCST90199727	finn-b-ALLERG_RHINITIS	MR Egger	14	-0.0926359	0.14069	0.522688	-0.368388	0.183116	0.911525	0.691849	1.20095
GCST90199727	finn-b-ALLERG_RHINITIS	Weighted median	14	0.0136889	0.0697496	0.844408	-0.12302	0.150398	1.01378	0.884246	1.1623
GCST90199727	finn-b-ALLERG_RHINITIS	Inverse variance weighted	14	-0.0306209	0.0487411	0.52985	-0.126153	0.0649117	0.969843	0.88148	1.06706
GCST90199727	finn-b-ALLERG_RHINITIS	Simple mode	14	0.0362267	0.102317	0.728967	-0.164314	0.236767	1.03689	0.848476	1.26715
GCST90199727	finn-b-ALLERG_RHINITIS	Weighted mode	14	0.0480851	0.091098	0.606504	-0.130467	0.226637	1.04926	0.877685	1.25437
GCST90199728	finn-b-ALLERG_RHINITIS	MR Egger	11	0.148471	0.151532	0.352789	-0.148533	0.445474	1.16006	0.861972	1.56123
GCST90199728	finn-b-ALLERG_RHINITIS	Weighted median	11	0.0802218	0.0813703	0.324189	-0.079264	0.239708	1.08353	0.923796	1.27088
GCST90199728	finn-b-ALLERG_RHINITIS	Inverse variance weighted	11	0.0188266	0.05839	0.747129	-0.0956178	0.133271	1.019	0.908811	1.14256
GCST90199728	finn-b-ALLERG_RHINITIS	Simple mode	11	-0.107501	0.144696	0.474604	-0.391105	0.176102	0.898075	0.676309	1.19256
GCST90199728	finn-b-ALLERG_RHINITIS	Weighted mode	11	0.161124	0.149889	0.307645	-0.132658	0.454907	1.17483	0.875765	1.57603
GCST90199729	finn-b-ALLERG_RHINITIS	MR Egger	21	0.0219687	0.0778141	0.780749	-0.130547	0.174484	1.02221	0.877615	1.19063
GCST90199729	finn-b-ALLERG_RHINITIS	Weighted median	21	-0.0410316	0.0533351	0.441706	-0.145568	0.0635053	0.959799	0.864531	1.06557
GCST90199729	finn-b-ALLERG_RHINITIS	Inverse variance weighted	21	-0.0169973	0.0391266	0.663985	-0.0936854	0.0596909	0.983146	0.910569	1.06151
GCST90199729	finn-b-ALLERG_RHINITIS	Simple mode	21	-0.0779876	0.0836932	0.362539	-0.242026	0.0860511	0.924976	0.785036	1.08986
GCST90199729	finn-b-ALLERG_RHINITIS	Weighted mode	21	-0.0579923	0.0685679	0.40769	-0.192385	0.0764008	0.943657	0.824989	1.0794
GCST90199730	finn-b-ALLERG_RHINITIS	MR Egger	20	0.0503004	0.114694	0.666199	-0.174501	0.275102	1.05159	0.839876	1.31666
GCST90199730	finn-b-ALLERG_RHINITIS	Weighted median	20	-0.0213909	0.0617162	0.728892	-0.142355	0.0995729	0.978836	0.867314	1.1047
GCST90199730	finn-b-ALLERG_RHINITIS	Inverse variance weighted	20	-0.00486171	0.0412106	0.90609	-0.0856346	0.0759111	0.99515	0.91793	1.07887
GCST90199730	finn-b-ALLERG_RHINITIS	Simple mode	20	-0.0402599	0.108283	0.714154	-0.252495	0.171975	0.96054	0.77686	1.18765
GCST90199730	finn-b-ALLERG_RHINITIS	Weighted mode	20	-0.00469195	0.114693	0.967796	-0.229491	0.220107	0.995319	0.794938	1.24621
GCST90199731	finn-b-ALLERG_RHINITIS	MR Egger	17	-0.0251643	0.130624	0.849819	-0.281187	0.230858	0.97515	0.754887	1.25968
GCST90199731	finn-b-ALLERG_RHINITIS	Weighted median	17	0.0514172	0.0636276	0.419035	-0.0732929	0.176127	1.05276	0.929329	1.19259
GCST90199731	finn-b-ALLERG_RHINITIS	Inverse variance weighted	17	0.070782	0.0476114	0.137104	-0.0225363	0.1641	1.07335	0.977716	1.17833
GCST90199731	finn-b-ALLERG_RHINITIS	Simple mode	17	0.0606874	0.0916397	0.517244	-0.118926	0.240301	1.06257	0.887873	1.27163
GCST90199731	finn-b-ALLERG_RHINITIS	Weighted mode	17	0.0446119	0.079644	0.583142	-0.11149	0.200714	1.04562	0.8945	1.22228
GCST90199732	finn-b-ALLERG_RHINITIS	MR Egger	28	0.0394915	0.0590778	0.509727	-0.0763009	0.155284	1.04028	0.926537	1.16799
GCST90199732	finn-b-ALLERG_RHINITIS	Weighted median	28	0.0103536	0.0443133	0.81526	-0.0765005	0.0972078	1.01041	0.926352	1.10209
GCST90199732	finn-b-ALLERG_RHINITIS	Inverse variance weighted	28	0.00722373	0.0296362	0.807427	-0.0508633	0.0653108	1.00725	0.950409	1.06749
GCST90199732	finn-b-ALLERG_RHINITIS	Simple mode	28	-0.0389909	0.082328	0.639589	-0.200354	0.122372	0.961759	0.818441	1.13017
GCST90199732	finn-b-ALLERG_RHINITIS	Weighted mode	28	0.00542166	0.063841	0.932948	-0.119707	0.13055	1.00544	0.887181	1.13945
GCST90199733	finn-b-ALLERG_RHINITIS	MR Egger	22	0.0861129	0.106612	0.428753	-0.122847	0.295072	1.08993	0.884399	1.34322
GCST90199733	finn-b-ALLERG_RHINITIS	Weighted median	22	-0.0631102	0.0611604	0.302128	-0.182985	0.0567642	0.93884	0.832781	1.05841
GCST90199733	finn-b-ALLERG_RHINITIS	Inverse variance weighted	22	-0.0332486	0.0507818	0.51264	-0.132781	0.0662838	0.967298	0.875657	1.06853
GCST90199733	finn-b-ALLERG_RHINITIS	Simple mode	22	0.112455	0.116602	0.345804	-0.116085	0.340996	1.11902	0.890399	1.40635
GCST90199733	finn-b-ALLERG_RHINITIS	Weighted mode	22	-0.0474603	0.082451	0.570991	-0.209064	0.114144	0.953648	0.811343	1.12091
GCST90199734	finn-b-ALLERG_RHINITIS	MR Egger	16	0.0247468	0.0298472	0.420951	-0.0337537	0.0832473	1.02506	0.96681	1.08681
GCST90199734	finn-b-ALLERG_RHINITIS	Weighted median	16	0.0107715	0.0271616	0.691684	-0.0424652	0.0640081	1.01083	0.958424	1.0661
GCST90199734	finn-b-ALLERG_RHINITIS	Inverse variance weighted	16	0.0120298	0.0227842	0.597508	-0.0326273	0.0566869	1.0121	0.967899	1.05832
GCST90199734	finn-b-ALLERG_RHINITIS	Simple mode	16	-0.0226451	0.0549139	0.685898	-0.130276	0.0849861	0.977609	0.877853	1.0887
GCST90199734	finn-b-ALLERG_RHINITIS	Weighted mode	16	0.0128784	0.0254419	0.620082	-0.0369877	0.0627444	1.01296	0.963688	1.06475
GCST90199735	finn-b-ALLERG_RHINITIS	MR Egger	21	0.0343624	0.0307263	0.277364	-0.0258612	0.094586	1.03496	0.97447	1.0992
GCST90199735	finn-b-ALLERG_RHINITIS	Weighted median	21	0.0168649	0.0265573	0.525402	-0.0351873	0.0689172	1.01701	0.965425	1.07135
GCST90199735	finn-b-ALLERG_RHINITIS	Inverse variance weighted	21	0.00912217	0.0213924	0.669801	-0.0328069	0.0510513	1.00916	0.967725	1.05238
GCST90199735	finn-b-ALLERG_RHINITIS	Simple mode	21	-0.0282948	0.063603	0.661194	-0.152957	0.096367	0.972102	0.858167	1.10116
GCST90199735	finn-b-ALLERG_RHINITIS	Weighted mode	21	0.0107845	0.024466	0.664089	-0.0371689	0.0587379	1.01084	0.963513	1.0605
GCST90199736	finn-b-ALLERG_RHINITIS	MR Egger	14	-0.179742	0.071816	0.0277719	-0.320501	-0.0389824	0.835486	0.725785	0.961768
GCST90199736	finn-b-ALLERG_RHINITIS	Weighted median	14	-0.0684424	0.0456419	0.133731	-0.157901	0.0210158	0.933847	0.853935	1.02124
GCST90199736	finn-b-ALLERG_RHINITIS	Inverse variance weighted	14	-0.0148782	0.0399691	0.709713	-0.0932177	0.0634613	0.985232	0.910995	1.06552
GCST90199736	finn-b-ALLERG_RHINITIS	Simple mode	14	-0.083218	0.107668	0.453399	-0.294247	0.127812	0.920151	0.745092	1.13634
GCST90199736	finn-b-ALLERG_RHINITIS	Weighted mode	14	-0.065169	0.0501675	0.216503	-0.163497	0.0331594	0.936909	0.849169	1.03372
GCST90199737	finn-b-ALLERG_RHINITIS	MR Egger	19	-0.0770948	0.0819164	0.359815	-0.237651	0.0834614	0.925802	0.788478	1.08704
GCST90199737	finn-b-ALLERG_RHINITIS	Weighted median	19	-0.000499562	0.0530526	0.992487	-0.104483	0.103483	0.999501	0.90079	1.10903
GCST90199737	finn-b-ALLERG_RHINITIS	Inverse variance weighted	19	-0.0267563	0.0375934	0.476632	-0.100439	0.0469267	0.973598	0.90444	1.04805
GCST90199737	finn-b-ALLERG_RHINITIS	Simple mode	19	0.0119671	0.103483	0.909216	-0.190859	0.214793	1.01204	0.826249	1.23961
GCST90199737	finn-b-ALLERG_RHINITIS	Weighted mode	19	0.0155583	0.100812	0.879067	-0.182034	0.21315	1.01568	0.833573	1.23757
GCST90199738	finn-b-ALLERG_RHINITIS	MR Egger	20	0.00327291	0.0904524	0.971534	-0.174014	0.18056	1.00328	0.840285	1.19789
GCST90199738	finn-b-ALLERG_RHINITIS	Weighted median	20	-0.0407687	0.0621342	0.511734	-0.162552	0.0810143	0.960051	0.849972	1.08439
GCST90199738	finn-b-ALLERG_RHINITIS	Inverse variance weighted	20	-0.000986332	0.0443074	0.98224	-0.0878288	0.0858562	0.999014	0.915918	1.08965
GCST90199738	finn-b-ALLERG_RHINITIS	Simple mode	20	0.027839	0.123068	0.823455	-0.213374	0.269052	1.02823	0.807854	1.30872
GCST90199738	finn-b-ALLERG_RHINITIS	Weighted mode	20	-0.0899076	0.094874	0.355205	-0.275861	0.0960455	0.914016	0.758919	1.10081
GCST90199739	finn-b-ALLERG_RHINITIS	MR Egger	15	-0.0172233	0.141191	0.904776	-0.293958	0.259511	0.982924	0.745308	1.2963
GCST90199739	finn-b-ALLERG_RHINITIS	Weighted median	15	-0.0220251	0.0721264	0.760086	-0.163393	0.119343	0.978216	0.849258	1.12676
GCST90199739	finn-b-ALLERG_RHINITIS	Inverse variance weighted	15	0.0290404	0.0649529	0.654803	-0.0982673	0.156348	1.02947	0.906407	1.16923
GCST90199739	finn-b-ALLERG_RHINITIS	Simple mode	15	-0.12464	0.135613	0.373617	-0.390442	0.141162	0.882815	0.676758	1.15161
GCST90199739	finn-b-ALLERG_RHINITIS	Weighted mode	15	-0.121551	0.128457	0.360073	-0.373326	0.130224	0.885546	0.688441	1.13908
GCST90199740	finn-b-ALLERG_RHINITIS	MR Egger	17	-0.237145	0.122123	0.0711768	-0.476506	0.00221612	0.788877	0.620949	1.00222
GCST90199740	finn-b-ALLERG_RHINITIS	Weighted median	17	-0.0663601	0.068053	0.329499	-0.199744	0.0670238	0.935794	0.81894	1.06932
GCST90199740	finn-b-ALLERG_RHINITIS	Inverse variance weighted	17	-0.0776578	0.0557072	0.163307	-0.186844	0.0315284	0.925281	0.829573	1.03203
GCST90199740	finn-b-ALLERG_RHINITIS	Simple mode	17	-0.0480305	0.119976	0.694205	-0.283184	0.187123	0.953105	0.753381	1.20578
GCST90199740	finn-b-ALLERG_RHINITIS	Weighted mode	17	-0.0601034	0.10892	0.588702	-0.273587	0.15338	0.941667	0.760646	1.16577
GCST90199741	finn-b-ALLERG_RHINITIS	MR Egger	22	-0.0150236	0.0356879	0.678265	-0.0849718	0.0549246	0.985089	0.918538	1.05646
GCST90199741	finn-b-ALLERG_RHINITIS	Weighted median	22	-0.0118572	0.0281976	0.674117	-0.0671246	0.0434101	0.988213	0.935079	1.04437
GCST90199741	finn-b-ALLERG_RHINITIS	Inverse variance weighted	22	-0.00115168	0.0232076	0.960421	-0.0466385	0.0443352	0.998849	0.954432	1.04533
GCST90199741	finn-b-ALLERG_RHINITIS	Simple mode	22	0.0795011	0.0834106	0.351367	-0.0839836	0.242986	1.08275	0.919446	1.27505
GCST90199741	finn-b-ALLERG_RHINITIS	Weighted mode	22	-0.0114301	0.0293378	0.700754	-0.0689322	0.0460721	0.988635	0.93339	1.04715
GCST90199742	finn-b-ALLERG_RHINITIS	MR Egger	25	0.0896687	0.059824	0.147507	-0.0275863	0.206924	1.09381	0.972791	1.22989
GCST90199742	finn-b-ALLERG_RHINITIS	Weighted median	25	0.0362845	0.0447317	0.417275	-0.0513897	0.123959	1.03695	0.949908	1.13197
GCST90199742	finn-b-ALLERG_RHINITIS	Inverse variance weighted	25	0.0297947	0.0324536	0.358581	-0.0338143	0.0934038	1.03024	0.966751	1.0979
GCST90199742	finn-b-ALLERG_RHINITIS	Simple mode	25	-0.0226961	0.0807968	0.781192	-0.181058	0.135666	0.97756	0.834387	1.1453
GCST90199742	finn-b-ALLERG_RHINITIS	Weighted mode	25	0.035589	0.0672655	0.601608	-0.0962515	0.167429	1.03623	0.908236	1.18226
GCST90199743	finn-b-ALLERG_RHINITIS	MR Egger	15	-0.183559	0.165072	0.286284	-0.507101	0.139983	0.832303	0.602239	1.15025
GCST90199743	finn-b-ALLERG_RHINITIS	Weighted median	15	0.000662675	0.0621094	0.991487	-0.121072	0.122397	1.00066	0.88597	1.1302
GCST90199743	finn-b-ALLERG_RHINITIS	Inverse variance weighted	15	-0.0149132	0.0604773	0.805224	-0.133449	0.103622	0.985197	0.875072	1.10918
GCST90199743	finn-b-ALLERG_RHINITIS	Simple mode	15	-0.0660743	0.123538	0.601145	-0.308208	0.17606	0.936061	0.734762	1.19251
GCST90199743	finn-b-ALLERG_RHINITIS	Weighted mode	15	0.0319658	0.083328	0.707027	-0.131357	0.195289	1.03248	0.876905	1.21566
GCST90199744	finn-b-ALLERG_RHINITIS	MR Egger	16	0.0939001	0.148866	0.538353	-0.197877	0.385677	1.09845	0.820471	1.47061
GCST90199744	finn-b-ALLERG_RHINITIS	Weighted median	16	0.0927284	0.0675565	0.169875	-0.0396822	0.225139	1.09716	0.961095	1.2525
GCST90199744	finn-b-ALLERG_RHINITIS	Inverse variance weighted	16	0.0831359	0.0484387	0.086105	-0.011804	0.178076	1.08669	0.988265	1.19492
GCST90199744	finn-b-ALLERG_RHINITIS	Simple mode	16	0.186661	0.113747	0.121589	-0.0362831	0.409606	1.20522	0.964367	1.50622
GCST90199744	finn-b-ALLERG_RHINITIS	Weighted mode	16	0.173273	0.100024	0.103722	-0.0227733	0.369319	1.18919	0.977484	1.44675
GCST90199745	finn-b-ALLERG_RHINITIS	MR Egger	19	0.127935	0.108638	0.255171	-0.084996	0.340866	1.13648	0.918516	1.40616
GCST90199745	finn-b-ALLERG_RHINITIS	Weighted median	19	0.0333385	0.0565301	0.55536	-0.0774606	0.144137	1.0339	0.925464	1.15504
GCST90199745	finn-b-ALLERG_RHINITIS	Inverse variance weighted	19	-0.029128	0.0552177	0.597839	-0.137355	0.0790987	0.971292	0.871661	1.08231
GCST90199745	finn-b-ALLERG_RHINITIS	Simple mode	19	0.00850167	0.0840203	0.920521	-0.156178	0.173181	1.00854	0.855407	1.18908
GCST90199745	finn-b-ALLERG_RHINITIS	Weighted mode	19	0.0262248	0.0684385	0.706068	-0.107915	0.160364	1.02657	0.897704	1.17394
GCST90199746	finn-b-ALLERG_RHINITIS	MR Egger	15	0.0643689	0.133366	0.63737	-0.197028	0.325766	1.06649	0.821168	1.38509
GCST90199746	finn-b-ALLERG_RHINITIS	Weighted median	15	0.00794935	0.0661901	0.904405	-0.121783	0.137682	1.00798	0.88534	1.14761
GCST90199746	finn-b-ALLERG_RHINITIS	Inverse variance weighted	15	0.00461052	0.0575542	0.936152	-0.108196	0.117417	1.00462	0.897452	1.12459
GCST90199746	finn-b-ALLERG_RHINITIS	Simple mode	15	-0.0426501	0.092955	0.653402	-0.224842	0.139542	0.958247	0.798642	1.14975
GCST90199746	finn-b-ALLERG_RHINITIS	Weighted mode	15	-0.00511493	0.0774263	0.948263	-0.156871	0.146641	0.994898	0.854815	1.15794
GCST90199747	finn-b-ALLERG_RHINITIS	MR Egger	21	-0.0148061	0.108441	0.892833	-0.22735	0.197737	0.985303	0.796642	1.21864
GCST90199747	finn-b-ALLERG_RHINITIS	Weighted median	21	-0.00202939	0.0472765	0.96576	-0.0946913	0.0906325	0.997973	0.909654	1.09487
GCST90199747	finn-b-ALLERG_RHINITIS	Inverse variance weighted	21	0.0268152	0.0374012	0.473399	-0.0464912	0.100121	1.02718	0.954573	1.10531
GCST90199747	finn-b-ALLERG_RHINITIS	Simple mode	21	0.0587278	0.0875833	0.510186	-0.112936	0.230391	1.06049	0.893208	1.25909
GCST90199747	finn-b-ALLERG_RHINITIS	Weighted mode	21	0.0097681	0.0554051	0.861829	-0.0988258	0.118362	1.00982	0.9059	1.12565
GCST90199748	finn-b-ALLERG_RHINITIS	MR Egger	21	0.03683	0.123093	0.768032	-0.204432	0.278092	1.03752	0.81511	1.32061
GCST90199748	finn-b-ALLERG_RHINITIS	Weighted median	21	0.0668899	0.0638496	0.294815	-0.0582552	0.192035	1.06918	0.943409	1.21171
GCST90199748	finn-b-ALLERG_RHINITIS	Inverse variance weighted	21	0.0562678	0.0562884	0.317487	-0.0540575	0.166593	1.05788	0.947378	1.18127
GCST90199748	finn-b-ALLERG_RHINITIS	Simple mode	21	0.0441974	0.097748	0.656022	-0.147389	0.235783	1.04519	0.862958	1.2659
GCST90199748	finn-b-ALLERG_RHINITIS	Weighted mode	21	0.0602298	0.0890257	0.506445	-0.114261	0.23472	1.06208	0.892026	1.26455
GCST90199749	finn-b-ALLERG_RHINITIS	MR Egger	34	0.0703656	0.0548243	0.208543	-0.0370901	0.177821	1.0729	0.963589	1.19461
GCST90199749	finn-b-ALLERG_RHINITIS	Weighted median	34	0.038052	0.0507149	0.453067	-0.0613493	0.137453	1.03879	0.940495	1.14735
GCST90199749	finn-b-ALLERG_RHINITIS	Inverse variance weighted	34	0.0331263	0.030029	0.269965	-0.0257306	0.0919832	1.03368	0.974598	1.09635
GCST90199749	finn-b-ALLERG_RHINITIS	Simple mode	34	0.0344039	0.0862491	0.692543	-0.134644	0.203452	1.035	0.874027	1.22563
GCST90199749	finn-b-ALLERG_RHINITIS	Weighted mode	34	0.037294	0.0470264	0.433418	-0.0548778	0.129466	1.038	0.946601	1.13822
GCST90199750	finn-b-ALLERG_RHINITIS	MR Egger	24	-0.0214274	0.0881662	0.810231	-0.194233	0.151378	0.978801	0.823466	1.16344
GCST90199750	finn-b-ALLERG_RHINITIS	Weighted median	24	0.0401787	0.0551347	0.466163	-0.0678855	0.148243	1.041	0.934367	1.15979
GCST90199750	finn-b-ALLERG_RHINITIS	Inverse variance weighted	24	-0.0325942	0.0454436	0.473223	-0.121664	0.0564753	0.967931	0.885446	1.0581
GCST90199750	finn-b-ALLERG_RHINITIS	Simple mode	24	0.0424646	0.100009	0.675068	-0.153553	0.238482	1.04338	0.857655	1.26932
GCST90199750	finn-b-ALLERG_RHINITIS	Weighted mode	24	0.0799996	0.0754699	0.300141	-0.0679214	0.227921	1.08329	0.934334	1.25599
GCST90199751	finn-b-ALLERG_RHINITIS	MR Egger	20	0.0390639	0.104507	0.712926	-0.16577	0.243898	1.03984	0.847241	1.27621
GCST90199751	finn-b-ALLERG_RHINITIS	Weighted median	20	0.0255087	0.0593203	0.667184	-0.0907591	0.141777	1.02584	0.913238	1.15232
GCST90199751	finn-b-ALLERG_RHINITIS	Inverse variance weighted	20	0.0770103	0.0479855	0.108524	-0.0170414	0.171062	1.08005	0.983103	1.18656
GCST90199751	finn-b-ALLERG_RHINITIS	Simple mode	20	0.0278118	0.12161	0.821548	-0.210543	0.266167	1.0282	0.810144	1.30495
GCST90199751	finn-b-ALLERG_RHINITIS	Weighted mode	20	-0.00432009	0.0798122	0.957398	-0.160752	0.152112	0.995689	0.851503	1.16429
GCST90199752	finn-b-ALLERG_RHINITIS	MR Egger	20	-0.00205274	0.0197798	0.918492	-0.0408211	0.0367156	0.997949	0.960001	1.0374
GCST90199752	finn-b-ALLERG_RHINITIS	Weighted median	20	-0.00219947	0.0173994	0.899407	-0.0363023	0.0319034	0.997803	0.964349	1.03242
GCST90199752	finn-b-ALLERG_RHINITIS	Inverse variance weighted	20	0.000100374	0.0163305	0.995096	-0.0319074	0.0321082	1.0001	0.968596	1.03263
GCST90199752	finn-b-ALLERG_RHINITIS	Simple mode	20	0.15189	0.0739898	0.0541189	0.00686993	0.29691	1.16403	1.00689	1.34569
GCST90199752	finn-b-ALLERG_RHINITIS	Weighted mode	20	-0.00486338	0.016593	0.772625	-0.0373858	0.027659	0.995148	0.963304	1.02805
GCST90199753	finn-b-ALLERG_RHINITIS	MR Egger	21	-0.0689435	0.0758352	0.374674	-0.217581	0.0796936	0.933379	0.804463	1.08296
GCST90199753	finn-b-ALLERG_RHINITIS	Weighted median	21	-0.00444658	0.0473979	0.925257	-0.0973465	0.0884533	0.995563	0.907242	1.09248
GCST90199753	finn-b-ALLERG_RHINITIS	Inverse variance weighted	21	0.00818964	0.0332916	0.805684	-0.0570618	0.0734411	1.00822	0.944536	1.07621
GCST90199753	finn-b-ALLERG_RHINITIS	Simple mode	21	-0.0187896	0.0764398	0.808335	-0.168612	0.131032	0.981386	0.844837	1.14
GCST90199753	finn-b-ALLERG_RHINITIS	Weighted mode	21	-0.0187896	0.0757226	0.806558	-0.167206	0.129627	0.981386	0.846025	1.1384
GCST90199754	finn-b-ALLERG_RHINITIS	MR Egger	22	0.197977	0.136811	0.163365	-0.0701715	0.466126	1.21893	0.932234	1.59381
GCST90199754	finn-b-ALLERG_RHINITIS	Weighted median	22	-0.0101044	0.0633331	0.87324	-0.134237	0.114029	0.989946	0.874383	1.12078
GCST90199754	finn-b-ALLERG_RHINITIS	Inverse variance weighted	22	0.0331457	0.0508171	0.514237	-0.0664559	0.132747	1.0337	0.935704	1.14196
GCST90199754	finn-b-ALLERG_RHINITIS	Simple mode	22	-0.0476723	0.100504	0.640159	-0.244661	0.149316	0.953446	0.78297	1.16104
GCST90199754	finn-b-ALLERG_RHINITIS	Weighted mode	22	-0.0881228	0.0940562	0.359452	-0.272473	0.0962274	0.915648	0.761494	1.10101
GCST90199755	finn-b-ALLERG_RHINITIS	MR Egger	30	0.0906017	0.0625723	0.158736	-0.03204	0.213243	1.09483	0.968468	1.23769
GCST90199755	finn-b-ALLERG_RHINITIS	Weighted median	30	0.0238024	0.0431798	0.58147	-0.0608301	0.108435	1.02409	0.940983	1.11453
GCST90199755	finn-b-ALLERG_RHINITIS	Inverse variance weighted	30	-0.0210741	0.0315975	0.5048	-0.0830052	0.0408569	0.979146	0.920346	1.0417
GCST90199755	finn-b-ALLERG_RHINITIS	Simple mode	30	0.0745985	0.0881981	0.404586	-0.0982699	0.247467	1.07745	0.906404	1.28078
GCST90199755	finn-b-ALLERG_RHINITIS	Weighted mode	30	0.0838075	0.0740046	0.266717	-0.0612415	0.228856	1.08742	0.940596	1.25716
GCST90199756	finn-b-ALLERG_RHINITIS	MR Egger	31	-0.121748	0.0812729	0.144936	-0.281043	0.0375467	0.885371	0.754996	1.03826
GCST90199756	finn-b-ALLERG_RHINITIS	Weighted median	31	-0.0284976	0.0507544	0.574471	-0.127976	0.0709811	0.971905	0.879874	1.07356
GCST90199756	finn-b-ALLERG_RHINITIS	Inverse variance weighted	31	0.0163299	0.0400898	0.683763	-0.062246	0.0949059	1.01646	0.939652	1.09956
GCST90199756	finn-b-ALLERG_RHINITIS	Simple mode	31	-0.08466	0.0968409	0.388945	-0.274468	0.105148	0.918825	0.759976	1.11088
GCST90199756	finn-b-ALLERG_RHINITIS	Weighted mode	31	-0.102667	0.0847724	0.235316	-0.268821	0.0634871	0.902428	0.76428	1.06555
GCST90199757	finn-b-ALLERG_RHINITIS	MR Egger	26	0.00252497	0.0612024	0.967433	-0.117432	0.122482	1.00253	0.889201	1.1303
GCST90199757	finn-b-ALLERG_RHINITIS	Weighted median	26	0.0485787	0.0462564	0.293624	-0.0420839	0.139241	1.04978	0.958789	1.1494
GCST90199757	finn-b-ALLERG_RHINITIS	Inverse variance weighted	26	0.0356515	0.0317897	0.262084	-0.0266563	0.0979593	1.03629	0.973696	1.10292
GCST90199757	finn-b-ALLERG_RHINITIS	Simple mode	26	0.131014	0.0855179	0.138079	-0.0366014	0.298629	1.13998	0.96406	1.34801
GCST90199757	finn-b-ALLERG_RHINITIS	Weighted mode	26	0.0744651	0.0794596	0.357651	-0.0812759	0.230206	1.07731	0.921939	1.25886
GCST90199758	finn-b-ALLERG_RHINITIS	MR Egger	28	0.0355728	0.0503966	0.486554	-0.0632046	0.13435	1.03621	0.938751	1.14379
GCST90199758	finn-b-ALLERG_RHINITIS	Weighted median	28	-0.0254557	0.0366573	0.487417	-0.097304	0.0463926	0.974866	0.90728	1.04749
GCST90199758	finn-b-ALLERG_RHINITIS	Inverse variance weighted	28	0.0305169	0.0305882	0.318439	-0.0294359	0.0904698	1.03099	0.970993	1.09469
GCST90199758	finn-b-ALLERG_RHINITIS	Simple mode	28	-0.0160279	0.0674637	0.814002	-0.148257	0.116201	0.9841	0.86221	1.12322
GCST90199758	finn-b-ALLERG_RHINITIS	Weighted mode	28	-0.0160279	0.0365256	0.664289	-0.087618	0.0555622	0.9841	0.916111	1.05713
GCST90199759	finn-b-ALLERG_RHINITIS	MR Egger	22	-0.0355437	0.0629	0.578301	-0.158828	0.0877402	0.965081	0.853143	1.0917
GCST90199759	finn-b-ALLERG_RHINITIS	Weighted median	22	0.00201778	0.0387409	0.958462	-0.0739143	0.0779499	1.00202	0.928751	1.08107
GCST90199759	finn-b-ALLERG_RHINITIS	Inverse variance weighted	22	-0.0184168	0.029599	0.533804	-0.0764308	0.0395973	0.981752	0.926417	1.04039
GCST90199759	finn-b-ALLERG_RHINITIS	Simple mode	22	-0.0410716	0.0678224	0.551286	-0.174004	0.0918604	0.95976	0.840294	1.09621
GCST90199759	finn-b-ALLERG_RHINITIS	Weighted mode	22	-0.00528106	0.0608913	0.931708	-0.124628	0.114066	0.994733	0.882825	1.12083
GCST90199760	finn-b-ALLERG_RHINITIS	MR Egger	33	-0.036194	0.0456381	0.433767	-0.125645	0.0532566	0.964453	0.881928	1.0547
GCST90199760	finn-b-ALLERG_RHINITIS	Weighted median	33	-0.0539604	0.0365775	0.140149	-0.125652	0.0177314	0.94747	0.881921	1.01789
GCST90199760	finn-b-ALLERG_RHINITIS	Inverse variance weighted	33	-0.0113163	0.0257252	0.660015	-0.0617377	0.0391051	0.988747	0.940129	1.03988
GCST90199760	finn-b-ALLERG_RHINITIS	Simple mode	33	-0.0504042	0.0777041	0.521181	-0.202704	0.101896	0.950845	0.81652	1.10727
GCST90199760	finn-b-ALLERG_RHINITIS	Weighted mode	33	-0.0574213	0.0389007	0.14969	-0.133667	0.018824	0.944196	0.874882	1.019
GCST90199761	finn-b-ALLERG_RHINITIS	MR Egger	21	0.0854239	0.130662	0.521089	-0.170673	0.341521	1.08918	0.843097	1.40709
GCST90199761	finn-b-ALLERG_RHINITIS	Weighted median	21	-0.0656707	0.065528	0.316258	-0.194106	0.0627642	0.936439	0.823571	1.06478
GCST90199761	finn-b-ALLERG_RHINITIS	Inverse variance weighted	21	-0.00158696	0.046611	0.97284	-0.0929444	0.0897705	0.998414	0.911244	1.09392
GCST90199761	finn-b-ALLERG_RHINITIS	Simple mode	21	-0.115307	0.129332	0.383231	-0.368799	0.138184	0.891092	0.691564	1.14819
GCST90199761	finn-b-ALLERG_RHINITIS	Weighted mode	21	-0.131003	0.114715	0.266948	-0.355843	0.0938379	0.877215	0.700582	1.09838
GCST90199762	finn-b-ALLERG_RHINITIS	MR Egger	27	0.0450177	0.0814769	0.585498	-0.114677	0.204713	1.04605	0.891654	1.22717
GCST90199762	finn-b-ALLERG_RHINITIS	Weighted median	27	-0.0638585	0.0502135	0.203466	-0.162277	0.0345601	0.938138	0.850206	1.03516
GCST90199762	finn-b-ALLERG_RHINITIS	Inverse variance weighted	27	-0.0116484	0.0353036	0.741439	-0.0808435	0.0575467	0.988419	0.922338	1.05923
GCST90199762	finn-b-ALLERG_RHINITIS	Simple mode	27	-0.0997982	0.108467	0.365988	-0.312393	0.112796	0.90502	0.731694	1.1194
GCST90199762	finn-b-ALLERG_RHINITIS	Weighted mode	27	-0.105311	0.08496	0.22622	-0.271832	0.0612108	0.900045	0.761982	1.06312
GCST90199763	finn-b-ALLERG_RHINITIS	MR Egger	27	0.0386524	0.0435094	0.38281	-0.0466259	0.123931	1.03941	0.954444	1.13194
GCST90199763	finn-b-ALLERG_RHINITIS	Weighted median	27	0.0533661	0.0338432	0.114826	-0.0129665	0.119699	1.05482	0.987117	1.12716
GCST90199763	finn-b-ALLERG_RHINITIS	Inverse variance weighted	27	0.00236962	0.0247343	0.923677	-0.0461096	0.0508488	1.00237	0.954937	1.05216
GCST90199763	finn-b-ALLERG_RHINITIS	Simple mode	27	0.0213206	0.0616148	0.732105	-0.0994445	0.142086	1.02155	0.90534	1.15268
GCST90199763	finn-b-ALLERG_RHINITIS	Weighted mode	27	0.043103	0.0345035	0.222709	-0.0245239	0.11073	1.04405	0.975774	1.11709
GCST90199764	finn-b-ALLERG_RHINITIS	MR Egger	11	-0.184582	0.11897	0.155196	-0.417764	0.0485988	0.831451	0.658518	1.0498
GCST90199764	finn-b-ALLERG_RHINITIS	Weighted median	11	-0.0387389	0.0790728	0.624194	-0.193722	0.116244	0.962002	0.823887	1.12327
GCST90199764	finn-b-ALLERG_RHINITIS	Inverse variance weighted	11	-0.0453738	0.059885	0.448641	-0.162748	0.0720007	0.95564	0.849805	1.07466
GCST90199764	finn-b-ALLERG_RHINITIS	Simple mode	11	-0.0603761	0.123994	0.636807	-0.303405	0.182653	0.94141	0.7383	1.2004
GCST90199764	finn-b-ALLERG_RHINITIS	Weighted mode	11	-0.0680556	0.11177	0.556177	-0.287125	0.151014	0.934209	0.750418	1.16301
GCST90199765	finn-b-ALLERG_RHINITIS	MR Egger	16	0.0523008	0.126509	0.685564	-0.195656	0.300258	1.05369	0.822295	1.35021
GCST90199765	finn-b-ALLERG_RHINITIS	Weighted median	16	-0.00192373	0.0700983	0.978106	-0.139316	0.135469	0.998078	0.869953	1.14507
GCST90199765	finn-b-ALLERG_RHINITIS	Inverse variance weighted	16	-0.0159723	0.0538178	0.766631	-0.121455	0.0895106	0.984155	0.885631	1.09364
GCST90199765	finn-b-ALLERG_RHINITIS	Simple mode	16	-0.0904662	0.145356	0.54304	-0.375364	0.194431	0.913505	0.687039	1.21462
GCST90199765	finn-b-ALLERG_RHINITIS	Weighted mode	16	0.0891485	0.09213	0.348569	-0.0914262	0.269723	1.09324	0.912629	1.3096
GCST90199766	finn-b-ALLERG_RHINITIS	MR Egger	11	-0.266258	0.156861	0.123848	-0.573705	0.0411904	0.766242	0.563434	1.04205
GCST90199766	finn-b-ALLERG_RHINITIS	Weighted median	11	-0.118961	0.0816245	0.145001	-0.278945	0.041023	0.887843	0.756582	1.04188
GCST90199766	finn-b-ALLERG_RHINITIS	Inverse variance weighted	11	-0.0745463	0.0769303	0.33254	-0.22533	0.076237	0.928165	0.798253	1.07922
GCST90199766	finn-b-ALLERG_RHINITIS	Simple mode	11	-0.175165	0.150607	0.271806	-0.470354	0.120024	0.839319	0.624781	1.12752
GCST90199766	finn-b-ALLERG_RHINITIS	Weighted mode	11	-0.153603	0.100351	0.156854	-0.350291	0.0430856	0.857613	0.704483	1.04403
GCST90199767	finn-b-ALLERG_RHINITIS	MR Egger	25	-0.054838	0.072217	0.455356	-0.196383	0.0867073	0.946638	0.821697	1.09058
GCST90199767	finn-b-ALLERG_RHINITIS	Weighted median	25	0.0688368	0.05073	0.174805	-0.030594	0.168268	1.07126	0.969869	1.18325
GCST90199767	finn-b-ALLERG_RHINITIS	Inverse variance weighted	25	0.0822034	0.0349745	0.0187544	0.0136533	0.150753	1.08568	1.01375	1.16271
GCST90199767	finn-b-ALLERG_RHINITIS	Simple mode	25	0.15304	0.0871905	0.0919772	-0.0178533	0.323933	1.16537	0.982305	1.38256
GCST90199767	finn-b-ALLERG_RHINITIS	Weighted mode	25	0.086976	0.0675669	0.210281	-0.045455	0.219407	1.09087	0.955563	1.24534
GCST90199768	finn-b-ALLERG_RHINITIS	MR Egger	16	-0.0164541	0.125831	0.897823	-0.263083	0.230175	0.983681	0.768678	1.25882
GCST90199768	finn-b-ALLERG_RHINITIS	Weighted median	16	0.0348128	0.0712445	0.625098	-0.104826	0.174452	1.03543	0.900481	1.19059
GCST90199768	finn-b-ALLERG_RHINITIS	Inverse variance weighted	16	-0.0275642	0.0562718	0.624246	-0.137857	0.0827284	0.972812	0.871223	1.08625
GCST90199768	finn-b-ALLERG_RHINITIS	Simple mode	16	0.0514459	0.113531	0.656932	-0.171076	0.273967	1.05279	0.842758	1.31517
GCST90199768	finn-b-ALLERG_RHINITIS	Weighted mode	16	0.0284562	0.099565	0.778936	-0.166691	0.223604	1.02886	0.846461	1.25058
GCST90199769	finn-b-ALLERG_RHINITIS	MR Egger	18	0.0196655	0.0749006	0.796244	-0.12714	0.166471	1.01986	0.880611	1.18113
GCST90199769	finn-b-ALLERG_RHINITIS	Weighted median	18	0.0311769	0.0506887	0.538512	-0.068173	0.130527	1.03167	0.934099	1.13943
GCST90199769	finn-b-ALLERG_RHINITIS	Inverse variance weighted	18	0.0596327	0.0356692	0.0945592	-0.0102791	0.129544	1.06145	0.989774	1.13831
GCST90199769	finn-b-ALLERG_RHINITIS	Simple mode	18	0.0344764	0.0739086	0.646798	-0.110384	0.179337	1.03508	0.89549	1.19642
GCST90199769	finn-b-ALLERG_RHINITIS	Weighted mode	18	0.0205566	0.0647949	0.754912	-0.106441	0.147555	1.02077	0.899028	1.159
GCST90199770	finn-b-ALLERG_RHINITIS	MR Egger	22	-0.137572	0.0585405	0.0291488	-0.252311	-0.0228328	0.871471	0.777003	0.977426
GCST90199770	finn-b-ALLERG_RHINITIS	Weighted median	22	-0.101631	0.039332	0.00976796	-0.178722	-0.0245407	0.903363	0.836338	0.975758
GCST90199770	finn-b-ALLERG_RHINITIS	Inverse variance weighted	22	-0.0538943	0.032322	0.0954309	-0.117245	0.00945677	0.947532	0.889367	1.0095
GCST90199770	finn-b-ALLERG_RHINITIS	Simple mode	22	-0.0663905	0.0885302	0.461623	-0.23991	0.107129	0.935765	0.786699	1.11308
GCST90199770	finn-b-ALLERG_RHINITIS	Weighted mode	22	-0.118601	0.0463509	0.0182912	-0.209449	-0.0277535	0.888162	0.811031	0.972628
GCST90199771	finn-b-ALLERG_RHINITIS	MR Egger	20	0.0994264	0.0716685	0.182286	-0.0410439	0.239897	1.10454	0.959787	1.27112
GCST90199771	finn-b-ALLERG_RHINITIS	Weighted median	20	0.122624	0.0539251	0.0229682	0.0169304	0.228317	1.13046	1.01707	1.25648
GCST90199771	finn-b-ALLERG_RHINITIS	Inverse variance weighted	20	0.0921914	0.0377387	0.0145703	0.0182235	0.166159	1.09657	1.01839	1.18076
GCST90199771	finn-b-ALLERG_RHINITIS	Simple mode	20	0.127817	0.0889034	0.166786	-0.0464342	0.302067	1.13634	0.954627	1.35265
GCST90199771	finn-b-ALLERG_RHINITIS	Weighted mode	20	0.135891	0.0832875	0.11923	-0.0273522	0.299135	1.14556	0.973018	1.34869
GCST90199772	finn-b-ALLERG_RHINITIS	MR Egger	35	-0.00673865	0.0774886	0.931226	-0.158616	0.145139	0.993284	0.853324	1.1562
GCST90199772	finn-b-ALLERG_RHINITIS	Weighted median	35	-0.0618253	0.0407431	0.129155	-0.141682	0.0180313	0.940047	0.867897	1.01819
GCST90199772	finn-b-ALLERG_RHINITIS	Inverse variance weighted	35	-0.0512585	0.0316059	0.104845	-0.113206	0.010689	0.950033	0.892967	1.01075
GCST90199772	finn-b-ALLERG_RHINITIS	Simple mode	35	0.0318175	0.0735722	0.668133	-0.112384	0.176019	1.03233	0.893701	1.19246
GCST90199772	finn-b-ALLERG_RHINITIS	Weighted mode	35	-0.0363497	0.0505066	0.476627	-0.135343	0.0626432	0.964303	0.873417	1.06465
GCST90199773	finn-b-ALLERG_RHINITIS	MR Egger	18	-0.102686	0.139275	0.47162	-0.375664	0.170292	0.90241	0.686833	1.18565
GCST90199773	finn-b-ALLERG_RHINITIS	Weighted median	18	-0.036875	0.0600753	0.539339	-0.154623	0.0808725	0.963797	0.856739	1.08423
GCST90199773	finn-b-ALLERG_RHINITIS	Inverse variance weighted	18	-0.00120376	0.0437035	0.978026	-0.0868625	0.084455	0.998797	0.916803	1.08812
GCST90199773	finn-b-ALLERG_RHINITIS	Simple mode	18	-0.0602015	0.105578	0.575995	-0.267134	0.146731	0.941575	0.76557	1.15804
GCST90199773	finn-b-ALLERG_RHINITIS	Weighted mode	18	-0.0446549	0.0945601	0.642762	-0.229993	0.140683	0.956327	0.794539	1.15106
GCST90199774	finn-b-ALLERG_RHINITIS	MR Egger	23	-0.0036653	0.0694051	0.958382	-0.139699	0.132369	0.996341	0.86962	1.14153
GCST90199774	finn-b-ALLERG_RHINITIS	Weighted median	23	0.0686464	0.0477548	0.150583	-0.024953	0.162246	1.07106	0.975356	1.17615
GCST90199774	finn-b-ALLERG_RHINITIS	Inverse variance weighted	23	0.0183655	0.0384632	0.633018	-0.0570223	0.0937534	1.01854	0.944573	1.09829
GCST90199774	finn-b-ALLERG_RHINITIS	Simple mode	23	0.0857144	0.0817687	0.305901	-0.0745522	0.245981	1.0895	0.928159	1.27888
GCST90199774	finn-b-ALLERG_RHINITIS	Weighted mode	23	0.0796124	0.0615881	0.209541	-0.0411003	0.200325	1.08287	0.959733	1.2218
GCST90199775	finn-b-ALLERG_RHINITIS	MR Egger	13	0.0301819	0.0571464	0.607885	-0.0818251	0.142189	1.03064	0.921433	1.15279
GCST90199775	finn-b-ALLERG_RHINITIS	Weighted median	13	0.0131571	0.0407916	0.747039	-0.0667943	0.0931086	1.01324	0.935388	1.09758
GCST90199775	finn-b-ALLERG_RHINITIS	Inverse variance weighted	13	0.0292825	0.0376025	0.436133	-0.0444183	0.102983	1.02972	0.956554	1.10847
GCST90199775	finn-b-ALLERG_RHINITIS	Simple mode	13	0.0221871	0.0970127	0.822951	-0.167958	0.212332	1.02244	0.84539	1.23656
GCST90199775	finn-b-ALLERG_RHINITIS	Weighted mode	13	0.0160163	0.0398605	0.694889	-0.0621103	0.094143	1.01615	0.939779	1.09872
GCST90199776	finn-b-ALLERG_RHINITIS	MR Egger	21	-0.0405165	0.100797	0.692197	-0.238078	0.157045	0.960293	0.788141	1.17005
GCST90199776	finn-b-ALLERG_RHINITIS	Weighted median	21	0.0170948	0.0478314	0.720794	-0.0766548	0.110844	1.01724	0.92621	1.11722
GCST90199776	finn-b-ALLERG_RHINITIS	Inverse variance weighted	21	-0.0301138	0.0406461	0.458768	-0.10978	0.0495526	0.970335	0.896031	1.0508
GCST90199776	finn-b-ALLERG_RHINITIS	Simple mode	21	0.0108617	0.0760075	0.887797	-0.138113	0.159836	1.01092	0.871	1.17332
GCST90199776	finn-b-ALLERG_RHINITIS	Weighted mode	21	0.0239126	0.064183	0.713389	-0.101886	0.149711	1.0242	0.903132	1.1615
GCST90199777	finn-b-ALLERG_RHINITIS	MR Egger	31	0.107784	0.081428	0.195953	-0.051815	0.267383	1.11381	0.949504	1.30654
GCST90199777	finn-b-ALLERG_RHINITIS	Weighted median	31	0.0227546	0.0476464	0.632954	-0.0706323	0.116142	1.02302	0.931804	1.12315
GCST90199777	finn-b-ALLERG_RHINITIS	Inverse variance weighted	31	0.0311227	0.0344274	0.365989	-0.0363549	0.0986003	1.03161	0.964298	1.10363
GCST90199777	finn-b-ALLERG_RHINITIS	Simple mode	31	-0.012429	0.0821224	0.880715	-0.173389	0.148531	0.987648	0.840811	1.16013
GCST90199777	finn-b-ALLERG_RHINITIS	Weighted mode	31	0.0147907	0.0686416	0.830854	-0.119747	0.149328	1.0149	0.887145	1.16105
GCST90199778	finn-b-ALLERG_RHINITIS	MR Egger	15	-0.0130674	0.0307692	0.678006	-0.0733751	0.0472403	0.987018	0.929252	1.04837
GCST90199778	finn-b-ALLERG_RHINITIS	Weighted median	15	-0.00559198	0.0281624	0.842605	-0.0607902	0.0496063	0.994424	0.941021	1.05086
GCST90199778	finn-b-ALLERG_RHINITIS	Inverse variance weighted	15	0.000360189	0.0233555	0.987695	-0.0454165	0.0461369	1.00036	0.955599	1.04722
GCST90199778	finn-b-ALLERG_RHINITIS	Simple mode	15	-0.00341532	0.0678028	0.960538	-0.136309	0.129478	0.996591	0.872573	1.13823
GCST90199778	finn-b-ALLERG_RHINITIS	Weighted mode	15	-0.00521152	0.0268787	0.849047	-0.0578937	0.0474706	0.994802	0.94375	1.04862
GCST90199779	finn-b-ALLERG_RHINITIS	MR Egger	23	0.00257532	0.0671268	0.969759	-0.128993	0.134144	1.00258	0.87898	1.14356
GCST90199779	finn-b-ALLERG_RHINITIS	Weighted median	23	-0.00833752	0.0527834	0.87449	-0.111793	0.0951179	0.991697	0.894229	1.09979
GCST90199779	finn-b-ALLERG_RHINITIS	Inverse variance weighted	23	0.00412654	0.0354181	0.907249	-0.0652929	0.073546	1.00414	0.936793	1.07632
GCST90199779	finn-b-ALLERG_RHINITIS	Simple mode	23	0.0158714	0.0855218	0.854473	-0.151751	0.183494	1.016	0.859202	1.20141
GCST90199779	finn-b-ALLERG_RHINITIS	Weighted mode	23	-0.0155376	0.063563	0.809153	-0.140121	0.109046	0.984583	0.869253	1.11521
GCST90199780	finn-b-ALLERG_RHINITIS	MR Egger	25	-0.0657605	0.0726821	0.374968	-0.208217	0.0766964	0.936355	0.81203	1.07971
GCST90199780	finn-b-ALLERG_RHINITIS	Weighted median	25	-0.0438976	0.0456782	0.336542	-0.133427	0.0456316	0.957052	0.875091	1.04669
GCST90199780	finn-b-ALLERG_RHINITIS	Inverse variance weighted	25	0.00369337	0.0310976	0.90546	-0.057258	0.0646448	1.0037	0.94435	1.06678
GCST90199780	finn-b-ALLERG_RHINITIS	Simple mode	25	-0.00460458	0.0881717	0.958783	-0.177421	0.168212	0.995406	0.837427	1.18319
GCST90199780	finn-b-ALLERG_RHINITIS	Weighted mode	25	-0.0420285	0.0650541	0.524374	-0.169535	0.0854776	0.958842	0.844058	1.08924
GCST90199781	finn-b-ALLERG_RHINITIS	MR Egger	22	0.013559	0.0429348	0.755423	-0.0705932	0.0977113	1.01365	0.931841	1.10264
GCST90199781	finn-b-ALLERG_RHINITIS	Weighted median	22	-0.0217633	0.0302911	0.472466	-0.0811338	0.0376072	0.978472	0.92207	1.03832
GCST90199781	finn-b-ALLERG_RHINITIS	Inverse variance weighted	22	-0.0283185	0.0216286	0.19043	-0.0707105	0.0140735	0.972079	0.931732	1.01417
GCST90199781	finn-b-ALLERG_RHINITIS	Simple mode	22	-0.049391	0.0585484	0.408403	-0.164146	0.0653638	0.951809	0.848618	1.06755
GCST90199781	finn-b-ALLERG_RHINITIS	Weighted mode	22	-0.0258137	0.0283384	0.372681	-0.081357	0.0297296	0.974517	0.921864	1.03018
GCST90199782	finn-b-ALLERG_RHINITIS	MR Egger	24	0.0674387	0.0751632	0.379311	-0.0798813	0.214759	1.06976	0.923226	1.23956
GCST90199782	finn-b-ALLERG_RHINITIS	Weighted median	24	0.0545058	0.0506009	0.281404	-0.044672	0.153684	1.05602	0.956311	1.16612
GCST90199782	finn-b-ALLERG_RHINITIS	Inverse variance weighted	24	0.0509839	0.0371048	0.169426	-0.0217415	0.123709	1.05231	0.978493	1.13169
GCST90199782	finn-b-ALLERG_RHINITIS	Simple mode	24	0.082613	0.0845854	0.338889	-0.0831744	0.2484	1.08612	0.920191	1.28197
GCST90199782	finn-b-ALLERG_RHINITIS	Weighted mode	24	0.0500273	0.0633187	0.437547	-0.0740773	0.174132	1.0513	0.9286	1.19021
GCST90199783	finn-b-ALLERG_RHINITIS	MR Egger	24	-0.00819248	0.0321886	0.801462	-0.0712822	0.0548972	0.991841	0.931199	1.05643
GCST90199783	finn-b-ALLERG_RHINITIS	Weighted median	24	-0.00804438	0.026689	0.7631	-0.0603547	0.044266	0.991988	0.941431	1.04526
GCST90199783	finn-b-ALLERG_RHINITIS	Inverse variance weighted	24	-0.0129226	0.0218353	0.553972	-0.0557198	0.0298747	0.987161	0.945804	1.03033
GCST90199783	finn-b-ALLERG_RHINITIS	Simple mode	24	0.00579342	0.0657993	0.930602	-0.123173	0.13476	1.00581	0.884111	1.14426
GCST90199783	finn-b-ALLERG_RHINITIS	Weighted mode	24	-0.00720168	0.0282658	0.801154	-0.0626027	0.0481994	0.992824	0.939317	1.04938
GCST90199784	finn-b-ALLERG_RHINITIS	MR Egger	21	0.00590462	0.0611024	0.924028	-0.113856	0.125665	1.00592	0.892386	1.1339
GCST90199784	finn-b-ALLERG_RHINITIS	Weighted median	21	0.0486917	0.0435746	0.26381	-0.0367146	0.134098	1.0499	0.963951	1.1435
GCST90199784	finn-b-ALLERG_RHINITIS	Inverse variance weighted	21	0.0165989	0.0298098	0.577646	-0.0418284	0.0750262	1.01674	0.959034	1.07791
GCST90199784	finn-b-ALLERG_RHINITIS	Simple mode	21	-0.0792948	0.091939	0.398652	-0.259495	0.100906	0.923768	0.771441	1.10617
GCST90199784	finn-b-ALLERG_RHINITIS	Weighted mode	21	0.0616215	0.0473272	0.207702	-0.0311398	0.154383	1.06356	0.96934	1.16694
GCST90199785	finn-b-ALLERG_RHINITIS	MR Egger	21	-0.00362522	0.0533043	0.946488	-0.108102	0.100851	0.996381	0.897536	1.10611
GCST90199785	finn-b-ALLERG_RHINITIS	Weighted median	21	-0.0193249	0.0387129	0.61765	-0.0952022	0.0565525	0.980861	0.909189	1.05818
GCST90199785	finn-b-ALLERG_RHINITIS	Inverse variance weighted	21	-0.0419158	0.0312487	0.179803	-0.103163	0.0193316	0.958951	0.90198	1.01952
GCST90199785	finn-b-ALLERG_RHINITIS	Simple mode	21	-0.251878	0.0677255	0.00135555	-0.38462	-0.119136	0.77734	0.68071	0.887687
GCST90199785	finn-b-ALLERG_RHINITIS	Weighted mode	21	-0.0154283	0.0368359	0.679797	-0.0876266	0.0567699	0.98469	0.916103	1.05841
GCST90199786	finn-b-ALLERG_RHINITIS	MR Egger	27	-0.0538374	0.0661669	0.423522	-0.183525	0.0758498	0.947586	0.832331	1.0788
GCST90199786	finn-b-ALLERG_RHINITIS	Weighted median	27	0.0143314	0.0513511	0.780178	-0.0863167	0.114979	1.01443	0.917304	1.12185
GCST90199786	finn-b-ALLERG_RHINITIS	Inverse variance weighted	27	0.0155632	0.0342029	0.649091	-0.0514745	0.0826008	1.01568	0.949828	1.08611
GCST90199786	finn-b-ALLERG_RHINITIS	Simple mode	27	0.0705817	0.0988085	0.481389	-0.123083	0.264246	1.07313	0.88419	1.30245
GCST90199786	finn-b-ALLERG_RHINITIS	Weighted mode	27	-0.0829328	0.0739335	0.272234	-0.227842	0.0619768	0.920413	0.79625	1.06394
GCST90199787	finn-b-ALLERG_RHINITIS	MR Egger	23	-0.0586134	0.0867737	0.506745	-0.22869	0.111463	0.943071	0.795575	1.11791
GCST90199787	finn-b-ALLERG_RHINITIS	Weighted median	23	0.012227	0.0582099	0.833629	-0.101864	0.126318	1.0123	0.903152	1.13464
GCST90199787	finn-b-ALLERG_RHINITIS	Inverse variance weighted	23	0.0162631	0.0430577	0.70565	-0.0681299	0.100656	1.0164	0.934139	1.1059
GCST90199787	finn-b-ALLERG_RHINITIS	Simple mode	23	0.000759043	0.0876795	0.993171	-0.171093	0.172611	1.00076	0.842743	1.1884
GCST90199787	finn-b-ALLERG_RHINITIS	Weighted mode	23	-0.00233828	0.0779097	0.976328	-0.155041	0.150365	0.997664	0.85638	1.16226
GCST90199788	finn-b-ALLERG_RHINITIS	MR Egger	22	-0.0490481	0.0404845	0.239814	-0.128398	0.0303015	0.952135	0.879504	1.03077
GCST90199788	finn-b-ALLERG_RHINITIS	Weighted median	22	-0.0613084	0.022074	0.00547943	-0.104573	-0.0180434	0.940533	0.900709	0.982118
GCST90199788	finn-b-ALLERG_RHINITIS	Inverse variance weighted	22	-0.0414031	0.0272012	0.127982	-0.0947175	0.0119112	0.959442	0.90963	1.01198
GCST90199788	finn-b-ALLERG_RHINITIS	Simple mode	22	0.116101	0.116828	0.331645	-0.112882	0.345083	1.12311	0.893256	1.41211
GCST90199788	finn-b-ALLERG_RHINITIS	Weighted mode	22	-0.0638122	0.022851	0.0109107	-0.1086	-0.0190242	0.938181	0.897089	0.981156
GCST90199789	finn-b-ALLERG_RHINITIS	MR Egger	12	0.0371796	0.141696	0.798347	-0.240544	0.314903	1.03788	0.7862	1.37013
GCST90199789	finn-b-ALLERG_RHINITIS	Weighted median	12	0.108034	0.0685026	0.114777	-0.0262308	0.242299	1.11409	0.97411	1.27418
GCST90199789	finn-b-ALLERG_RHINITIS	Inverse variance weighted	12	0.109109	0.0518751	0.0354389	0.00743409	0.210784	1.11528	1.00746	1.23465
GCST90199789	finn-b-ALLERG_RHINITIS	Simple mode	12	0.176306	0.105332	0.122332	-0.0301438	0.382756	1.1928	0.970306	1.46632
GCST90199789	finn-b-ALLERG_RHINITIS	Weighted mode	12	0.0468418	0.0947896	0.630909	-0.138946	0.232629	1.04796	0.870275	1.26191
GCST90199790	finn-b-ALLERG_RHINITIS	MR Egger	22	0.0983751	0.0996778	0.335467	-0.0969934	0.293744	1.10338	0.907562	1.34144
GCST90199790	finn-b-ALLERG_RHINITIS	Weighted median	22	0.00655624	0.0481876	0.891777	-0.0878914	0.101004	1.00658	0.91586	1.10628
GCST90199790	finn-b-ALLERG_RHINITIS	Inverse variance weighted	22	0.0292714	0.036508	0.422681	-0.0422844	0.100827	1.0297	0.958597	1.10609
GCST90199790	finn-b-ALLERG_RHINITIS	Simple mode	22	-0.000352419	0.0802467	0.996537	-0.157636	0.156931	0.999648	0.854161	1.16991
GCST90199790	finn-b-ALLERG_RHINITIS	Weighted mode	22	-0.00312643	0.0833675	0.970439	-0.166527	0.160274	0.996878	0.8466	1.17383
GCST90199791	finn-b-ALLERG_RHINITIS	MR Egger	29	-0.0839941	0.0455971	0.0764708	-0.173364	0.00537624	0.919437	0.840831	1.00539
GCST90199791	finn-b-ALLERG_RHINITIS	Weighted median	29	-0.0857503	0.030379	0.00476233	-0.145293	-0.0262075	0.917823	0.864769	0.974133
GCST90199791	finn-b-ALLERG_RHINITIS	Inverse variance weighted	29	-0.0709394	0.0251971	0.00487196	-0.120326	-0.0215531	0.931518	0.886632	0.978678
GCST90199791	finn-b-ALLERG_RHINITIS	Simple mode	29	-0.100272	0.0552607	0.0803248	-0.208583	0.00803882	0.904591	0.811734	1.00807
GCST90199791	finn-b-ALLERG_RHINITIS	Weighted mode	29	-0.0888374	0.0273554	0.00301833	-0.142454	-0.0352209	0.914994	0.867228	0.965392
GCST90199792	finn-b-ALLERG_RHINITIS	MR Egger	17	-0.0836663	0.148946	0.582602	-0.3756	0.208268	0.919738	0.686877	1.23154
GCST90199792	finn-b-ALLERG_RHINITIS	Weighted median	17	-0.065075	0.0514108	0.20559	-0.16584	0.0356901	0.936997	0.847182	1.03633
GCST90199792	finn-b-ALLERG_RHINITIS	Inverse variance weighted	17	-0.0398398	0.0465017	0.39159	-0.130983	0.0513036	0.960943	0.877232	1.05264
GCST90199792	finn-b-ALLERG_RHINITIS	Simple mode	17	0.00203925	0.095598	0.983245	-0.185333	0.189411	1.00204	0.830828	1.20854
GCST90199792	finn-b-ALLERG_RHINITIS	Weighted mode	17	-0.0533177	0.0541645	0.339588	-0.15948	0.0528448	0.948079	0.852587	1.05427
GCST90199793	finn-b-ALLERG_RHINITIS	MR Egger	30	0.0559411	0.066114	0.404654	-0.0736424	0.185524	1.05754	0.929004	1.20385
GCST90199793	finn-b-ALLERG_RHINITIS	Weighted median	30	0.00661115	0.0438535	0.880169	-0.0793417	0.092564	1.00663	0.923724	1.09698
GCST90199793	finn-b-ALLERG_RHINITIS	Inverse variance weighted	30	-0.0121007	0.0357134	0.73474	-0.082099	0.0578976	0.987972	0.921181	1.05961
GCST90199793	finn-b-ALLERG_RHINITIS	Simple mode	30	-0.0487402	0.102081	0.636609	-0.248819	0.151338	0.952429	0.779721	1.16339
GCST90199793	finn-b-ALLERG_RHINITIS	Weighted mode	30	0.0722148	0.0413093	0.0910197	-0.00875151	0.153181	1.07489	0.991287	1.16554
GCST90199794	finn-b-ALLERG_RHINITIS	MR Egger	23	0.051219	0.0997206	0.612876	-0.144233	0.246671	1.05255	0.865686	1.27976
GCST90199794	finn-b-ALLERG_RHINITIS	Weighted median	23	0.00798096	0.0529267	0.880139	-0.0957553	0.111717	1.00801	0.908686	1.1182
GCST90199794	finn-b-ALLERG_RHINITIS	Inverse variance weighted	23	-0.0181465	0.0365939	0.619972	-0.0898705	0.0535774	0.982017	0.91405	1.05504
GCST90199794	finn-b-ALLERG_RHINITIS	Simple mode	23	0.029914	0.0855754	0.729991	-0.137814	0.197642	1.03037	0.871261	1.21853
GCST90199794	finn-b-ALLERG_RHINITIS	Weighted mode	23	0.0195635	0.0762207	0.79982	-0.129829	0.168956	1.01976	0.878245	1.18407
GCST90199795	finn-b-ALLERG_RHINITIS	MR Egger	15	0.000494998	0.100703	0.996153	-0.196883	0.197873	1.0005	0.821287	1.21881
GCST90199795	finn-b-ALLERG_RHINITIS	Weighted median	15	0.0138395	0.0601504	0.818029	-0.104055	0.131734	1.01394	0.901175	1.14081
GCST90199795	finn-b-ALLERG_RHINITIS	Inverse variance weighted	15	0.039154	0.0462769	0.397508	-0.0515487	0.129857	1.03993	0.949757	1.13867
GCST90199795	finn-b-ALLERG_RHINITIS	Simple mode	15	-0.023315	0.095606	0.810872	-0.210703	0.164073	0.976955	0.810015	1.1783
GCST90199795	finn-b-ALLERG_RHINITIS	Weighted mode	15	0.00679669	0.0836616	0.936401	-0.15718	0.170773	1.00682	0.85455	1.18622
GCST90199796	finn-b-ALLERG_RHINITIS	MR Egger	13	-0.216469	0.145447	0.164769	-0.501545	0.0686069	0.805357	0.605594	1.07102
GCST90199796	finn-b-ALLERG_RHINITIS	Weighted median	13	-0.0855432	0.0668014	0.200348	-0.216474	0.0453875	0.918013	0.805353	1.04643
GCST90199796	finn-b-ALLERG_RHINITIS	Inverse variance weighted	13	-0.053975	0.0515151	0.294754	-0.154945	0.0469946	0.947456	0.856463	1.04812
GCST90199796	finn-b-ALLERG_RHINITIS	Simple mode	13	-0.123465	0.12024	0.324756	-0.359135	0.112205	0.883852	0.69828	1.11874
GCST90199796	finn-b-ALLERG_RHINITIS	Weighted mode	13	-0.167991	0.105062	0.13581	-0.373914	0.0379307	0.845361	0.688036	1.03866
GCST90199797	finn-b-ALLERG_RHINITIS	MR Egger	18	0.0798389	0.16567	0.636393	-0.244875	0.404553	1.08311	0.782802	1.49863
GCST90199797	finn-b-ALLERG_RHINITIS	Weighted median	18	-0.033469	0.0715583	0.639987	-0.173723	0.106785	0.967085	0.84053	1.1127
GCST90199797	finn-b-ALLERG_RHINITIS	Inverse variance weighted	18	-0.0894733	0.0693427	0.196944	-0.225385	0.0464384	0.914413	0.798209	1.04753
GCST90199797	finn-b-ALLERG_RHINITIS	Simple mode	18	-0.239195	0.16608	0.167964	-0.564712	0.086323	0.787262	0.568524	1.09016
GCST90199797	finn-b-ALLERG_RHINITIS	Weighted mode	18	-0.1607	0.141238	0.270987	-0.437527	0.116126	0.851547	0.645631	1.12314
GCST90199798	finn-b-ALLERG_RHINITIS	MR Egger	23	0.0100683	0.0569924	0.861468	-0.101637	0.121773	1.01012	0.903358	1.1295
GCST90199798	finn-b-ALLERG_RHINITIS	Weighted median	23	-0.0319667	0.0379284	0.39933	-0.106306	0.0423729	0.968539	0.899149	1.04328
GCST90199798	finn-b-ALLERG_RHINITIS	Inverse variance weighted	23	-0.0205684	0.0274402	0.453513	-0.0743512	0.0332144	0.979642	0.928346	1.03377
GCST90199798	finn-b-ALLERG_RHINITIS	Simple mode	23	-0.0312647	0.0592241	0.602849	-0.147344	0.0848145	0.969219	0.862997	1.08852
GCST90199798	finn-b-ALLERG_RHINITIS	Weighted mode	23	-0.0290815	0.0453116	0.527628	-0.117892	0.0597293	0.971337	0.888792	1.06155
GCST90199799	finn-b-ALLERG_RHINITIS	MR Egger	30	-0.116164	0.0501257	0.0280088	-0.21441	-0.0179177	0.890329	0.807017	0.982242
GCST90199799	finn-b-ALLERG_RHINITIS	Weighted median	30	-0.07356	0.0336899	0.0290029	-0.139592	-0.00752792	0.92908	0.869713	0.9925
GCST90199799	finn-b-ALLERG_RHINITIS	Inverse variance weighted	30	-0.0596565	0.0226192	0.00835368	-0.10399	-0.0153229	0.942088	0.901234	0.984794
GCST90199799	finn-b-ALLERG_RHINITIS	Simple mode	30	-0.0531875	0.052502	0.319411	-0.156092	0.0497164	0.948202	0.855481	1.05097
GCST90199799	finn-b-ALLERG_RHINITIS	Weighted mode	30	-0.0685159	0.0326456	0.0446573	-0.132501	-0.00453064	0.933779	0.875902	0.99548
GCST90199800	finn-b-ALLERG_RHINITIS	MR Egger	23	-0.0690023	0.103616	0.512697	-0.27209	0.134085	0.933325	0.761786	1.14349
GCST90199800	finn-b-ALLERG_RHINITIS	Weighted median	23	0.0181957	0.0515985	0.724358	-0.0829372	0.119329	1.01836	0.920409	1.12674
GCST90199800	finn-b-ALLERG_RHINITIS	Inverse variance weighted	23	0.0394092	0.0365652	0.281132	-0.0322586	0.111077	1.0402	0.968256	1.11748
GCST90199800	finn-b-ALLERG_RHINITIS	Simple mode	23	0.016587	0.087361	0.851154	-0.154641	0.187815	1.01673	0.856723	1.20661
GCST90199800	finn-b-ALLERG_RHINITIS	Weighted mode	23	0.0145366	0.0843859	0.864805	-0.15086	0.179933	1.01464	0.859968	1.19714
GCST90199801	finn-b-ALLERG_RHINITIS	MR Egger	13	-0.173291	0.178148	0.351591	-0.522462	0.17588	0.840893	0.593059	1.19229
GCST90199801	finn-b-ALLERG_RHINITIS	Weighted median	13	-0.0756272	0.0698554	0.278975	-0.212544	0.0612893	0.927162	0.808525	1.06321
GCST90199801	finn-b-ALLERG_RHINITIS	Inverse variance weighted	13	0.00179789	0.0568147	0.974755	-0.109559	0.113155	1.0018	0.896229	1.11981
GCST90199801	finn-b-ALLERG_RHINITIS	Simple mode	13	-0.136476	0.131701	0.320515	-0.394609	0.121658	0.872428	0.673943	1.12937
GCST90199801	finn-b-ALLERG_RHINITIS	Weighted mode	13	-0.136476	0.106455	0.224057	-0.345128	0.0721764	0.872428	0.70813	1.07484
GCST90199802	finn-b-ALLERG_RHINITIS	MR Egger	31	0.0194956	0.0547705	0.724453	-0.0878545	0.126846	1.01969	0.915894	1.13524
GCST90199802	finn-b-ALLERG_RHINITIS	Weighted median	31	-0.0154933	0.0405755	0.70258	-0.0950213	0.0640347	0.984626	0.909354	1.06613
GCST90199802	finn-b-ALLERG_RHINITIS	Inverse variance weighted	31	0.0144148	0.027703	0.602832	-0.0398832	0.0687128	1.01452	0.960902	1.07113
GCST90199802	finn-b-ALLERG_RHINITIS	Simple mode	31	0.0527603	0.0635618	0.41306	-0.0718209	0.177341	1.05418	0.930698	1.19404
GCST90199802	finn-b-ALLERG_RHINITIS	Weighted mode	31	-0.00323023	0.043569	0.941391	-0.0886255	0.082165	0.996775	0.915188	1.08563
GCST90199803	finn-b-ALLERG_RHINITIS	MR Egger	26	-0.0754604	0.0570599	0.198474	-0.187298	0.036377	0.927316	0.829197	1.03705
GCST90199803	finn-b-ALLERG_RHINITIS	Weighted median	26	-0.0280558	0.0500735	0.57528	-0.1262	0.0700882	0.972334	0.881439	1.0726
GCST90199803	finn-b-ALLERG_RHINITIS	Inverse variance weighted	26	-0.0246489	0.0316431	0.435999	-0.0866694	0.0373716	0.975652	0.91698	1.03808
GCST90199803	finn-b-ALLERG_RHINITIS	Simple mode	26	-0.0357181	0.0779884	0.650914	-0.188575	0.117139	0.964912	0.828138	1.12428
GCST90199803	finn-b-ALLERG_RHINITIS	Weighted mode	26	-0.0387197	0.0578287	0.509276	-0.152064	0.0746245	0.96202	0.858933	1.07748
GCST90199804	finn-b-ALLERG_RHINITIS	MR Egger	22	0.183306	0.0943225	0.0661752	-0.00156557	0.368179	1.20118	0.998436	1.4451
GCST90199804	finn-b-ALLERG_RHINITIS	Weighted median	22	0.109522	0.0562427	0.0514979	-0.000713889	0.219757	1.11574	0.999286	1.24577
GCST90199804	finn-b-ALLERG_RHINITIS	Inverse variance weighted	22	0.10843	0.0402012	0.00699276	0.0296358	0.187224	1.11453	1.03008	1.2059
GCST90199804	finn-b-ALLERG_RHINITIS	Simple mode	22	0.0853301	0.0956103	0.38225	-0.102066	0.272726	1.08908	0.90297	1.31354
GCST90199804	finn-b-ALLERG_RHINITIS	Weighted mode	22	0.0954643	0.088263	0.2917	-0.0775313	0.26846	1.10017	0.925398	1.30795
GCST90199805	finn-b-ALLERG_RHINITIS	MR Egger	24	0.00388799	0.0801983	0.961771	-0.153301	0.161077	1.0039	0.857872	1.17478
GCST90199805	finn-b-ALLERG_RHINITIS	Weighted median	24	-0.0183482	0.0469065	0.695675	-0.110285	0.0735886	0.981819	0.895579	1.07636
GCST90199805	finn-b-ALLERG_RHINITIS	Inverse variance weighted	24	0.0146418	0.0328595	0.655896	-0.0497629	0.0790464	1.01475	0.951455	1.08225
GCST90199805	finn-b-ALLERG_RHINITIS	Simple mode	24	0.010833	0.0854097	0.900173	-0.15657	0.178236	1.01089	0.855072	1.19511
GCST90199805	finn-b-ALLERG_RHINITIS	Weighted mode	24	-0.020753	0.060766	0.73581	-0.139854	0.0983484	0.979461	0.869485	1.10335
GCST90199806	finn-b-ALLERG_RHINITIS	MR Egger	14	0.0517555	0.0318346	0.129957	-0.0106403	0.114151	1.05312	0.989416	1.12092
GCST90199806	finn-b-ALLERG_RHINITIS	Weighted median	14	-0.0143278	0.0316686	0.65096	-0.0763982	0.0477426	0.985774	0.926447	1.0489
GCST90199806	finn-b-ALLERG_RHINITIS	Inverse variance weighted	14	-0.00197339	0.0266752	0.941028	-0.0542568	0.05031	0.998029	0.947189	1.0516
GCST90199806	finn-b-ALLERG_RHINITIS	Simple mode	14	-0.0263506	0.0619543	0.677557	-0.147781	0.0950798	0.973994	0.86262	1.09975
GCST90199806	finn-b-ALLERG_RHINITIS	Weighted mode	14	0.00240967	0.0272493	0.930882	-0.0509989	0.0558182	1.00241	0.95028	1.05741
GCST90199807	finn-b-ALLERG_RHINITIS	MR Egger	21	-0.0137844	0.0371021	0.714357	-0.0865046	0.0589358	0.98631	0.917131	1.06071
GCST90199807	finn-b-ALLERG_RHINITIS	Weighted median	21	-0.0167339	0.029922	0.57599	-0.0753811	0.0419132	0.983405	0.92739	1.0428
GCST90199807	finn-b-ALLERG_RHINITIS	Inverse variance weighted	21	-0.0079241	0.0246945	0.748297	-0.0563253	0.0404771	0.992107	0.945232	1.04131
GCST90199807	finn-b-ALLERG_RHINITIS	Simple mode	21	0.0152407	0.0698571	0.829507	-0.121679	0.152161	1.01536	0.885432	1.16435
GCST90199807	finn-b-ALLERG_RHINITIS	Weighted mode	21	-0.00901578	0.0312369	0.775838	-0.0702402	0.0522086	0.991025	0.93217	1.0536
GCST90199808	finn-b-ALLERG_RHINITIS	MR Egger	21	-0.0539571	0.0683217	0.439419	-0.187868	0.0799534	0.947473	0.828724	1.08324
GCST90199808	finn-b-ALLERG_RHINITIS	Weighted median	21	-0.0597821	0.0488486	0.221019	-0.155525	0.0359612	0.94197	0.855965	1.03662
GCST90199808	finn-b-ALLERG_RHINITIS	Inverse variance weighted	21	-0.0801826	0.0393165	0.0414087	-0.157243	-0.00312229	0.922948	0.854496	0.996883
GCST90199808	finn-b-ALLERG_RHINITIS	Simple mode	21	-0.0891098	0.0838293	0.300453	-0.253415	0.0751956	0.914745	0.776146	1.0781
GCST90199808	finn-b-ALLERG_RHINITIS	Weighted mode	21	-0.074798	0.0538715	0.180271	-0.180386	0.0307902	0.927931	0.834948	1.03127
GCST90199809	finn-b-ALLERG_RHINITIS	MR Egger	21	0.0429905	0.0907368	0.641046	-0.134854	0.220835	1.04393	0.873844	1.24712
GCST90199809	finn-b-ALLERG_RHINITIS	Weighted median	21	-0.0607132	0.0534908	0.256366	-0.165555	0.0441287	0.941093	0.847423	1.04512
GCST90199809	finn-b-ALLERG_RHINITIS	Inverse variance weighted	21	-0.0535701	0.04737	0.258103	-0.146415	0.0392752	0.94784	0.863799	1.04006
GCST90199809	finn-b-ALLERG_RHINITIS	Simple mode	21	-0.035631	0.0938103	0.708083	-0.219499	0.148237	0.964996	0.802921	1.15979
GCST90199809	finn-b-ALLERG_RHINITIS	Weighted mode	21	-0.0731351	0.0625326	0.255931	-0.195699	0.0494288	0.929475	0.82226	1.05067
GCST90199810	finn-b-ALLERG_RHINITIS	MR Egger	19	-0.0387844	0.119016	0.748495	-0.272055	0.194486	0.961958	0.761812	1.21469
GCST90199810	finn-b-ALLERG_RHINITIS	Weighted median	19	0.11655	0.0615036	0.0580907	-0.00399697	0.237097	1.12361	0.996011	1.26756
GCST90199810	finn-b-ALLERG_RHINITIS	Inverse variance weighted	19	0.0896963	0.0592128	0.12982	-0.0263608	0.205753	1.09384	0.973984	1.22845
GCST90199810	finn-b-ALLERG_RHINITIS	Simple mode	19	0.132184	0.12286	0.296184	-0.108621	0.37299	1.14132	0.897071	1.45207
GCST90199810	finn-b-ALLERG_RHINITIS	Weighted mode	19	0.143456	0.0973563	0.157886	-0.0473624	0.334274	1.15426	0.953742	1.39693
GCST90199811	finn-b-ALLERG_RHINITIS	MR Egger	20	0.00635593	0.0215153	0.771058	-0.0358141	0.0485259	1.00638	0.96482	1.04972
GCST90199811	finn-b-ALLERG_RHINITIS	Weighted median	20	0.00416431	0.0213611	0.845433	-0.0377034	0.0460321	1.00417	0.962998	1.04711
GCST90199811	finn-b-ALLERG_RHINITIS	Inverse variance weighted	20	0.000213143	0.0170293	0.990014	-0.0331643	0.0335906	1.00021	0.96738	1.03416
GCST90199811	finn-b-ALLERG_RHINITIS	Simple mode	20	-0.040707	0.0519057	0.442563	-0.142442	0.0610282	0.96011	0.867238	1.06293
GCST90199811	finn-b-ALLERG_RHINITIS	Weighted mode	20	0.0013863	0.0188239	0.942062	-0.0355085	0.0382811	1.00139	0.965115	1.03902
GCST90199812	finn-b-ALLERG_RHINITIS	MR Egger	17	-0.0510767	0.0603276	0.410492	-0.169319	0.0671654	0.950206	0.84424	1.06947
GCST90199812	finn-b-ALLERG_RHINITIS	Weighted median	17	-0.0328003	0.0477423	0.492065	-0.126375	0.0607746	0.967732	0.881284	1.06266
GCST90199812	finn-b-ALLERG_RHINITIS	Inverse variance weighted	17	0.0194274	0.0369951	0.599491	-0.0530831	0.0919378	1.01962	0.948301	1.0963
GCST90199812	finn-b-ALLERG_RHINITIS	Simple mode	17	0.0394566	0.0931885	0.677636	-0.143193	0.222106	1.04025	0.866587	1.2487
GCST90199812	finn-b-ALLERG_RHINITIS	Weighted mode	17	-0.0476235	0.051473	0.3686	-0.148511	0.0532636	0.953493	0.861991	1.05471
GCST90199813	finn-b-ALLERG_RHINITIS	MR Egger	31	-0.0806018	0.0453996	0.0863309	-0.169585	0.00838133	0.922561	0.844015	1.00842
GCST90199813	finn-b-ALLERG_RHINITIS	Weighted median	31	-0.0425197	0.0384692	0.269033	-0.117919	0.0328799	0.958372	0.888768	1.03343
GCST90199813	finn-b-ALLERG_RHINITIS	Inverse variance weighted	31	-0.0152071	0.0268346	0.570919	-0.067803	0.0373887	0.984908	0.934445	1.0381
GCST90199813	finn-b-ALLERG_RHINITIS	Simple mode	31	0.100074	0.089432	0.272022	-0.0752128	0.275361	1.10525	0.927546	1.31701
GCST90199813	finn-b-ALLERG_RHINITIS	Weighted mode	31	-0.0521445	0.0416536	0.220294	-0.133785	0.0294966	0.949192	0.874778	1.02994
GCST90199814	finn-b-ALLERG_RHINITIS	MR Egger	16	-0.0267937	0.0667323	0.694106	-0.157589	0.104002	0.973562	0.854201	1.1096
GCST90199814	finn-b-ALLERG_RHINITIS	Weighted median	16	-0.0509224	0.0406391	0.210191	-0.130575	0.0287301	0.950352	0.877591	1.02915
GCST90199814	finn-b-ALLERG_RHINITIS	Inverse variance weighted	16	-0.0139013	0.0316224	0.660224	-0.0758811	0.0480785	0.986195	0.926926	1.04925
GCST90199814	finn-b-ALLERG_RHINITIS	Simple mode	16	-0.0533498	0.0637539	0.415834	-0.178307	0.0716079	0.948048	0.836685	1.07423
GCST90199814	finn-b-ALLERG_RHINITIS	Weighted mode	16	-0.0576779	0.042596	0.195764	-0.141166	0.0258103	0.943954	0.868345	1.02615
GCST90199815	finn-b-ALLERG_RHINITIS	MR Egger	32	-0.0434999	0.0879137	0.624344	-0.215811	0.128811	0.957433	0.805888	1.13748
GCST90199815	finn-b-ALLERG_RHINITIS	Weighted median	32	-0.0422789	0.0441299	0.338035	-0.128773	0.0442157	0.958602	0.879173	1.04521
GCST90199815	finn-b-ALLERG_RHINITIS	Inverse variance weighted	32	-0.0109064	0.0331363	0.742051	-0.0758535	0.0540407	0.989153	0.926952	1.05553
GCST90199815	finn-b-ALLERG_RHINITIS	Simple mode	32	0.0343091	0.0941583	0.718051	-0.150241	0.218859	1.0349	0.8605	1.24466
GCST90199815	finn-b-ALLERG_RHINITIS	Weighted mode	32	-0.108355	0.0650787	0.105991	-0.23591	0.0191988	0.897309	0.789852	1.01938
GCST90199816	finn-b-ALLERG_RHINITIS	MR Egger	20	0.00645477	0.086106	0.941071	-0.162313	0.175223	1.00648	0.850175	1.19151
GCST90199816	finn-b-ALLERG_RHINITIS	Weighted median	20	-0.00418259	0.0530515	0.93716	-0.108164	0.0997983	0.995826	0.897481	1.10495
GCST90199816	finn-b-ALLERG_RHINITIS	Inverse variance weighted	20	-0.013493	0.0412645	0.743677	-0.0943713	0.0673854	0.986598	0.909945	1.06971
GCST90199816	finn-b-ALLERG_RHINITIS	Simple mode	20	-0.0847385	0.0846608	0.329444	-0.250674	0.0811967	0.918753	0.778276	1.08458
GCST90199816	finn-b-ALLERG_RHINITIS	Weighted mode	20	-0.000917181	0.0602193	0.988007	-0.118947	0.117113	0.999083	0.887855	1.12425
GCST90199817	finn-b-ALLERG_RHINITIS	MR Egger	19	0.05872	0.0869148	0.508379	-0.111633	0.229073	1.06048	0.894372	1.25743
GCST90199817	finn-b-ALLERG_RHINITIS	Weighted median	19	0.0112304	0.0455752	0.805361	-0.078097	0.100558	1.01129	0.924875	1.10579
GCST90199817	finn-b-ALLERG_RHINITIS	Inverse variance weighted	19	0.00259408	0.0369085	0.943968	-0.0697465	0.0749347	1.0026	0.93263	1.07781
GCST90199817	finn-b-ALLERG_RHINITIS	Simple mode	19	0.0482847	0.0800675	0.553998	-0.108648	0.205217	1.04947	0.897046	1.22779
GCST90199817	finn-b-ALLERG_RHINITIS	Weighted mode	19	0.0353624	0.0608176	0.568147	-0.08384	0.154565	1.036	0.919578	1.16715
GCST90199818	finn-b-ALLERG_RHINITIS	MR Egger	23	-0.0322959	0.0625648	0.611108	-0.154923	0.0903311	0.96822	0.856481	1.09454
GCST90199818	finn-b-ALLERG_RHINITIS	Weighted median	23	-0.0535273	0.0508331	0.29234	-0.15316	0.0461055	0.94788	0.857992	1.04718
GCST90199818	finn-b-ALLERG_RHINITIS	Inverse variance weighted	23	-0.0328643	0.0370852	0.375518	-0.105551	0.0398227	0.96767	0.899828	1.04063
GCST90199818	finn-b-ALLERG_RHINITIS	Simple mode	23	-0.0510575	0.0855228	0.556599	-0.218682	0.116567	0.950224	0.803577	1.12363
GCST90199818	finn-b-ALLERG_RHINITIS	Weighted mode	23	-0.0510575	0.0544791	0.358834	-0.157837	0.0557215	0.950224	0.853989	1.0573
GCST90199819	finn-b-ALLERG_RHINITIS	MR Egger	34	-0.0295634	0.0451643	0.517419	-0.118085	0.0589585	0.970869	0.88862	1.06073
GCST90199819	finn-b-ALLERG_RHINITIS	Weighted median	34	0.0237385	0.0405241	0.558019	-0.0556888	0.103166	1.02402	0.945833	1.10868
GCST90199819	finn-b-ALLERG_RHINITIS	Inverse variance weighted	34	-0.0084202	0.0253903	0.740168	-0.0581851	0.0413447	0.991615	0.943475	1.04221
GCST90199819	finn-b-ALLERG_RHINITIS	Simple mode	34	0.0546904	0.0790216	0.49372	-0.100192	0.209573	1.05621	0.904664	1.23315
GCST90199819	finn-b-ALLERG_RHINITIS	Weighted mode	34	0.0332921	0.0530146	0.534339	-0.0706165	0.137201	1.03385	0.931819	1.14706
GCST90199820	finn-b-ALLERG_RHINITIS	MR Egger	17	0.123916	0.0955511	0.214276	-0.0633642	0.311196	1.13192	0.938602	1.36506
GCST90199820	finn-b-ALLERG_RHINITIS	Weighted median	17	0.0291743	0.057579	0.612377	-0.0836805	0.142029	1.0296	0.919725	1.15261
GCST90199820	finn-b-ALLERG_RHINITIS	Inverse variance weighted	17	0.0470799	0.0433602	0.277574	-0.0379061	0.132066	1.04821	0.962803	1.14118
GCST90199820	finn-b-ALLERG_RHINITIS	Simple mode	17	-0.00355042	0.0992723	0.971913	-0.198124	0.191023	0.996456	0.820268	1.21049
GCST90199820	finn-b-ALLERG_RHINITIS	Weighted mode	17	0.00129099	0.0874462	0.988404	-0.170104	0.172686	1.00129	0.843577	1.18849
GCST90199821	finn-b-ALLERG_RHINITIS	MR Egger	18	0.103982	0.0790155	0.206728	-0.0508885	0.258852	1.10958	0.950385	1.29544
GCST90199821	finn-b-ALLERG_RHINITIS	Weighted median	18	0.00520492	0.0507089	0.918246	-0.0941845	0.104594	1.00522	0.910115	1.11026
GCST90199821	finn-b-ALLERG_RHINITIS	Inverse variance weighted	18	0.0409961	0.0363834	0.259836	-0.0303154	0.112308	1.04185	0.97014	1.11886
GCST90199821	finn-b-ALLERG_RHINITIS	Simple mode	18	-0.0424183	0.103055	0.685769	-0.244406	0.159569	0.958469	0.78317	1.17301
GCST90199821	finn-b-ALLERG_RHINITIS	Weighted mode	18	-0.0255937	0.0914892	0.783048	-0.204912	0.153725	0.974731	0.814719	1.16617
GCST90199822	finn-b-ALLERG_RHINITIS	MR Egger	27	-0.048202	0.0860311	0.580271	-0.216823	0.120419	0.952941	0.805073	1.12797
GCST90199822	finn-b-ALLERG_RHINITIS	Weighted median	27	-0.00395167	0.0513022	0.938602	-0.104504	0.0966006	0.996056	0.900771	1.10142
GCST90199822	finn-b-ALLERG_RHINITIS	Inverse variance weighted	27	-0.0260418	0.0353581	0.461417	-0.0953438	0.0432601	0.974294	0.90906	1.04421
GCST90199822	finn-b-ALLERG_RHINITIS	Simple mode	27	-0.00199969	0.0927285	0.98296	-0.183748	0.179748	0.998002	0.832146	1.19692
GCST90199822	finn-b-ALLERG_RHINITIS	Weighted mode	27	-0.00544989	0.0805205	0.946556	-0.16327	0.15237	0.994565	0.849362	1.16459
GCST90199823	finn-b-ALLERG_RHINITIS	MR Egger	16	0.0886113	0.0861874	0.321328	-0.080316	0.257539	1.09266	0.922825	1.29374
GCST90199823	finn-b-ALLERG_RHINITIS	Weighted median	16	0.0792692	0.0520107	0.127485	-0.0226717	0.18121	1.0825	0.977583	1.19867
GCST90199823	finn-b-ALLERG_RHINITIS	Inverse variance weighted	16	0.0526699	0.0511269	0.302925	-0.0475388	0.152879	1.05408	0.953573	1.16518
GCST90199823	finn-b-ALLERG_RHINITIS	Simple mode	16	0.206877	0.104726	0.066918	0.00161366	0.41214	1.22983	1.00161	1.51005
GCST90199823	finn-b-ALLERG_RHINITIS	Weighted mode	16	0.0956401	0.0505123	0.0777586	-0.00336413	0.194644	1.10036	0.996642	1.21488
GCST90199824	finn-b-ALLERG_RHINITIS	MR Egger	21	-0.0431765	0.0605683	0.484599	-0.16189	0.0755374	0.957742	0.850534	1.07846
GCST90199824	finn-b-ALLERG_RHINITIS	Weighted median	21	-0.0518886	0.0515726	0.314354	-0.152971	0.0491937	0.949435	0.858155	1.05042
GCST90199824	finn-b-ALLERG_RHINITIS	Inverse variance weighted	21	-0.025974	0.0367123	0.479255	-0.0979301	0.0459821	0.97436	0.906712	1.04706
GCST90199824	finn-b-ALLERG_RHINITIS	Simple mode	21	-0.152919	0.0997782	0.141043	-0.348485	0.042646	0.858199	0.705757	1.04357
GCST90199824	finn-b-ALLERG_RHINITIS	Weighted mode	21	-0.0669083	0.0508294	0.202951	-0.166534	0.0327174	0.935281	0.846594	1.03326
GCST90199825	finn-b-ALLERG_RHINITIS	MR Egger	19	-0.0263183	0.073544	0.724854	-0.170465	0.117828	0.974025	0.843273	1.12505
GCST90199825	finn-b-ALLERG_RHINITIS	Weighted median	19	-0.0074067	0.0549159	0.892712	-0.115042	0.100228	0.992621	0.891329	1.10542
GCST90199825	finn-b-ALLERG_RHINITIS	Inverse variance weighted	19	0.0183641	0.0393195	0.640466	-0.0587022	0.0954303	1.01853	0.942988	1.10013
GCST90199825	finn-b-ALLERG_RHINITIS	Simple mode	19	0.154346	0.100185	0.140809	-0.0420174	0.350709	1.16689	0.958853	1.42007
GCST90199825	finn-b-ALLERG_RHINITIS	Weighted mode	19	-0.0365971	0.0702052	0.608521	-0.174199	0.101005	0.964065	0.840129	1.10628
GCST90199826	finn-b-ALLERG_RHINITIS	MR Egger	17	0.0269221	0.0491582	0.591981	-0.069428	0.123272	1.02729	0.932927	1.13119
GCST90199826	finn-b-ALLERG_RHINITIS	Weighted median	17	0.0670598	0.0424127	0.113849	-0.016069	0.150189	1.06936	0.984059	1.16205
GCST90199826	finn-b-ALLERG_RHINITIS	Inverse variance weighted	17	0.0466796	0.0314209	0.137379	-0.0149054	0.108265	1.04779	0.985205	1.11434
GCST90199826	finn-b-ALLERG_RHINITIS	Simple mode	17	0.0310638	0.0741316	0.680762	-0.114234	0.176362	1.03155	0.892049	1.19287
GCST90199826	finn-b-ALLERG_RHINITIS	Weighted mode	17	0.0630328	0.0390158	0.125731	-0.0134382	0.139504	1.06506	0.986652	1.1497
GCST90199827	finn-b-ALLERG_RHINITIS	MR Egger	19	0.0537633	0.0973723	0.588038	-0.137086	0.244613	1.05523	0.871895	1.27713
GCST90199827	finn-b-ALLERG_RHINITIS	Weighted median	19	0.00224253	0.0519541	0.965571	-0.0995875	0.104073	1.00225	0.905211	1.10968
GCST90199827	finn-b-ALLERG_RHINITIS	Inverse variance weighted	19	-0.00811588	0.0383095	0.832224	-0.0832025	0.0669708	0.991917	0.920165	1.06926
GCST90199827	finn-b-ALLERG_RHINITIS	Simple mode	19	0.03405	0.0863558	0.697993	-0.135207	0.203307	1.03464	0.873535	1.22545
GCST90199827	finn-b-ALLERG_RHINITIS	Weighted mode	19	0.03405	0.085139	0.693911	-0.132822	0.200922	1.03464	0.875621	1.22253
GCST90199828	finn-b-ALLERG_RHINITIS	MR Egger	23	-0.0821412	0.0826336	0.33152	-0.244103	0.0798207	0.921142	0.783407	1.08309
GCST90199828	finn-b-ALLERG_RHINITIS	Weighted median	23	0.058847	0.0552638	0.286949	-0.0494701	0.167164	1.06061	0.951734	1.18195
GCST90199828	finn-b-ALLERG_RHINITIS	Inverse variance weighted	23	-0.0323128	0.03838	0.399834	-0.107538	0.042912	0.968204	0.898043	1.04385
GCST90199828	finn-b-ALLERG_RHINITIS	Simple mode	23	0.0963856	0.108716	0.384893	-0.116698	0.309469	1.10118	0.889854	1.3627
GCST90199828	finn-b-ALLERG_RHINITIS	Weighted mode	23	0.0890025	0.0852926	0.30805	-0.0781709	0.256176	1.09308	0.924806	1.29198
GCST90199829	finn-b-ALLERG_RHINITIS	MR Egger	16	-0.0556368	0.101774	0.593212	-0.255114	0.14384	0.945883	0.774828	1.1547
GCST90199829	finn-b-ALLERG_RHINITIS	Weighted median	16	-0.03758	0.0587069	0.522088	-0.152645	0.0774855	0.963117	0.858434	1.08057
GCST90199829	finn-b-ALLERG_RHINITIS	Inverse variance weighted	16	-0.00386212	0.0454205	0.932237	-0.0928863	0.0851621	0.996145	0.911297	1.08889
GCST90199829	finn-b-ALLERG_RHINITIS	Simple mode	16	-0.0777694	0.0850316	0.374873	-0.244431	0.0888925	0.925178	0.78315	1.09296
GCST90199829	finn-b-ALLERG_RHINITIS	Weighted mode	16	-0.05781	0.0761779	0.459683	-0.207119	0.0914987	0.943829	0.812923	1.09582
GCST90199830	finn-b-ALLERG_RHINITIS	MR Egger	18	0.0129701	0.0628702	0.839159	-0.110255	0.136196	1.01305	0.895605	1.14591
GCST90199830	finn-b-ALLERG_RHINITIS	Weighted median	18	0.00468469	0.0550242	0.932151	-0.103163	0.112532	1.0047	0.90198	1.11911
GCST90199830	finn-b-ALLERG_RHINITIS	Inverse variance weighted	18	0.0121354	0.0373018	0.744932	-0.0609762	0.0852469	1.01221	0.940846	1.08899
GCST90199830	finn-b-ALLERG_RHINITIS	Simple mode	18	0.00661472	0.078795	0.934078	-0.147823	0.161053	1.00664	0.862583	1.17475
GCST90199830	finn-b-ALLERG_RHINITIS	Weighted mode	18	0.00517558	0.06292	0.935403	-0.118148	0.128499	1.00519	0.888565	1.13712
GCST90199831	finn-b-ALLERG_RHINITIS	MR Egger	24	-0.0257018	0.0781297	0.745294	-0.178836	0.127432	0.974626	0.836243	1.13591
GCST90199831	finn-b-ALLERG_RHINITIS	Weighted median	24	-0.0594073	0.0407189	0.144576	-0.139216	0.0204018	0.942323	0.87004	1.02061
GCST90199831	finn-b-ALLERG_RHINITIS	Inverse variance weighted	24	-0.0198576	0.0374697	0.596136	-0.0932982	0.053583	0.980338	0.910922	1.05504
GCST90199831	finn-b-ALLERG_RHINITIS	Simple mode	24	-0.0574777	0.0664219	0.395787	-0.187665	0.0727092	0.944143	0.828893	1.07542
GCST90199831	finn-b-ALLERG_RHINITIS	Weighted mode	24	-0.0547997	0.0411689	0.196203	-0.135491	0.0258913	0.946675	0.873287	1.02623
GCST90199832	finn-b-ALLERG_RHINITIS	MR Egger	19	-0.145602	0.0900608	0.124344	-0.322121	0.0309168	0.864501	0.72461	1.0314
GCST90199832	finn-b-ALLERG_RHINITIS	Weighted median	19	-0.0161852	0.0585206	0.782108	-0.130886	0.0985153	0.983945	0.877318	1.10353
GCST90199832	finn-b-ALLERG_RHINITIS	Inverse variance weighted	19	0.0204956	0.041437	0.620868	-0.0607209	0.101712	1.02071	0.941086	1.10706
GCST90199832	finn-b-ALLERG_RHINITIS	Simple mode	19	-0.0271023	0.106488	0.801987	-0.235819	0.181615	0.973262	0.789924	1.19915
GCST90199832	finn-b-ALLERG_RHINITIS	Weighted mode	19	-0.0351635	0.0722175	0.632197	-0.17671	0.106383	0.965448	0.838023	1.11225
GCST90199833	finn-b-ALLERG_RHINITIS	MR Egger	23	-0.0377803	0.0622234	0.550246	-0.159738	0.0841775	0.962924	0.852367	1.08782
GCST90199833	finn-b-ALLERG_RHINITIS	Weighted median	23	-0.0400912	0.0348906	0.250533	-0.108477	0.0282943	0.960702	0.8972	1.0287
GCST90199833	finn-b-ALLERG_RHINITIS	Inverse variance weighted	23	-0.00580331	0.031052	0.851747	-0.0666651	0.0550585	0.994214	0.935508	1.0566
GCST90199833	finn-b-ALLERG_RHINITIS	Simple mode	23	0.00366031	0.0686806	0.957978	-0.130954	0.138274	1.00367	0.877258	1.14829
GCST90199833	finn-b-ALLERG_RHINITIS	Weighted mode	23	-0.0372443	0.0332313	0.274477	-0.102378	0.0278891	0.963441	0.902689	1.02828
GCST90199834	finn-b-ALLERG_RHINITIS	MR Egger	14	-0.0588958	0.091757	0.53303	-0.23874	0.120948	0.942805	0.78762	1.12857
GCST90199834	finn-b-ALLERG_RHINITIS	Weighted median	14	-0.0630017	0.058095	0.278161	-0.176868	0.0508646	0.938942	0.83789	1.05218
GCST90199834	finn-b-ALLERG_RHINITIS	Inverse variance weighted	14	-0.0260351	0.0418343	0.53372	-0.10803	0.0559602	0.974301	0.8976	1.05756
GCST90199834	finn-b-ALLERG_RHINITIS	Simple mode	14	0.0369504	0.096897	0.709113	-0.152968	0.226869	1.03764	0.858157	1.25466
GCST90199834	finn-b-ALLERG_RHINITIS	Weighted mode	14	-0.0574505	0.0819443	0.495605	-0.218061	0.10316	0.944169	0.804076	1.10867
GCST90199835	finn-b-ALLERG_RHINITIS	MR Egger	26	-0.0866588	0.0489387	0.089302	-0.182579	0.00926099	0.91699	0.833119	1.0093
GCST90199835	finn-b-ALLERG_RHINITIS	Weighted median	26	-0.0165639	0.0346638	0.632762	-0.084505	0.0513772	0.983573	0.918967	1.05272
GCST90199835	finn-b-ALLERG_RHINITIS	Inverse variance weighted	26	-0.00284335	0.0357064	0.93653	-0.0728279	0.0671412	0.997161	0.929761	1.06945
GCST90199835	finn-b-ALLERG_RHINITIS	Simple mode	26	0.114689	0.0884981	0.20683	-0.0587672	0.288145	1.12152	0.942926	1.33395
GCST90199835	finn-b-ALLERG_RHINITIS	Weighted mode	26	-0.0213466	0.0347016	0.544017	-0.0893618	0.0466686	0.97888	0.914515	1.04777
GCST90199836	finn-b-ALLERG_RHINITIS	MR Egger	19	0.221066	0.141347	0.136242	-0.0559744	0.498107	1.24741	0.945563	1.6456
GCST90199836	finn-b-ALLERG_RHINITIS	Weighted median	19	0.0519535	0.0719269	0.470104	-0.0890232	0.19293	1.05333	0.914824	1.2128
GCST90199836	finn-b-ALLERG_RHINITIS	Inverse variance weighted	19	0.0345192	0.0626238	0.581486	-0.0882235	0.157262	1.03512	0.915556	1.1703
GCST90199836	finn-b-ALLERG_RHINITIS	Simple mode	19	0.032895	0.125619	0.7964	-0.213318	0.279108	1.03344	0.807899	1.32195
GCST90199836	finn-b-ALLERG_RHINITIS	Weighted mode	19	0.0554557	0.110235	0.621016	-0.160605	0.271516	1.05702	0.851629	1.31195
GCST90199837	finn-b-ALLERG_RHINITIS	MR Egger	25	-0.0619762	0.0859929	0.478348	-0.230522	0.10657	0.939905	0.794119	1.11246
GCST90199837	finn-b-ALLERG_RHINITIS	Weighted median	25	-0.0263073	0.0536359	0.623794	-0.131434	0.0788191	0.974036	0.876837	1.08201
GCST90199837	finn-b-ALLERG_RHINITIS	Inverse variance weighted	25	0.0017901	0.0398782	0.964196	-0.0763712	0.0799514	1.00179	0.926472	1.08323
GCST90199837	finn-b-ALLERG_RHINITIS	Simple mode	25	0.00976371	0.0914245	0.915839	-0.169428	0.188956	1.00981	0.844147	1.20799
GCST90199837	finn-b-ALLERG_RHINITIS	Weighted mode	25	-0.0043805	0.0785771	0.956004	-0.158392	0.149631	0.995629	0.853515	1.16141
GCST90199838	finn-b-ALLERG_RHINITIS	MR Egger	25	-0.0217856	0.0601356	0.720454	-0.139651	0.09608	0.97845	0.869661	1.10085
GCST90199838	finn-b-ALLERG_RHINITIS	Weighted median	25	-0.00853348	0.0395647	0.829234	-0.0860802	0.0690132	0.991503	0.917521	1.07145
GCST90199838	finn-b-ALLERG_RHINITIS	Inverse variance weighted	25	-0.0225348	0.0286815	0.432048	-0.0787505	0.0336809	0.977717	0.924271	1.03425
GCST90199838	finn-b-ALLERG_RHINITIS	Simple mode	25	-0.000168808	0.067892	0.998037	-0.133237	0.132899	0.999831	0.875258	1.14214
GCST90199838	finn-b-ALLERG_RHINITIS	Weighted mode	25	-0.00880911	0.044071	0.843255	-0.0951882	0.07757	0.99123	0.909202	1.08066
GCST90199839	finn-b-ALLERG_RHINITIS	MR Egger	37	-0.0359826	0.0416358	0.39335	-0.117589	0.0456235	0.964657	0.889062	1.04668
GCST90199839	finn-b-ALLERG_RHINITIS	Weighted median	37	-0.0573907	0.0322897	0.0755077	-0.120678	0.00589713	0.944225	0.886319	1.00591
GCST90199839	finn-b-ALLERG_RHINITIS	Inverse variance weighted	37	-0.0218292	0.0235222	0.353396	-0.0679327	0.0242744	0.978407	0.934323	1.02457
GCST90199839	finn-b-ALLERG_RHINITIS	Simple mode	37	-0.0132071	0.0691808	0.849672	-0.148801	0.122387	0.98688	0.86174	1.13019
GCST90199839	finn-b-ALLERG_RHINITIS	Weighted mode	37	-0.0511102	0.0324101	0.123547	-0.114634	0.0124136	0.950174	0.891692	1.01249
GCST90199840	finn-b-ALLERG_RHINITIS	MR Egger	29	0.00181132	0.041013	0.965098	-0.0785742	0.0821968	1.00181	0.924433	1.08567
GCST90199840	finn-b-ALLERG_RHINITIS	Weighted median	29	0.0110642	0.0327375	0.735387	-0.0531013	0.0752297	1.01113	0.948284	1.07813
GCST90199840	finn-b-ALLERG_RHINITIS	Inverse variance weighted	29	0.00325596	0.0254337	0.898135	-0.0465942	0.0531061	1.00326	0.954475	1.05454
GCST90199840	finn-b-ALLERG_RHINITIS	Simple mode	29	-0.0303772	0.0595972	0.61425	-0.147188	0.0864333	0.97008	0.863132	1.09028
GCST90199840	finn-b-ALLERG_RHINITIS	Weighted mode	29	0.0157304	0.0307632	0.613123	-0.0445655	0.0760264	1.01585	0.956413	1.07899
GCST90199841	finn-b-ALLERG_RHINITIS	MR Egger	29	-0.0200509	0.0297988	0.506746	-0.0784565	0.0383548	0.980149	0.924542	1.0391
GCST90199841	finn-b-ALLERG_RHINITIS	Weighted median	29	-0.0153228	0.024444	0.530755	-0.063233	0.0325874	0.984794	0.938725	1.03312
GCST90199841	finn-b-ALLERG_RHINITIS	Inverse variance weighted	29	0.00475977	0.0199724	0.811635	-0.0343861	0.0439056	1.00477	0.966198	1.04488
GCST90199841	finn-b-ALLERG_RHINITIS	Simple mode	29	0.0317331	0.0512283	0.540632	-0.0686744	0.132141	1.03224	0.933631	1.14127
GCST90199841	finn-b-ALLERG_RHINITIS	Weighted mode	29	-0.00902475	0.0231806	0.699982	-0.0544587	0.0364092	0.991016	0.946998	1.03708
GCST90199842	finn-b-ALLERG_RHINITIS	MR Egger	24	0.0148716	0.0688866	0.831066	-0.120146	0.149889	1.01498	0.886791	1.16171
GCST90199842	finn-b-ALLERG_RHINITIS	Weighted median	24	0.0193829	0.040033	0.628263	-0.0590817	0.0978475	1.01957	0.94263	1.10279
GCST90199842	finn-b-ALLERG_RHINITIS	Inverse variance weighted	24	-0.0102044	0.0403711	0.800449	-0.0893317	0.0689228	0.989847	0.914542	1.07135
GCST90199842	finn-b-ALLERG_RHINITIS	Simple mode	24	-0.0271055	0.0766973	0.727001	-0.177432	0.123221	0.973259	0.837418	1.13113
GCST90199842	finn-b-ALLERG_RHINITIS	Weighted mode	24	0.00363814	0.0371454	0.922826	-0.0691668	0.0764431	1.00364	0.933171	1.07944
GCST90199843	finn-b-ALLERG_RHINITIS	MR Egger	12	-0.136873	0.128575	0.312113	-0.388879	0.115133	0.872081	0.677816	1.12202
GCST90199843	finn-b-ALLERG_RHINITIS	Weighted median	12	-0.0711453	0.0565816	0.208611	-0.182045	0.0397546	0.931327	0.833564	1.04056
GCST90199843	finn-b-ALLERG_RHINITIS	Inverse variance weighted	12	-0.0461631	0.042924	0.282168	-0.130294	0.0379679	0.954886	0.877837	1.0387
GCST90199843	finn-b-ALLERG_RHINITIS	Simple mode	12	-0.0795441	0.0958234	0.424126	-0.267358	0.10827	0.923537	0.765399	1.11435
GCST90199843	finn-b-ALLERG_RHINITIS	Weighted mode	12	-0.0874176	0.0887669	0.345888	-0.261401	0.0865654	0.916294	0.769972	1.09042
GCST90199844	finn-b-ALLERG_RHINITIS	MR Egger	23	0.0293912	0.0420905	0.492658	-0.053106	0.111889	1.02983	0.948279	1.11839
GCST90199844	finn-b-ALLERG_RHINITIS	Weighted median	23	0.0234041	0.0331833	0.480626	-0.0416352	0.0884433	1.02368	0.95922	1.09247
GCST90199844	finn-b-ALLERG_RHINITIS	Inverse variance weighted	23	0.0216726	0.0239969	0.366453	-0.0253615	0.0687066	1.02191	0.974957	1.07112
GCST90199844	finn-b-ALLERG_RHINITIS	Simple mode	23	0.0106165	0.071692	0.883625	-0.1299	0.151133	1.01067	0.878183	1.16315
GCST90199844	finn-b-ALLERG_RHINITIS	Weighted mode	23	0.0254233	0.0271821	0.359789	-0.0278536	0.0787002	1.02575	0.972531	1.08188
GCST90199845	finn-b-ALLERG_RHINITIS	MR Egger	17	0.0979655	0.148476	0.519381	-0.193048	0.388979	1.10292	0.824443	1.47547
GCST90199845	finn-b-ALLERG_RHINITIS	Weighted median	17	-0.021517	0.0687673	0.75436	-0.156301	0.113267	0.978713	0.855302	1.11993
GCST90199845	finn-b-ALLERG_RHINITIS	Inverse variance weighted	17	-0.0103507	0.0538602	0.847603	-0.115917	0.0952153	0.989703	0.890549	1.0999
GCST90199845	finn-b-ALLERG_RHINITIS	Simple mode	17	-0.0453066	0.126167	0.724215	-0.292594	0.20198	0.955704	0.746325	1.22382
GCST90199845	finn-b-ALLERG_RHINITIS	Weighted mode	17	-0.0453066	0.112969	0.693687	-0.266727	0.176114	0.955704	0.765882	1.19257
GCST90199846	finn-b-ALLERG_RHINITIS	MR Egger	27	0.108541	0.0603282	0.0840748	-0.00970233	0.226784	1.11465	0.990345	1.25456
GCST90199846	finn-b-ALLERG_RHINITIS	Weighted median	27	0.0453452	0.0423472	0.284261	-0.0376553	0.128346	1.04639	0.963045	1.13695
GCST90199846	finn-b-ALLERG_RHINITIS	Inverse variance weighted	27	0.0645976	0.0285281	0.0235526	0.00868252	0.120513	1.06673	1.00872	1.12808
GCST90199846	finn-b-ALLERG_RHINITIS	Simple mode	27	0.101336	0.0730096	0.176921	-0.0417624	0.244435	1.10665	0.959098	1.2769
GCST90199846	finn-b-ALLERG_RHINITIS	Weighted mode	27	0.0736558	0.0494913	0.148712	-0.0233471	0.170659	1.07644	0.976923	1.18609
GCST90199847	finn-b-ALLERG_RHINITIS	MR Egger	23	-0.02922	0.0692579	0.677385	-0.164965	0.106526	0.971203	0.847923	1.11241
GCST90199847	finn-b-ALLERG_RHINITIS	Weighted median	23	0.00282403	0.0432405	0.947927	-0.0819274	0.0875755	1.00283	0.921339	1.09152
GCST90199847	finn-b-ALLERG_RHINITIS	Inverse variance weighted	23	0.00319766	0.0329635	0.922722	-0.0614108	0.0678061	1.0032	0.940437	1.07016
GCST90199847	finn-b-ALLERG_RHINITIS	Simple mode	23	0.0448206	0.083951	0.598772	-0.119723	0.209365	1.04584	0.887166	1.23289
GCST90199847	finn-b-ALLERG_RHINITIS	Weighted mode	23	-0.0807515	0.0735868	0.284348	-0.224982	0.0634786	0.922423	0.798531	1.06554
GCST90199848	finn-b-ALLERG_RHINITIS	MR Egger	26	-0.0159056	0.0512872	0.759141	-0.116428	0.0846173	0.98422	0.890094	1.0883
GCST90199848	finn-b-ALLERG_RHINITIS	Weighted median	26	-0.0298253	0.0347382	0.390576	-0.0979121	0.0382616	0.970615	0.906729	1.039
GCST90199848	finn-b-ALLERG_RHINITIS	Inverse variance weighted	26	0.0093941	0.0262573	0.720515	-0.0420702	0.0608584	1.00944	0.958802	1.06275
GCST90199848	finn-b-ALLERG_RHINITIS	Simple mode	26	0.0695348	0.0844546	0.4181	-0.0959962	0.235066	1.07201	0.908467	1.26499
GCST90199848	finn-b-ALLERG_RHINITIS	Weighted mode	26	-0.0385902	0.0344529	0.273323	-0.106118	0.0289376	0.962145	0.899319	1.02936
GCST90199849	finn-b-ALLERG_RHINITIS	MR Egger	30	-0.11605	0.063589	0.0786883	-0.240684	0.00858483	0.890431	0.78609	1.00862
GCST90199849	finn-b-ALLERG_RHINITIS	Weighted median	30	-0.0697604	0.0430149	0.104851	-0.15407	0.0145487	0.932617	0.857212	1.01466
GCST90199849	finn-b-ALLERG_RHINITIS	Inverse variance weighted	30	-0.019056	0.0290051	0.511189	-0.075906	0.037794	0.981124	0.926903	1.03852
GCST90199849	finn-b-ALLERG_RHINITIS	Simple mode	30	-0.0850518	0.076566	0.275767	-0.235121	0.0650176	0.918465	0.790475	1.06718
GCST90199849	finn-b-ALLERG_RHINITIS	Weighted mode	30	-0.0960886	0.0526626	0.0783788	-0.199307	0.00713007	0.908384	0.819298	1.00716
GCST90199850	finn-b-ALLERG_RHINITIS	MR Egger	28	-0.0118462	0.0279863	0.675567	-0.0666995	0.043007	0.988224	0.935476	1.04395
GCST90199850	finn-b-ALLERG_RHINITIS	Weighted median	28	-0.0112663	0.0260105	0.664911	-0.0622468	0.0397143	0.988797	0.939651	1.04051
GCST90199850	finn-b-ALLERG_RHINITIS	Inverse variance weighted	28	0.00269299	0.0182571	0.882735	-0.0330909	0.0384769	1.0027	0.967451	1.03923
GCST90199850	finn-b-ALLERG_RHINITIS	Simple mode	28	0.00208032	0.0444047	0.962978	-0.0849529	0.0891136	1.00208	0.918556	1.0932
GCST90199850	finn-b-ALLERG_RHINITIS	Weighted mode	28	-0.0100708	0.0263808	0.705638	-0.0617771	0.0416356	0.98998	0.940092	1.04251
GCST90199851	finn-b-ALLERG_RHINITIS	MR Egger	28	-0.023415	0.0377735	0.540732	-0.0974511	0.050621	0.976857	0.907147	1.05192
GCST90199851	finn-b-ALLERG_RHINITIS	Weighted median	28	-0.0101279	0.0276221	0.713874	-0.0642671	0.0440114	0.989923	0.937754	1.04499
GCST90199851	finn-b-ALLERG_RHINITIS	Inverse variance weighted	28	-0.0227814	0.0279621	0.415229	-0.0775872	0.0320243	0.977476	0.925346	1.03254
GCST90199851	finn-b-ALLERG_RHINITIS	Simple mode	28	-0.0348229	0.0680376	0.612939	-0.168177	0.0985307	0.965776	0.845205	1.10355
GCST90199851	finn-b-ALLERG_RHINITIS	Weighted mode	28	-0.0205277	0.024082	0.401485	-0.0677284	0.026673	0.979682	0.934514	1.02703
GCST90199852	finn-b-ALLERG_RHINITIS	MR Egger	21	0.0272371	0.0810828	0.740614	-0.131685	0.186159	1.02761	0.876617	1.20461
GCST90199852	finn-b-ALLERG_RHINITIS	Weighted median	21	-0.023093	0.0440735	0.600304	-0.109477	0.0632912	0.977172	0.896303	1.06534
GCST90199852	finn-b-ALLERG_RHINITIS	Inverse variance weighted	21	0.000985789	0.037155	0.978833	-0.0718381	0.0738096	1.00099	0.930682	1.0766
GCST90199852	finn-b-ALLERG_RHINITIS	Simple mode	21	-0.016605	0.0721247	0.820255	-0.157969	0.12476	0.983532	0.853876	1.13288
GCST90199852	finn-b-ALLERG_RHINITIS	Weighted mode	21	-0.016605	0.0496509	0.741533	-0.113921	0.0807108	0.983532	0.892329	1.08406
GCST90199853	finn-b-ALLERG_RHINITIS	MR Egger	25	-0.0170855	0.0412604	0.682645	-0.0979558	0.0637849	0.98306	0.906689	1.06586
GCST90199853	finn-b-ALLERG_RHINITIS	Weighted median	25	-0.0122762	0.0342622	0.720118	-0.0794302	0.0548778	0.987799	0.923643	1.05641
GCST90199853	finn-b-ALLERG_RHINITIS	Inverse variance weighted	25	-0.0129652	0.0240709	0.590145	-0.0601441	0.0342137	0.987119	0.941629	1.03481
GCST90199853	finn-b-ALLERG_RHINITIS	Simple mode	25	-0.0849448	0.0641741	0.198086	-0.210726	0.0408365	0.918563	0.809996	1.04168
GCST90199853	finn-b-ALLERG_RHINITIS	Weighted mode	25	-0.0168647	0.0325758	0.609403	-0.0807132	0.0469839	0.983277	0.922458	1.04811
GCST90199854	finn-b-ALLERG_RHINITIS	MR Egger	27	-0.0736138	0.0666343	0.27979	-0.204217	0.0569894	0.92903	0.815285	1.05864
GCST90199854	finn-b-ALLERG_RHINITIS	Weighted median	27	-0.0191938	0.0479559	0.688981	-0.113187	0.0747997	0.980989	0.892983	1.07767
GCST90199854	finn-b-ALLERG_RHINITIS	Inverse variance weighted	27	-0.0317188	0.0307941	0.302997	-0.0920754	0.0286377	0.968779	0.912036	1.02905
GCST90199854	finn-b-ALLERG_RHINITIS	Simple mode	27	-0.0435718	0.0910057	0.636096	-0.221943	0.134799	0.957364	0.800961	1.14431
GCST90199854	finn-b-ALLERG_RHINITIS	Weighted mode	27	-0.0285643	0.0583402	0.628511	-0.142911	0.0857825	0.97184	0.866831	1.08957
GCST90199855	finn-b-ALLERG_RHINITIS	MR Egger	27	-0.000122511	0.0231753	0.995824	-0.0455461	0.0453011	0.999877	0.955476	1.04634
GCST90199855	finn-b-ALLERG_RHINITIS	Weighted median	27	-0.00990934	0.0208132	0.633997	-0.0507033	0.0308846	0.99014	0.950561	1.03137
GCST90199855	finn-b-ALLERG_RHINITIS	Inverse variance weighted	27	-0.00146274	0.0183649	0.936517	-0.037458	0.0345325	0.998538	0.963235	1.03514
GCST90199855	finn-b-ALLERG_RHINITIS	Simple mode	27	-0.0672835	0.0746055	0.375412	-0.21351	0.0789432	0.93493	0.807744	1.08214
GCST90199855	finn-b-ALLERG_RHINITIS	Weighted mode	27	-0.0111491	0.0210688	0.601174	-0.0524439	0.0301458	0.988913	0.948908	1.0306
GCST90199856	finn-b-ALLERG_RHINITIS	MR Egger	24	0.0199906	0.0204341	0.338566	-0.0200603	0.0600415	1.02019	0.98014	1.06188
GCST90199856	finn-b-ALLERG_RHINITIS	Weighted median	24	0.00161258	0.0210534	0.938946	-0.0396521	0.0428772	1.00161	0.961124	1.04381
GCST90199856	finn-b-ALLERG_RHINITIS	Inverse variance weighted	24	0.00314245	0.0165548	0.84945	-0.029305	0.0355899	1.00315	0.97112	1.03623
GCST90199856	finn-b-ALLERG_RHINITIS	Simple mode	24	-0.0341017	0.0351385	0.341896	-0.102973	0.0347697	0.966473	0.902151	1.03538
GCST90199856	finn-b-ALLERG_RHINITIS	Weighted mode	24	0.00612904	0.0165155	0.713954	-0.0262414	0.0384995	1.00615	0.9741	1.03925
GCST90199857	finn-b-ALLERG_RHINITIS	MR Egger	20	0.0117038	0.0568821	0.839292	-0.0997852	0.123193	1.01177	0.905032	1.1311
GCST90199857	finn-b-ALLERG_RHINITIS	Weighted median	20	-0.00266836	0.0345755	0.938484	-0.0704363	0.0650996	0.997335	0.931987	1.06727
GCST90199857	finn-b-ALLERG_RHINITIS	Inverse variance weighted	20	0.0127261	0.0269699	0.637026	-0.040135	0.0655872	1.01281	0.96066	1.06779
GCST90199857	finn-b-ALLERG_RHINITIS	Simple mode	20	0.0211586	0.0544288	0.701792	-0.085522	0.127839	1.02138	0.918033	1.13637
GCST90199857	finn-b-ALLERG_RHINITIS	Weighted mode	20	0.0062738	0.0400125	0.87706	-0.0721508	0.0846984	1.00629	0.930391	1.08839
GCST90199858	finn-b-ALLERG_RHINITIS	MR Egger	17	-0.00542053	0.0199971	0.790035	-0.0446149	0.0337738	0.994594	0.956366	1.03435
GCST90199858	finn-b-ALLERG_RHINITIS	Weighted median	17	-0.00759522	0.0167621	0.650464	-0.040449	0.0252586	0.992434	0.960358	1.02558
GCST90199858	finn-b-ALLERG_RHINITIS	Inverse variance weighted	17	-0.00603833	0.0154244	0.695443	-0.0362701	0.0241934	0.99398	0.96438	1.02449
GCST90199858	finn-b-ALLERG_RHINITIS	Simple mode	17	0.0288238	0.0525424	0.590866	-0.0741593	0.131807	1.02924	0.928524	1.14089
GCST90199858	finn-b-ALLERG_RHINITIS	Weighted mode	17	-0.00727919	0.0171184	0.676336	-0.0408313	0.0262729	0.992747	0.959991	1.02662
GCST90199859	finn-b-ALLERG_RHINITIS	MR Egger	27	0.020637	0.0795977	0.797552	-0.135374	0.176648	1.02085	0.873389	1.19321
GCST90199859	finn-b-ALLERG_RHINITIS	Weighted median	27	-0.0600642	0.0413396	0.146239	-0.14109	0.0209614	0.941704	0.868411	1.02118
GCST90199859	finn-b-ALLERG_RHINITIS	Inverse variance weighted	27	-0.052948	0.035725	0.138314	-0.122969	0.0170731	0.948429	0.884291	1.01722
GCST90199859	finn-b-ALLERG_RHINITIS	Simple mode	27	-0.0696557	0.0722493	0.343877	-0.211264	0.0719529	0.932715	0.80956	1.0746
GCST90199859	finn-b-ALLERG_RHINITIS	Weighted mode	27	-0.0662365	0.0519171	0.213303	-0.167994	0.0355211	0.935909	0.845359	1.03616
GCST90199860	finn-b-ALLERG_RHINITIS	MR Egger	33	-0.00625049	0.031228	0.842666	-0.0674575	0.0549565	0.993769	0.934767	1.05649
GCST90199860	finn-b-ALLERG_RHINITIS	Weighted median	33	0.0128342	0.0255385	0.615285	-0.0372212	0.0628897	1.01292	0.963463	1.06491
GCST90199860	finn-b-ALLERG_RHINITIS	Inverse variance weighted	33	0.036265	0.0227141	0.110358	-0.00825466	0.0807846	1.03693	0.991779	1.08414
GCST90199860	finn-b-ALLERG_RHINITIS	Simple mode	33	0.0460009	0.0680355	0.503815	-0.0873486	0.17935	1.04708	0.916358	1.19644
GCST90199860	finn-b-ALLERG_RHINITIS	Weighted mode	33	0.0165527	0.0264445	0.535794	-0.0352786	0.0683839	1.01669	0.965336	1.07078
GCST90199861	finn-b-ALLERG_RHINITIS	MR Egger	24	-0.026281	0.0962813	0.787429	-0.214992	0.16243	0.974061	0.806548	1.17637
GCST90199861	finn-b-ALLERG_RHINITIS	Weighted median	24	-0.034705	0.0568013	0.541206	-0.146035	0.0766255	0.96589	0.864127	1.07964
GCST90199861	finn-b-ALLERG_RHINITIS	Inverse variance weighted	24	-0.0465016	0.0451117	0.30263	-0.13492	0.0419173	0.954563	0.873785	1.04281
GCST90199861	finn-b-ALLERG_RHINITIS	Simple mode	24	-0.038316	0.0872373	0.664604	-0.209301	0.132669	0.962409	0.811151	1.14187
GCST90199861	finn-b-ALLERG_RHINITIS	Weighted mode	24	-0.0266603	0.0606136	0.664158	-0.145463	0.0921423	0.973692	0.864622	1.09652
GCST90199862	finn-b-ALLERG_RHINITIS	MR Egger	19	-0.00724358	0.0582066	0.902422	-0.121329	0.106841	0.992783	0.885743	1.11276
GCST90199862	finn-b-ALLERG_RHINITIS	Weighted median	19	-0.013577	0.0492957	0.782994	-0.110196	0.0830425	0.986515	0.895658	1.08659
GCST90199862	finn-b-ALLERG_RHINITIS	Inverse variance weighted	19	0.034951	0.0342495	0.307501	-0.0321781	0.10208	1.03557	0.968334	1.10747
GCST90199862	finn-b-ALLERG_RHINITIS	Simple mode	19	0.010247	0.0880321	0.908624	-0.162296	0.18279	1.0103	0.85019	1.20056
GCST90199862	finn-b-ALLERG_RHINITIS	Weighted mode	19	-0.028205	0.0498941	0.57885	-0.125998	0.0695875	0.972189	0.881617	1.07207
GCST90199863	finn-b-ALLERG_RHINITIS	MR Egger	23	0.0162919	0.0243208	0.510235	-0.0313768	0.0639606	1.01643	0.96911	1.06605
GCST90199863	finn-b-ALLERG_RHINITIS	Weighted median	23	0.00957894	0.0220639	0.664183	-0.0336663	0.0528242	1.00962	0.966894	1.05424
GCST90199863	finn-b-ALLERG_RHINITIS	Inverse variance weighted	23	0.0171953	0.0191291	0.368703	-0.0202978	0.0546883	1.01734	0.979907	1.05621
GCST90199863	finn-b-ALLERG_RHINITIS	Simple mode	23	-0.0305697	0.0672035	0.653651	-0.162288	0.101149	0.969893	0.850196	1.10644
GCST90199863	finn-b-ALLERG_RHINITIS	Weighted mode	23	0.00872205	0.019808	0.663995	-0.0301017	0.0475458	1.00876	0.970347	1.04869
GCST90199864	finn-b-ALLERG_RHINITIS	MR Egger	33	-0.0528634	0.065272	0.424174	-0.180797	0.0750697	0.94851	0.834605	1.07796
GCST90199864	finn-b-ALLERG_RHINITIS	Weighted median	33	-0.00850208	0.0452112	0.850836	-0.097116	0.0801119	0.991534	0.907451	1.08341
GCST90199864	finn-b-ALLERG_RHINITIS	Inverse variance weighted	33	0.00340841	0.0329049	0.9175	-0.0610852	0.067902	1.00341	0.940743	1.07026
GCST90199864	finn-b-ALLERG_RHINITIS	Simple mode	33	-0.0227563	0.0712904	0.751645	-0.162485	0.116973	0.977501	0.850028	1.12409
GCST90199864	finn-b-ALLERG_RHINITIS	Weighted mode	33	-0.0262115	0.0461883	0.574339	-0.116741	0.0643175	0.974129	0.889816	1.06643
GCST90199865	finn-b-ALLERG_RHINITIS	MR Egger	24	0.0484792	0.0877957	0.58639	-0.1236	0.220559	1.04967	0.883733	1.24677
GCST90199865	finn-b-ALLERG_RHINITIS	Weighted median	24	0.0713014	0.04979	0.152132	-0.026287	0.16889	1.0739	0.974056	1.18399
GCST90199865	finn-b-ALLERG_RHINITIS	Inverse variance weighted	24	0.0248067	0.0380758	0.514718	-0.0498218	0.0994352	1.02512	0.951399	1.10455
GCST90199865	finn-b-ALLERG_RHINITIS	Simple mode	24	0.0606739	0.0879383	0.497123	-0.111685	0.233033	1.06255	0.894326	1.26242
GCST90199865	finn-b-ALLERG_RHINITIS	Weighted mode	24	0.0682197	0.0655401	0.308748	-0.060239	0.196678	1.0706	0.94154	1.21735
GCST90199866	finn-b-ALLERG_RHINITIS	MR Egger	24	0.000587863	0.0223341	0.979238	-0.0431869	0.0443626	1.00059	0.957732	1.04536
GCST90199866	finn-b-ALLERG_RHINITIS	Weighted median	24	-0.00628783	0.0240131	0.793437	-0.0533534	0.0407777	0.993732	0.948045	1.04162
GCST90199866	finn-b-ALLERG_RHINITIS	Inverse variance weighted	24	-0.00547814	0.0181609	0.762923	-0.0410735	0.0301172	0.994537	0.959759	1.03058
GCST90199866	finn-b-ALLERG_RHINITIS	Simple mode	24	-0.00946018	0.0572246	0.870139	-0.12162	0.1027	0.990584	0.885485	1.10816
GCST90199866	finn-b-ALLERG_RHINITIS	Weighted mode	24	-0.00408393	0.0217525	0.852723	-0.0467188	0.0385509	0.995924	0.954356	1.0393
GCST90199867	finn-b-ALLERG_RHINITIS	MR Egger	18	-0.0593806	0.0846623	0.493141	-0.225319	0.106557	0.942348	0.798262	1.11244
GCST90199867	finn-b-ALLERG_RHINITIS	Weighted median	18	0.0280143	0.0530805	0.597659	-0.0760234	0.132052	1.02841	0.926794	1.14117
GCST90199867	finn-b-ALLERG_RHINITIS	Inverse variance weighted	18	0.0298545	0.0400524	0.456039	-0.0486482	0.108357	1.0303	0.952516	1.11445
GCST90199867	finn-b-ALLERG_RHINITIS	Simple mode	18	0.096488	0.0940355	0.319233	-0.0878216	0.280798	1.1013	0.915924	1.32419
GCST90199867	finn-b-ALLERG_RHINITIS	Weighted mode	18	0.0224697	0.0853359	0.795478	-0.144789	0.189728	1.02272	0.865205	1.20892
GCST90199868	finn-b-ALLERG_RHINITIS	MR Egger	21	-0.0189143	0.0596819	0.754761	-0.135891	0.0980622	0.981263	0.872938	1.10303
GCST90199868	finn-b-ALLERG_RHINITIS	Weighted median	21	-0.0319783	0.0371611	0.389497	-0.104814	0.0408575	0.968528	0.900492	1.0417
GCST90199868	finn-b-ALLERG_RHINITIS	Inverse variance weighted	21	-0.00998518	0.0313739	0.750285	-0.071478	0.0515076	0.990065	0.931017	1.05286
GCST90199868	finn-b-ALLERG_RHINITIS	Simple mode	21	-0.00859627	0.0803083	0.915823	-0.166001	0.148808	0.991441	0.847046	1.16045
GCST90199868	finn-b-ALLERG_RHINITIS	Weighted mode	21	-0.0341331	0.0384679	0.385456	-0.10953	0.0412639	0.966443	0.896255	1.04213
GCST90199869	finn-b-ALLERG_RHINITIS	MR Egger	17	0.0421933	0.177305	0.815124	-0.305324	0.389711	1.0431	0.736884	1.47655
GCST90199869	finn-b-ALLERG_RHINITIS	Weighted median	17	-0.00561638	0.073808	0.939344	-0.15028	0.139047	0.994399	0.860467	1.14918
GCST90199869	finn-b-ALLERG_RHINITIS	Inverse variance weighted	17	-0.000696115	0.0735872	0.992452	-0.144927	0.143535	0.999304	0.865085	1.15435
GCST90199869	finn-b-ALLERG_RHINITIS	Simple mode	17	-0.12057	0.144476	0.416268	-0.403742	0.162603	0.886415	0.667816	1.17657
GCST90199869	finn-b-ALLERG_RHINITIS	Weighted mode	17	0.0141664	0.100932	0.890131	-0.18366	0.211993	1.01427	0.832219	1.23614
GCST90199870	finn-b-ALLERG_RHINITIS	MR Egger	20	-0.0666528	0.068097	0.340656	-0.200123	0.0668174	0.93552	0.81863	1.0691
GCST90199870	finn-b-ALLERG_RHINITIS	Weighted median	20	-0.0306867	0.0445588	0.491026	-0.118022	0.0566486	0.969779	0.888677	1.05828
GCST90199870	finn-b-ALLERG_RHINITIS	Inverse variance weighted	20	-0.000264177	0.0323748	0.993489	-0.0637187	0.0631904	0.999736	0.938269	1.06523
GCST90199870	finn-b-ALLERG_RHINITIS	Simple mode	20	0.0256644	0.0750081	0.735989	-0.121351	0.17268	1.026	0.885723	1.18849
GCST90199870	finn-b-ALLERG_RHINITIS	Weighted mode	20	-0.0407856	0.0574759	0.486562	-0.153438	0.0718671	0.960035	0.857754	1.07451
GCST90199871	finn-b-ALLERG_RHINITIS	MR Egger	25	-0.0248069	0.111644	0.826122	-0.243629	0.194015	0.975498	0.783779	1.21411
GCST90199871	finn-b-ALLERG_RHINITIS	Weighted median	25	-0.0206116	0.0523043	0.693529	-0.123128	0.0819049	0.979599	0.88415	1.08535
GCST90199871	finn-b-ALLERG_RHINITIS	Inverse variance weighted	25	0.01416	0.0502826	0.778243	-0.0843938	0.112714	1.01426	0.919069	1.11931
GCST90199871	finn-b-ALLERG_RHINITIS	Simple mode	25	0.0796598	0.0890901	0.380122	-0.0949567	0.254276	1.08292	0.909412	1.28953
GCST90199871	finn-b-ALLERG_RHINITIS	Weighted mode	25	0.013764	0.0579412	0.814245	-0.0998007	0.127329	1.01386	0.905018	1.13579
GCST90199872	finn-b-ALLERG_RHINITIS	MR Egger	27	0.0308508	0.0807045	0.705492	-0.12733	0.189032	1.03133	0.880443	1.20808
GCST90199872	finn-b-ALLERG_RHINITIS	Weighted median	27	-0.0319389	0.0504779	0.526909	-0.130876	0.0669978	0.968566	0.877327	1.06929
GCST90199872	finn-b-ALLERG_RHINITIS	Inverse variance weighted	27	-0.0568641	0.0478723	0.234901	-0.150694	0.0369657	0.944722	0.860111	1.03766
GCST90199872	finn-b-ALLERG_RHINITIS	Simple mode	27	-0.0530098	0.0762514	0.493099	-0.202463	0.0964431	0.948371	0.816717	1.10125
GCST90199872	finn-b-ALLERG_RHINITIS	Weighted mode	27	-0.0378384	0.0497186	0.453474	-0.135287	0.0596101	0.962868	0.873465	1.06142
GCST90199873	finn-b-ALLERG_RHINITIS	MR Egger	29	0.0458072	0.0679983	0.506259	-0.0874695	0.179084	1.04687	0.916247	1.19612
GCST90199873	finn-b-ALLERG_RHINITIS	Weighted median	29	-0.0162973	0.0458261	0.722114	-0.106117	0.0735218	0.983835	0.89932	1.07629
GCST90199873	finn-b-ALLERG_RHINITIS	Inverse variance weighted	29	0.0332647	0.0316343	0.293011	-0.0287385	0.0952679	1.03382	0.971671	1.09995
GCST90199873	finn-b-ALLERG_RHINITIS	Simple mode	29	-0.00824575	0.0793373	0.917964	-0.163747	0.147255	0.991788	0.848957	1.15865
GCST90199873	finn-b-ALLERG_RHINITIS	Weighted mode	29	-0.0344882	0.052714	0.518288	-0.137808	0.0688313	0.9661	0.871266	1.07126
GCST90199874	finn-b-ALLERG_RHINITIS	MR Egger	20	-0.0348489	0.121175	0.776945	-0.272353	0.202655	0.965751	0.761585	1.22465
GCST90199874	finn-b-ALLERG_RHINITIS	Weighted median	20	0.029133	0.0530931	0.583201	-0.0749295	0.133195	1.02956	0.927809	1.14247
GCST90199874	finn-b-ALLERG_RHINITIS	Inverse variance weighted	20	-0.0188182	0.0400993	0.638863	-0.0974127	0.0597764	0.981358	0.907181	1.0616
GCST90199874	finn-b-ALLERG_RHINITIS	Simple mode	20	0.0358598	0.086822	0.684211	-0.134311	0.206031	1.03651	0.874318	1.22879
GCST90199874	finn-b-ALLERG_RHINITIS	Weighted mode	20	0.0377282	0.0835354	0.656639	-0.126001	0.201458	1.03845	0.881614	1.22318
GCST90199875	finn-b-ALLERG_RHINITIS	MR Egger	16	0.0371589	0.14496	0.801417	-0.246963	0.321281	1.03786	0.78117	1.37889
GCST90199875	finn-b-ALLERG_RHINITIS	Weighted median	16	0.105835	0.0788534	0.179541	-0.0487179	0.260387	1.11164	0.95245	1.29743
GCST90199875	finn-b-ALLERG_RHINITIS	Inverse variance weighted	16	0.0344938	0.0617988	0.576733	-0.0866319	0.15562	1.0351	0.917015	1.16838
GCST90199875	finn-b-ALLERG_RHINITIS	Simple mode	16	-0.205787	0.166791	0.236261	-0.532697	0.121124	0.814007	0.58702	1.12876
GCST90199875	finn-b-ALLERG_RHINITIS	Weighted mode	16	0.204442	0.155778	0.209115	-0.100883	0.509767	1.22684	0.904039	1.6649
GCST90199876	finn-b-ALLERG_RHINITIS	MR Egger	30	0.0412553	0.0862656	0.636195	-0.127825	0.210336	1.04212	0.880007	1.23409
GCST90199876	finn-b-ALLERG_RHINITIS	Weighted median	30	0.0206983	0.0509934	0.684815	-0.0792488	0.120645	1.02091	0.92381	1.12822
GCST90199876	finn-b-ALLERG_RHINITIS	Inverse variance weighted	30	0.00554284	0.0351222	0.874602	-0.0632967	0.0743823	1.00556	0.938665	1.07722
GCST90199876	finn-b-ALLERG_RHINITIS	Simple mode	30	0.061425	0.10942	0.57886	-0.153039	0.275889	1.06335	0.858096	1.3177
GCST90199876	finn-b-ALLERG_RHINITIS	Weighted mode	30	0.0923538	0.114081	0.424795	-0.131246	0.315953	1.09675	0.877002	1.37157
GCST90199877	finn-b-ALLERG_RHINITIS	MR Egger	12	-0.0505305	0.0814368	0.548816	-0.210147	0.109086	0.950725	0.810465	1.11526
GCST90199877	finn-b-ALLERG_RHINITIS	Weighted median	12	-0.0263563	0.0459658	0.566382	-0.116449	0.0637368	0.973988	0.890075	1.06581
GCST90199877	finn-b-ALLERG_RHINITIS	Inverse variance weighted	12	-0.0388697	0.0471562	0.409783	-0.131296	0.0535564	0.961876	0.876958	1.05502
GCST90199877	finn-b-ALLERG_RHINITIS	Simple mode	12	-0.0838345	0.0644447	0.219892	-0.210146	0.0424771	0.919583	0.810466	1.04339
GCST90199877	finn-b-ALLERG_RHINITIS	Weighted mode	12	-0.0171214	0.0445416	0.708017	-0.104423	0.0701802	0.983024	0.900844	1.0727
GCST90199878	finn-b-ALLERG_RHINITIS	MR Egger	30	-0.0319271	0.0679377	0.642033	-0.165085	0.101231	0.968577	0.847822	1.10653
GCST90199878	finn-b-ALLERG_RHINITIS	Weighted median	30	-0.0187088	0.0493474	0.704596	-0.11543	0.0780121	0.981465	0.890983	1.08114
GCST90199878	finn-b-ALLERG_RHINITIS	Inverse variance weighted	30	-0.0171851	0.0326751	0.598931	-0.0812283	0.0468581	0.982962	0.921983	1.04797
GCST90199878	finn-b-ALLERG_RHINITIS	Simple mode	30	-0.0448654	0.0699994	0.526595	-0.182064	0.0923334	0.956126	0.833548	1.09673
GCST90199878	finn-b-ALLERG_RHINITIS	Weighted mode	30	-0.032646	0.0558696	0.56352	-0.14215	0.0768584	0.967881	0.867491	1.07989
GCST90199879	finn-b-ALLERG_RHINITIS	MR Egger	19	0.00223222	0.0138539	0.873894	-0.0249215	0.029386	1.00223	0.975386	1.02982
GCST90199879	finn-b-ALLERG_RHINITIS	Weighted median	19	-0.00454306	0.0134463	0.735463	-0.0308978	0.0218116	0.995467	0.969575	1.02205
GCST90199879	finn-b-ALLERG_RHINITIS	Inverse variance weighted	19	-0.0122072	0.0139194	0.380493	-0.0394893	0.0150749	0.987867	0.96128	1.01519
GCST90199879	finn-b-ALLERG_RHINITIS	Simple mode	19	-0.022144	0.0688028	0.751276	-0.156997	0.11271	0.978099	0.854706	1.11931
GCST90199879	finn-b-ALLERG_RHINITIS	Weighted mode	19	-0.00376446	0.0131757	0.77836	-0.0295888	0.0220599	0.996243	0.970845	1.02231
GCST90199880	finn-b-ALLERG_RHINITIS	MR Egger	23	0.0153236	0.052761	0.774333	-0.0880879	0.118735	1.01544	0.91568	1.12607
GCST90199880	finn-b-ALLERG_RHINITIS	Weighted median	23	-0.0253216	0.035994	0.481747	-0.0958698	0.0452266	0.974996	0.908582	1.04626
GCST90199880	finn-b-ALLERG_RHINITIS	Inverse variance weighted	23	-0.0223917	0.0285295	0.432535	-0.0783096	0.0335261	0.977857	0.924678	1.03409
GCST90199880	finn-b-ALLERG_RHINITIS	Simple mode	23	-0.132703	0.0800019	0.111357	-0.289507	0.0241008	0.875725	0.748633	1.02439
GCST90199880	finn-b-ALLERG_RHINITIS	Weighted mode	23	-0.0316381	0.0322138	0.336715	-0.0947772	0.031501	0.968857	0.909576	1.032
GCST90199881	finn-b-ALLERG_RHINITIS	MR Egger	9	0.170693	0.115872	0.184207	-0.0564166	0.397802	1.18613	0.945145	1.48855
GCST90199881	finn-b-ALLERG_RHINITIS	Weighted median	9	0.0642918	0.0625955	0.304374	-0.0583955	0.186979	1.0664	0.943277	1.2056
GCST90199881	finn-b-ALLERG_RHINITIS	Inverse variance weighted	9	0.0363829	0.0490564	0.458296	-0.0597676	0.132533	1.03705	0.941983	1.14172
GCST90199881	finn-b-ALLERG_RHINITIS	Simple mode	9	0.0538701	0.0865104	0.550815	-0.11569	0.22343	1.05535	0.890751	1.25036
GCST90199881	finn-b-ALLERG_RHINITIS	Weighted mode	9	0.0743668	0.0788639	0.373294	-0.0802064	0.22894	1.0772	0.922926	1.25727
GCST90199882	finn-b-ALLERG_RHINITIS	MR Egger	21	-0.0548578	0.0604398	0.375434	-0.17332	0.0636041	0.94662	0.840869	1.06567
GCST90199882	finn-b-ALLERG_RHINITIS	Weighted median	21	-0.0362799	0.0508269	0.475354	-0.135901	0.0633407	0.96437	0.872929	1.06539
GCST90199882	finn-b-ALLERG_RHINITIS	Inverse variance weighted	21	-0.0369232	0.0350195	0.291717	-0.105561	0.0317149	0.96375	0.899819	1.03222
GCST90199882	finn-b-ALLERG_RHINITIS	Simple mode	21	-0.052009	0.0785	0.515191	-0.205869	0.101851	0.94932	0.81394	1.10722
GCST90199882	finn-b-ALLERG_RHINITIS	Weighted mode	21	-0.0341298	0.067166	0.616913	-0.165775	0.0975155	0.966446	0.847237	1.10243
GCST90199883	finn-b-ALLERG_RHINITIS	MR Egger	16	0.0663773	0.0550158	0.247613	-0.0414537	0.174208	1.06863	0.959394	1.1903
GCST90199883	finn-b-ALLERG_RHINITIS	Weighted median	16	0.0471389	0.0376021	0.209979	-0.0265613	0.120839	1.04827	0.973788	1.12844
GCST90199883	finn-b-ALLERG_RHINITIS	Inverse variance weighted	16	0.014335	0.0308845	0.642541	-0.0461986	0.0748686	1.01444	0.954852	1.07774
GCST90199883	finn-b-ALLERG_RHINITIS	Simple mode	16	-0.0704994	0.0806764	0.395973	-0.228625	0.0876263	0.931928	0.795627	1.09158
GCST90199883	finn-b-ALLERG_RHINITIS	Weighted mode	16	0.0375327	0.0392577	0.354198	-0.0394125	0.114478	1.03825	0.961354	1.12129
GCST90199884	finn-b-ALLERG_RHINITIS	MR Egger	22	-0.0865155	0.0686517	0.2221	-0.221073	0.0480418	0.917121	0.801658	1.04921
GCST90199884	finn-b-ALLERG_RHINITIS	Weighted median	22	-0.079631	0.0516111	0.122854	-0.180789	0.0215267	0.923457	0.834612	1.02176
GCST90199884	finn-b-ALLERG_RHINITIS	Inverse variance weighted	22	-0.0378722	0.0366825	0.30187	-0.10977	0.0340256	0.962836	0.89604	1.03461
GCST90199884	finn-b-ALLERG_RHINITIS	Simple mode	22	-0.0584878	0.109488	0.598817	-0.273084	0.156108	0.94319	0.761029	1.16895
GCST90199884	finn-b-ALLERG_RHINITIS	Weighted mode	22	-0.108882	0.0784761	0.179853	-0.262695	0.0449314	0.896836	0.768977	1.04596
GCST90199885	finn-b-ALLERG_RHINITIS	MR Egger	19	0.00622839	0.0582459	0.916094	-0.107934	0.12039	1.00625	0.897687	1.12794
GCST90199885	finn-b-ALLERG_RHINITIS	Weighted median	19	-0.0112491	0.0460222	0.8069	-0.101453	0.0789545	0.988814	0.903524	1.08216
GCST90199885	finn-b-ALLERG_RHINITIS	Inverse variance weighted	19	-0.000304936	0.0329268	0.992611	-0.0648416	0.0642317	0.999695	0.937216	1.06634
GCST90199885	finn-b-ALLERG_RHINITIS	Simple mode	19	-0.00993875	0.0773897	0.899237	-0.161623	0.141745	0.99011	0.850762	1.15228
GCST90199885	finn-b-ALLERG_RHINITIS	Weighted mode	19	-0.0411355	0.0535938	0.452711	-0.146179	0.0639083	0.959699	0.864003	1.06599
GCST90199886	finn-b-ALLERG_RHINITIS	MR Egger	18	-0.0864958	0.0405034	0.0485248	-0.165883	-0.00710907	0.917139	0.847146	0.992916
GCST90199886	finn-b-ALLERG_RHINITIS	Weighted median	18	-0.0299058	0.0318726	0.348095	-0.0923762	0.0325645	0.970537	0.911762	1.0331
GCST90199886	finn-b-ALLERG_RHINITIS	Inverse variance weighted	18	-0.0130433	0.0269005	0.627766	-0.0657683	0.0396816	0.987041	0.936348	1.04048
GCST90199886	finn-b-ALLERG_RHINITIS	Simple mode	18	0.0632001	0.0697781	0.377737	-0.0735649	0.199965	1.06524	0.929076	1.22136
GCST90199886	finn-b-ALLERG_RHINITIS	Weighted mode	18	-0.0308281	0.0286342	0.296692	-0.0869511	0.0252948	0.969642	0.916722	1.02562
GCST90199887	finn-b-ALLERG_RHINITIS	MR Egger	16	0.0319151	0.0342301	0.366947	-0.0351759	0.0990062	1.03243	0.965436	1.10407
GCST90199887	finn-b-ALLERG_RHINITIS	Weighted median	16	0.0352514	0.0312503	0.259305	-0.0259991	0.096502	1.03588	0.974336	1.10131
GCST90199887	finn-b-ALLERG_RHINITIS	Inverse variance weighted	16	0.0199288	0.0269145	0.459028	-0.0328236	0.0726813	1.02013	0.967709	1.07539
GCST90199887	finn-b-ALLERG_RHINITIS	Simple mode	16	-0.0578141	0.108658	0.602468	-0.270784	0.155156	0.943825	0.762781	1.16784
GCST90199887	finn-b-ALLERG_RHINITIS	Weighted mode	16	0.0336437	0.0279038	0.246608	-0.0210478	0.0883351	1.03422	0.979172	1.09235
GCST90199888	finn-b-ALLERG_RHINITIS	MR Egger	30	-0.0577718	0.0679869	0.402672	-0.191026	0.0754826	0.943865	0.826111	1.0784
GCST90199888	finn-b-ALLERG_RHINITIS	Weighted median	30	-0.038634	0.0463582	0.40463	-0.129496	0.0522281	0.962103	0.878538	1.05362
GCST90199888	finn-b-ALLERG_RHINITIS	Inverse variance weighted	30	-0.042596	0.0312654	0.173072	-0.103876	0.0186842	0.958298	0.901337	1.01886
GCST90199888	finn-b-ALLERG_RHINITIS	Simple mode	30	-0.12323	0.0679537	0.0801267	-0.256419	0.00995959	0.884061	0.773818	1.01001
GCST90199888	finn-b-ALLERG_RHINITIS	Weighted mode	30	-0.0475116	0.0588781	0.426265	-0.162913	0.0678895	0.953599	0.849665	1.07025
GCST90199889	finn-b-ALLERG_RHINITIS	MR Egger	26	-0.041078	0.0582751	0.48766	-0.155297	0.0731413	0.959754	0.856161	1.07588
GCST90199889	finn-b-ALLERG_RHINITIS	Weighted median	26	-0.0271147	0.0417123	0.515666	-0.108871	0.0546414	0.97325	0.896846	1.05616
GCST90199889	finn-b-ALLERG_RHINITIS	Inverse variance weighted	26	-0.01683	0.0277527	0.54423	-0.0712253	0.0375652	0.983311	0.931252	1.03828
GCST90199889	finn-b-ALLERG_RHINITIS	Simple mode	26	0.0102205	0.0680505	0.88182	-0.123158	0.143599	1.01027	0.884124	1.15442
GCST90199889	finn-b-ALLERG_RHINITIS	Weighted mode	26	-0.00732268	0.0425798	0.864841	-0.0907791	0.0761338	0.992704	0.913219	1.07911
GCST90199890	finn-b-ALLERG_RHINITIS	MR Egger	20	-0.0766435	0.076773	0.33136	-0.227119	0.0738316	0.92622	0.796826	1.07663
GCST90199890	finn-b-ALLERG_RHINITIS	Weighted median	20	-0.0065476	0.0506784	0.8972	-0.105877	0.0927821	0.993474	0.899535	1.09722
GCST90199890	finn-b-ALLERG_RHINITIS	Inverse variance weighted	20	-0.00227529	0.0371679	0.951187	-0.0751244	0.0705738	0.997727	0.927628	1.07312
GCST90199890	finn-b-ALLERG_RHINITIS	Simple mode	20	0.081333	0.0893568	0.374117	-0.0938062	0.256472	1.08473	0.910459	1.29236
GCST90199890	finn-b-ALLERG_RHINITIS	Weighted mode	20	-0.00520629	0.0729688	0.943865	-0.148225	0.137812	0.994807	0.862237	1.14776
GCST90199891	finn-b-ALLERG_RHINITIS	MR Egger	20	-0.0868505	0.0753061	0.263872	-0.234451	0.0607494	0.916814	0.791005	1.06263
GCST90199891	finn-b-ALLERG_RHINITIS	Weighted median	20	-0.102895	0.045969	0.0251977	-0.192994	-0.0127959	0.902222	0.824487	0.987286
GCST90199891	finn-b-ALLERG_RHINITIS	Inverse variance weighted	20	-0.0505031	0.03896	0.194879	-0.126865	0.0258586	0.950751	0.880853	1.0262
GCST90199891	finn-b-ALLERG_RHINITIS	Simple mode	20	-0.113031	0.078253	0.164909	-0.266406	0.0403451	0.893123	0.766128	1.04117
GCST90199891	finn-b-ALLERG_RHINITIS	Weighted mode	20	-0.110071	0.0458972	0.0269053	-0.200029	-0.0201124	0.895771	0.818707	0.980089
GCST90199892	finn-b-ALLERG_RHINITIS	MR Egger	17	0.0506933	0.0904579	0.583475	-0.126604	0.227991	1.052	0.881082	1.25607
GCST90199892	finn-b-ALLERG_RHINITIS	Weighted median	17	0.0751586	0.0608261	0.216596	-0.0440605	0.194378	1.07806	0.956896	1.21456
GCST90199892	finn-b-ALLERG_RHINITIS	Inverse variance weighted	17	0.0601697	0.0468053	0.198607	-0.0315687	0.151908	1.06202	0.968924	1.16405
GCST90199892	finn-b-ALLERG_RHINITIS	Simple mode	17	0.0789535	0.108209	0.476158	-0.133136	0.291043	1.08215	0.875346	1.33782
GCST90199892	finn-b-ALLERG_RHINITIS	Weighted mode	17	0.0986803	0.0908762	0.293624	-0.079437	0.276798	1.10371	0.923636	1.3189
GCST90199893	finn-b-ALLERG_RHINITIS	MR Egger	18	0.0222859	0.0527599	0.678353	-0.0811235	0.125695	1.02254	0.92208	1.13394
GCST90199893	finn-b-ALLERG_RHINITIS	Weighted median	18	0.0172689	0.0329582	0.600303	-0.0473291	0.081867	1.01742	0.953773	1.08531
GCST90199893	finn-b-ALLERG_RHINITIS	Inverse variance weighted	18	0.0103247	0.03109	0.739822	-0.0506117	0.071261	1.01038	0.950648	1.07386
GCST90199893	finn-b-ALLERG_RHINITIS	Simple mode	18	-0.06045	0.0683117	0.388548	-0.194341	0.0734409	0.941341	0.823377	1.0762
GCST90199893	finn-b-ALLERG_RHINITIS	Weighted mode	18	0.00836402	0.02691	0.759721	-0.0443797	0.0611077	1.0084	0.956591	1.06301
GCST90199894	finn-b-ALLERG_RHINITIS	MR Egger	12	-0.199068	0.104978	0.0871555	-0.404824	0.00668926	0.819495	0.667094	1.00671
GCST90199894	finn-b-ALLERG_RHINITIS	Weighted median	12	-0.048237	0.0706443	0.494723	-0.1867	0.0902258	0.952908	0.829693	1.09442
GCST90199894	finn-b-ALLERG_RHINITIS	Inverse variance weighted	12	-0.0122562	0.0518077	0.812989	-0.113799	0.0892868	0.987819	0.892437	1.09339
GCST90199894	finn-b-ALLERG_RHINITIS	Simple mode	12	-0.0625022	0.113915	0.594191	-0.285776	0.160772	0.939411	0.751431	1.17442
GCST90199894	finn-b-ALLERG_RHINITIS	Weighted mode	12	-0.0625022	0.0926724	0.513955	-0.24414	0.119136	0.939411	0.783378	1.12652
GCST90199895	finn-b-ALLERG_RHINITIS	MR Egger	15	0.0566352	0.165737	0.738025	-0.26821	0.38148	1.05827	0.764748	1.46445
GCST90199895	finn-b-ALLERG_RHINITIS	Weighted median	15	-0.0553427	0.0731217	0.449135	-0.198661	0.0879757	0.946161	0.819828	1.09196
GCST90199895	finn-b-ALLERG_RHINITIS	Inverse variance weighted	15	-0.0589134	0.0630471	0.35008	-0.182486	0.064659	0.942788	0.833197	1.0668
GCST90199895	finn-b-ALLERG_RHINITIS	Simple mode	15	0.0245099	0.134051	0.857545	-0.238231	0.287251	1.02481	0.788021	1.33276
GCST90199895	finn-b-ALLERG_RHINITIS	Weighted mode	15	-0.0655094	0.114927	0.577704	-0.290766	0.159747	0.93659	0.747691	1.17321
GCST90199896	finn-b-ALLERG_RHINITIS	MR Egger	27	-0.0106486	0.083039	0.898988	-0.173405	0.152108	0.989408	0.840797	1.16429
GCST90199896	finn-b-ALLERG_RHINITIS	Weighted median	27	0.0229273	0.0485981	0.637088	-0.0723249	0.118179	1.02319	0.930229	1.12545
GCST90199896	finn-b-ALLERG_RHINITIS	Inverse variance weighted	27	0.0259354	0.034093	0.44682	-0.0408868	0.0927576	1.02627	0.959938	1.0972
GCST90199896	finn-b-ALLERG_RHINITIS	Simple mode	27	-0.00933645	0.0925438	0.920414	-0.190722	0.172049	0.990707	0.826362	1.18774
GCST90199896	finn-b-ALLERG_RHINITIS	Weighted mode	27	-0.0117903	0.087022	0.893271	-0.182353	0.158773	0.988279	0.833307	1.17207
GCST90199897	finn-b-ALLERG_RHINITIS	MR Egger	26	-0.179581	0.086555	0.0488987	-0.349228	-0.00993277	0.835621	0.705232	0.990116
GCST90199897	finn-b-ALLERG_RHINITIS	Weighted median	26	-0.033361	0.0537096	0.53451	-0.138632	0.0719097	0.967189	0.870549	1.07456
GCST90199897	finn-b-ALLERG_RHINITIS	Inverse variance weighted	26	-0.00709584	0.045632	0.876426	-0.0965346	0.0823429	0.992929	0.907978	1.08583
GCST90199897	finn-b-ALLERG_RHINITIS	Simple mode	26	-0.0587685	0.116472	0.61828	-0.287054	0.169518	0.942925	0.750471	1.18473
GCST90199897	finn-b-ALLERG_RHINITIS	Weighted mode	26	-0.0619478	0.0862069	0.479054	-0.230913	0.107018	0.939932	0.793808	1.11295
GCST90199898	finn-b-ALLERG_RHINITIS	MR Egger	22	0.0134153	0.0641206	0.836392	-0.112261	0.139092	1.01351	0.893811	1.14923
GCST90199898	finn-b-ALLERG_RHINITIS	Weighted median	22	-0.0375633	0.0496319	0.449147	-0.134842	0.0597152	0.963133	0.873854	1.06153
GCST90199898	finn-b-ALLERG_RHINITIS	Inverse variance weighted	22	-0.0342545	0.034462	0.320234	-0.1018	0.0332912	0.966326	0.90321	1.03385
GCST90199898	finn-b-ALLERG_RHINITIS	Simple mode	22	-0.00835682	0.0771728	0.914796	-0.159616	0.142902	0.991678	0.852471	1.15362
GCST90199898	finn-b-ALLERG_RHINITIS	Weighted mode	22	-0.0394405	0.0705286	0.581932	-0.177677	0.0987956	0.961327	0.837213	1.10384
GCST90199899	finn-b-ALLERG_RHINITIS	MR Egger	25	-0.0520701	0.092177	0.577616	-0.232737	0.128597	0.949262	0.792362	1.13723
GCST90199899	finn-b-ALLERG_RHINITIS	Weighted median	25	-0.0597978	0.0537635	0.266036	-0.165174	0.0455787	0.941955	0.847746	1.04663
GCST90199899	finn-b-ALLERG_RHINITIS	Inverse variance weighted	25	-0.0481579	0.035895	0.179715	-0.118512	0.0221962	0.952983	0.888241	1.02244
GCST90199899	finn-b-ALLERG_RHINITIS	Simple mode	25	-0.189532	0.113568	0.108136	-0.412125	0.0330615	0.827346	0.662241	1.03361
GCST90199899	finn-b-ALLERG_RHINITIS	Weighted mode	25	-0.160357	0.0788289	0.0531217	-0.314862	-0.00585224	0.85184	0.72989	0.994165
GCST90199900	finn-b-ALLERG_RHINITIS	MR Egger	24	0.0146351	0.07368	0.844376	-0.129778	0.159048	1.01474	0.878291	1.17239
GCST90199900	finn-b-ALLERG_RHINITIS	Weighted median	24	0.0420331	0.0495905	0.396659	-0.0551643	0.13923	1.04293	0.94633	1.14939
GCST90199900	finn-b-ALLERG_RHINITIS	Inverse variance weighted	24	0.022337	0.0337415	0.50797	-0.0437964	0.0884703	1.02259	0.957149	1.0925
GCST90199900	finn-b-ALLERG_RHINITIS	Simple mode	24	0.0724268	0.088715	0.422648	-0.101455	0.246308	1.07511	0.903522	1.27929
GCST90199900	finn-b-ALLERG_RHINITIS	Weighted mode	24	0.0496251	0.081723	0.549643	-0.110552	0.209802	1.05088	0.89534	1.23343
GCST90199901	finn-b-ALLERG_RHINITIS	MR Egger	23	-0.0884591	0.135942	0.52229	-0.354906	0.177988	0.915341	0.701239	1.19481
GCST90199901	finn-b-ALLERG_RHINITIS	Weighted median	23	-0.0372873	0.0619693	0.54737	-0.158747	0.0841725	0.963399	0.853212	1.08782
GCST90199901	finn-b-ALLERG_RHINITIS	Inverse variance weighted	23	-0.0520256	0.0525309	0.321987	-0.154986	0.0509349	0.949305	0.856427	1.05225
GCST90199901	finn-b-ALLERG_RHINITIS	Simple mode	23	0.02435	0.104067	0.817161	-0.179621	0.228321	1.02465	0.835587	1.25649
GCST90199901	finn-b-ALLERG_RHINITIS	Weighted mode	23	-0.00368265	0.0920573	0.968451	-0.184115	0.17675	0.996324	0.83184	1.19333
GCST90199902	finn-b-ALLERG_RHINITIS	MR Egger	16	0.0406328	0.0777791	0.609551	-0.111814	0.19308	1.04147	0.89421	1.21298
GCST90199902	finn-b-ALLERG_RHINITIS	Weighted median	16	-0.00978588	0.0533899	0.85457	-0.11443	0.0948583	0.990262	0.891874	1.0995
GCST90199902	finn-b-ALLERG_RHINITIS	Inverse variance weighted	16	-0.00220028	0.0388278	0.95481	-0.0783028	0.0739022	0.997802	0.924684	1.0767
GCST90199902	finn-b-ALLERG_RHINITIS	Simple mode	16	-0.0824275	0.0847151	0.345985	-0.248469	0.0836141	0.920878	0.779994	1.08721
GCST90199902	finn-b-ALLERG_RHINITIS	Weighted mode	16	-0.015985	0.0575578	0.785018	-0.128798	0.0968282	0.984142	0.879151	1.10167
GCST90199903	finn-b-ALLERG_RHINITIS	MR Egger	16	0.19471	0.1825	0.304067	-0.162989	0.55241	1.21496	0.8496	1.73744
GCST90199903	finn-b-ALLERG_RHINITIS	Weighted median	16	0.0110171	0.0688866	0.872935	-0.124001	0.146035	1.01108	0.883379	1.15724
GCST90199903	finn-b-ALLERG_RHINITIS	Inverse variance weighted	16	0.0013238	0.0562711	0.981231	-0.108968	0.111615	1.00132	0.896759	1.11808
GCST90199903	finn-b-ALLERG_RHINITIS	Simple mode	16	0.0042299	0.113873	0.970859	-0.21896	0.22742	1.00424	0.803354	1.25536
GCST90199903	finn-b-ALLERG_RHINITIS	Weighted mode	16	-0.00522063	0.101991	0.959852	-0.205124	0.194683	0.994793	0.814546	1.21493
GCST90199904	finn-b-ALLERG_RHINITIS	MR Egger	20	-0.152366	0.0889992	0.104073	-0.326804	0.0220728	0.858674	0.721225	1.02232
GCST90199904	finn-b-ALLERG_RHINITIS	Weighted median	20	0.0448935	0.0586106	0.443698	-0.0699832	0.15977	1.04592	0.932409	1.17324
GCST90199904	finn-b-ALLERG_RHINITIS	Inverse variance weighted	20	0.0345911	0.040934	0.398085	-0.0456395	0.114822	1.0352	0.955386	1.12167
GCST90199904	finn-b-ALLERG_RHINITIS	Simple mode	20	0.0429724	0.101568	0.676979	-0.1561	0.242045	1.04391	0.855473	1.27385
GCST90199904	finn-b-ALLERG_RHINITIS	Weighted mode	20	0.0520742	0.0958319	0.59318	-0.135756	0.239905	1.05345	0.873055	1.27113
GCST90199905	finn-b-ALLERG_RHINITIS	MR Egger	22	0.0684222	0.108353	0.534882	-0.14395	0.280794	1.07082	0.865931	1.32418
GCST90199905	finn-b-ALLERG_RHINITIS	Weighted median	22	-0.0380919	0.0576051	0.508446	-0.150998	0.0748142	0.962624	0.859849	1.07768
GCST90199905	finn-b-ALLERG_RHINITIS	Inverse variance weighted	22	0.0679027	0.0460751	0.140552	-0.0224046	0.15821	1.07026	0.977845	1.17141
GCST90199905	finn-b-ALLERG_RHINITIS	Simple mode	22	-0.0893589	0.115144	0.446364	-0.31504	0.136323	0.914517	0.729759	1.14605
GCST90199905	finn-b-ALLERG_RHINITIS	Weighted mode	22	-0.0815141	0.100255	0.425301	-0.278014	0.114985	0.92172	0.757287	1.12186
GCST90199906	finn-b-ALLERG_RHINITIS	MR Egger	22	0.0505062	0.0943171	0.598213	-0.134355	0.235368	1.0518	0.874279	1.26537
GCST90199906	finn-b-ALLERG_RHINITIS	Weighted median	22	0.0251263	0.0524976	0.63221	-0.0777689	0.128021	1.02544	0.925178	1.13658
GCST90199906	finn-b-ALLERG_RHINITIS	Inverse variance weighted	22	0.0184924	0.0395493	0.640087	-0.0590243	0.096009	1.01866	0.942684	1.10077
GCST90199906	finn-b-ALLERG_RHINITIS	Simple mode	22	0.10259	0.0949023	0.291951	-0.083418	0.288599	1.10804	0.919966	1.33456
GCST90199906	finn-b-ALLERG_RHINITIS	Weighted mode	22	-0.0207657	0.0859303	0.811389	-0.189189	0.147658	0.979448	0.82763	1.15912
GCST90199907	finn-b-ALLERG_RHINITIS	MR Egger	19	0.0162672	0.0775245	0.836292	-0.135681	0.168215	1.0164	0.873121	1.18319
GCST90199907	finn-b-ALLERG_RHINITIS	Weighted median	19	-0.0417802	0.0592643	0.480822	-0.157938	0.0743779	0.959081	0.853902	1.07721
GCST90199907	finn-b-ALLERG_RHINITIS	Inverse variance weighted	19	-0.070102	0.0419387	0.0946165	-0.152302	0.012098	0.932299	0.858729	1.01217
GCST90199907	finn-b-ALLERG_RHINITIS	Simple mode	19	-0.114385	0.115507	0.335161	-0.340779	0.112009	0.891914	0.711216	1.11852
GCST90199907	finn-b-ALLERG_RHINITIS	Weighted mode	19	-0.0642188	0.114291	0.581121	-0.288229	0.159791	0.9378	0.74959	1.17327
GCST90199908	finn-b-ALLERG_RHINITIS	MR Egger	24	0.0703072	0.0457795	0.138851	-0.0194207	0.160035	1.07284	0.980767	1.17355
GCST90199908	finn-b-ALLERG_RHINITIS	Weighted median	24	0.0617469	0.028782	0.0319263	0.00533423	0.11816	1.06369	1.00535	1.12542
GCST90199908	finn-b-ALLERG_RHINITIS	Inverse variance weighted	24	0.0364232	0.0269242	0.176118	-0.0163483	0.0891948	1.03709	0.983785	1.09329
GCST90199908	finn-b-ALLERG_RHINITIS	Simple mode	24	-0.0632484	0.0818785	0.447704	-0.22373	0.0972334	0.93871	0.799531	1.10212
GCST90199908	finn-b-ALLERG_RHINITIS	Weighted mode	24	0.0577175	0.0281324	0.0517609	0.00257788	0.112857	1.05942	1.00258	1.11947
GCST90199909	finn-b-ALLERG_RHINITIS	MR Egger	12	-0.107622	0.0715836	0.163632	-0.247925	0.0326821	0.897967	0.780418	1.03322
GCST90199909	finn-b-ALLERG_RHINITIS	Weighted median	12	-0.0456063	0.0568795	0.422665	-0.15709	0.0658774	0.955418	0.854627	1.0681
GCST90199909	finn-b-ALLERG_RHINITIS	Inverse variance weighted	12	-0.0639264	0.0381748	0.0940187	-0.138749	0.0108963	0.938074	0.870447	1.01096
GCST90199909	finn-b-ALLERG_RHINITIS	Simple mode	12	-0.00262687	0.0825837	0.975195	-0.164491	0.159237	0.997377	0.848325	1.17262
GCST90199909	finn-b-ALLERG_RHINITIS	Weighted mode	12	-0.0298477	0.0653203	0.656603	-0.157876	0.0981801	0.970593	0.853956	1.10316
GCST90199910	finn-b-ALLERG_RHINITIS	MR Egger	21	0.105345	0.0542189	0.0669879	-0.000923692	0.211614	1.11109	0.999077	1.23567
GCST90199910	finn-b-ALLERG_RHINITIS	Weighted median	21	0.0517322	0.0479333	0.280475	-0.0422171	0.145681	1.05309	0.958662	1.15683
GCST90199910	finn-b-ALLERG_RHINITIS	Inverse variance weighted	21	-0.0057389	0.0325826	0.860189	-0.0696009	0.0581231	0.994278	0.932766	1.05985
GCST90199910	finn-b-ALLERG_RHINITIS	Simple mode	21	0.096376	0.10366	0.363595	-0.106797	0.299549	1.10117	0.898708	1.34925
GCST90199910	finn-b-ALLERG_RHINITIS	Weighted mode	21	0.0734248	0.0511932	0.166948	-0.026914	0.173763	1.07619	0.973445	1.18977
GCST90199911	finn-b-ALLERG_RHINITIS	MR Egger	23	-0.0564855	0.0471845	0.2446	-0.148967	0.0359962	0.94508	0.861597	1.03665
GCST90199911	finn-b-ALLERG_RHINITIS	Weighted median	23	-0.0474943	0.0306326	0.121033	-0.107534	0.0125455	0.953616	0.898046	1.01262
GCST90199911	finn-b-ALLERG_RHINITIS	Inverse variance weighted	23	-0.0450286	0.0274696	0.101168	-0.0988689	0.00881176	0.95597	0.905861	1.00885
GCST90199911	finn-b-ALLERG_RHINITIS	Simple mode	23	-0.131445	0.0752217	0.0945089	-0.278879	0.0159899	0.876828	0.756631	1.01612
GCST90199911	finn-b-ALLERG_RHINITIS	Weighted mode	23	-0.0466203	0.0284832	0.115906	-0.102447	0.00920673	0.95445	0.902626	1.00925
GCST90199912	finn-b-ALLERG_RHINITIS	MR Egger	17	0.0202662	0.0939979	0.832202	-0.16397	0.204502	1.02047	0.848768	1.22691
GCST90199912	finn-b-ALLERG_RHINITIS	Weighted median	17	-0.0423059	0.0502503	0.399842	-0.140797	0.0561846	0.958576	0.868666	1.05779
GCST90199912	finn-b-ALLERG_RHINITIS	Inverse variance weighted	17	-0.00156984	0.0380765	0.967114	-0.0761998	0.0730602	0.998431	0.926631	1.0758
GCST90199912	finn-b-ALLERG_RHINITIS	Simple mode	17	-0.11735	0.097622	0.24682	-0.308689	0.073989	0.889274	0.734409	1.07679
GCST90199912	finn-b-ALLERG_RHINITIS	Weighted mode	17	-0.0684426	0.0560683	0.239884	-0.178336	0.0414512	0.933847	0.836661	1.04232
GCST90199913	finn-b-ALLERG_RHINITIS	MR Egger	21	-0.0232391	0.0700486	0.743705	-0.160534	0.114056	0.977029	0.851689	1.12082
GCST90199913	finn-b-ALLERG_RHINITIS	Weighted median	21	0.0668347	0.0484618	0.167857	-0.0281504	0.16182	1.06912	0.972242	1.17565
GCST90199913	finn-b-ALLERG_RHINITIS	Inverse variance weighted	21	-0.0200628	0.0377466	0.595064	-0.0940461	0.0539205	0.980137	0.910241	1.0554
GCST90199913	finn-b-ALLERG_RHINITIS	Simple mode	21	0.0583007	0.0793104	0.470814	-0.0971477	0.213749	1.06003	0.907422	1.23831
GCST90199913	finn-b-ALLERG_RHINITIS	Weighted mode	21	0.0583007	0.0557005	0.307733	-0.0508724	0.167474	1.06003	0.9504	1.18231
GCST90199914	finn-b-ALLERG_RHINITIS	MR Egger	25	-0.0774093	0.101677	0.454198	-0.276696	0.121877	0.925511	0.758285	1.12962
GCST90199914	finn-b-ALLERG_RHINITIS	Weighted median	25	0.0163802	0.0442045	0.710968	-0.0702606	0.103021	1.01652	0.932151	1.10851
GCST90199914	finn-b-ALLERG_RHINITIS	Inverse variance weighted	25	0.0140382	0.0394556	0.721991	-0.0632947	0.0913712	1.01414	0.938667	1.09568
GCST90199914	finn-b-ALLERG_RHINITIS	Simple mode	25	-0.0048523	0.073426	0.947858	-0.148767	0.139063	0.995159	0.86177	1.1492
GCST90199914	finn-b-ALLERG_RHINITIS	Weighted mode	25	-0.00799119	0.0609389	0.896762	-0.127431	0.111449	0.992041	0.880354	1.1179
GCST90199915	finn-b-ALLERG_RHINITIS	MR Egger	23	-0.175525	0.0821045	0.0444481	-0.33645	-0.0146006	0.839016	0.714301	0.985505
GCST90199915	finn-b-ALLERG_RHINITIS	Weighted median	23	-0.109373	0.0539205	0.0425184	-0.215057	-0.0036887	0.896396	0.806495	0.996318
GCST90199915	finn-b-ALLERG_RHINITIS	Inverse variance weighted	23	-0.0888463	0.0391256	0.0231592	-0.165532	-0.0121602	0.914986	0.847442	0.987913
GCST90199915	finn-b-ALLERG_RHINITIS	Simple mode	23	-0.0882224	0.0919767	0.347891	-0.268497	0.092052	0.915557	0.764528	1.09642
GCST90199915	finn-b-ALLERG_RHINITIS	Weighted mode	23	-0.0943928	0.0720373	0.2036	-0.235586	0.0468003	0.909925	0.790108	1.04791
GCST90199916	finn-b-ALLERG_RHINITIS	MR Egger	23	-0.0429731	0.040135	0.29645	-0.121638	0.0356915	0.957937	0.885469	1.03634
GCST90199916	finn-b-ALLERG_RHINITIS	Weighted median	23	-0.0331065	0.0319332	0.299855	-0.0956955	0.0294825	0.967436	0.908741	1.02992
GCST90199916	finn-b-ALLERG_RHINITIS	Inverse variance weighted	23	-0.002872	0.0291103	0.921409	-0.0599281	0.0541841	0.997132	0.941832	1.05568
GCST90199916	finn-b-ALLERG_RHINITIS	Simple mode	23	0.0967409	0.084297	0.263452	-0.0684811	0.261963	1.10157	0.933811	1.29948
GCST90199916	finn-b-ALLERG_RHINITIS	Weighted mode	23	-0.0299202	0.0260751	0.263516	-0.0810274	0.021187	0.970523	0.922168	1.02141
GCST90199917	finn-b-ALLERG_RHINITIS	MR Egger	29	-0.104886	0.0751823	0.174361	-0.252243	0.0424715	0.900427	0.777056	1.04339
GCST90199917	finn-b-ALLERG_RHINITIS	Weighted median	29	-0.0182898	0.0435516	0.674517	-0.103651	0.0670713	0.981876	0.90154	1.06937
GCST90199917	finn-b-ALLERG_RHINITIS	Inverse variance weighted	29	-0.00390629	0.0297018	0.895366	-0.0621218	0.0543092	0.996101	0.939768	1.05581
GCST90199917	finn-b-ALLERG_RHINITIS	Simple mode	29	0.0356751	0.0794406	0.656831	-0.120028	0.191379	1.03632	0.886895	1.21092
GCST90199917	finn-b-ALLERG_RHINITIS	Weighted mode	29	-0.0191677	0.0527204	0.718908	-0.1225	0.0841643	0.981015	0.884706	1.08781
GCST90199918	finn-b-ALLERG_RHINITIS	MR Egger	19	-0.0276509	0.0433256	0.531841	-0.112569	0.0572674	0.972728	0.893536	1.05894
GCST90199918	finn-b-ALLERG_RHINITIS	Weighted median	19	-0.0380316	0.037733	0.313497	-0.111988	0.0359252	0.962683	0.894055	1.03658
GCST90199918	finn-b-ALLERG_RHINITIS	Inverse variance weighted	19	0.00366912	0.0294606	0.900885	-0.0540737	0.0614119	1.00368	0.947362	1.06334
GCST90199918	finn-b-ALLERG_RHINITIS	Simple mode	19	0.0893895	0.0777974	0.265594	-0.0630933	0.241872	1.09351	0.938856	1.27363
GCST90199918	finn-b-ALLERG_RHINITIS	Weighted mode	19	-0.0162231	0.0372793	0.668607	-0.0892906	0.0568444	0.983908	0.91458	1.05849
GCST90199919	finn-b-ALLERG_RHINITIS	MR Egger	18	0.0480514	0.0454021	0.305613	-0.0409368	0.13704	1.04922	0.95989	1.14687
GCST90199919	finn-b-ALLERG_RHINITIS	Weighted median	18	0.0313043	0.0368854	0.396053	-0.0409911	0.1036	1.0318	0.959838	1.10916
GCST90199919	finn-b-ALLERG_RHINITIS	Inverse variance weighted	18	0.0325637	0.0266121	0.221086	-0.0195959	0.0847234	1.0331	0.980595	1.08842
GCST90199919	finn-b-ALLERG_RHINITIS	Simple mode	18	0.0672724	0.0586634	0.267369	-0.0477079	0.182253	1.06959	0.953412	1.19992
GCST90199919	finn-b-ALLERG_RHINITIS	Weighted mode	18	0.0380103	0.0365215	0.312562	-0.0335719	0.109592	1.03874	0.966985	1.11582
GCST90199920	finn-b-ALLERG_RHINITIS	MR Egger	15	0.018093	0.122933	0.88525	-0.222857	0.259043	1.01826	0.80023	1.29569
GCST90199920	finn-b-ALLERG_RHINITIS	Weighted median	15	0.059446	0.0652567	0.362318	-0.0684571	0.187349	1.06125	0.933834	1.20605
GCST90199920	finn-b-ALLERG_RHINITIS	Inverse variance weighted	15	0.0730258	0.0483599	0.131031	-0.0217596	0.167811	1.07576	0.978475	1.18271
GCST90199920	finn-b-ALLERG_RHINITIS	Simple mode	15	0.05008	0.0992698	0.621769	-0.144489	0.244649	1.05136	0.865464	1.27717
GCST90199920	finn-b-ALLERG_RHINITIS	Weighted mode	15	0.05008	0.0973491	0.614971	-0.140724	0.240884	1.05136	0.868729	1.27237
GCST90199921	finn-b-ALLERG_RHINITIS	MR Egger	11	-0.111733	0.102516	0.304076	-0.312664	0.0891988	0.894283	0.731496	1.0933
GCST90199921	finn-b-ALLERG_RHINITIS	Weighted median	11	0.0128564	0.0760177	0.8657	-0.136138	0.161851	1.01294	0.872722	1.17569
GCST90199921	finn-b-ALLERG_RHINITIS	Inverse variance weighted	11	-0.0512901	0.0592791	0.386912	-0.167477	0.0648969	0.950003	0.845796	1.06705
GCST90199921	finn-b-ALLERG_RHINITIS	Simple mode	11	0.0111194	0.0988621	0.912673	-0.18265	0.204889	1.01118	0.833059	1.22739
GCST90199921	finn-b-ALLERG_RHINITIS	Weighted mode	11	0.0137191	0.0759737	0.860307	-0.135189	0.162627	1.01381	0.873551	1.1766
GCST90199922	finn-b-ALLERG_RHINITIS	MR Egger	25	-0.0528252	0.0874566	0.551745	-0.22424	0.11859	0.948546	0.799123	1.12591
GCST90199922	finn-b-ALLERG_RHINITIS	Weighted median	25	-0.0217167	0.0493123	0.659654	-0.118369	0.0749355	0.978517	0.888368	1.07781
GCST90199922	finn-b-ALLERG_RHINITIS	Inverse variance weighted	25	-0.0240708	0.039534	0.542615	-0.101557	0.0534159	0.976217	0.903429	1.05487
GCST90199922	finn-b-ALLERG_RHINITIS	Simple mode	25	-0.0332698	0.0997712	0.741682	-0.228821	0.162282	0.967278	0.795471	1.17619
GCST90199922	finn-b-ALLERG_RHINITIS	Weighted mode	25	-0.0276719	0.0813034	0.736551	-0.187027	0.131683	0.972707	0.829422	1.14075
GCST90199923	finn-b-ALLERG_RHINITIS	MR Egger	17	-0.00804379	0.0520413	0.879224	-0.110045	0.0939571	0.991988	0.895794	1.09851
GCST90199923	finn-b-ALLERG_RHINITIS	Weighted median	17	-0.0264971	0.0351381	0.450798	-0.0953678	0.0423735	0.973851	0.909039	1.04328
GCST90199923	finn-b-ALLERG_RHINITIS	Inverse variance weighted	17	-0.0238004	0.0282753	0.399934	-0.0792199	0.0316191	0.976481	0.923837	1.03212
GCST90199923	finn-b-ALLERG_RHINITIS	Simple mode	17	0.145369	0.069697	0.0533741	0.0087629	0.281975	1.15647	1.0088	1.32575
GCST90199923	finn-b-ALLERG_RHINITIS	Weighted mode	17	-0.0251439	0.0335007	0.463819	-0.0908053	0.0405174	0.97517	0.913195	1.04135
GCST90199924	finn-b-ALLERG_RHINITIS	MR Egger	24	-0.073273	0.0526494	0.177921	-0.176466	0.0299198	0.929347	0.838227	1.03037
GCST90199924	finn-b-ALLERG_RHINITIS	Weighted median	24	-0.0391713	0.037985	0.302432	-0.113622	0.0352793	0.961586	0.892595	1.03591
GCST90199924	finn-b-ALLERG_RHINITIS	Inverse variance weighted	24	-0.0475888	0.0290279	0.101127	-0.104484	0.00930587	0.953526	0.90079	1.00935
GCST90199924	finn-b-ALLERG_RHINITIS	Simple mode	24	0.0516395	0.0722606	0.48203	-0.0899914	0.19327	1.053	0.913939	1.21321
GCST90199924	finn-b-ALLERG_RHINITIS	Weighted mode	24	-0.0483096	0.0510211	0.353555	-0.148311	0.0516917	0.952839	0.862163	1.05305
GCST90199925	finn-b-ALLERG_RHINITIS	MR Egger	17	0.0419146	0.0445331	0.361514	-0.0453703	0.129199	1.04281	0.955644	1.13792
GCST90199925	finn-b-ALLERG_RHINITIS	Weighted median	17	0.0297978	0.0348517	0.392559	-0.0385116	0.0981072	1.03025	0.962221	1.10308
GCST90199925	finn-b-ALLERG_RHINITIS	Inverse variance weighted	17	0.0157865	0.029669	0.594664	-0.0423646	0.0739377	1.01591	0.95852	1.07674
GCST90199925	finn-b-ALLERG_RHINITIS	Simple mode	17	0.0658506	0.050943	0.214494	-0.0339977	0.165699	1.06807	0.966574	1.18022
GCST90199925	finn-b-ALLERG_RHINITIS	Weighted mode	17	0.0269159	0.0311701	0.400613	-0.0341774	0.0880092	1.02728	0.9664	1.092
GCST90199926	finn-b-ALLERG_RHINITIS	MR Egger	23	-0.0136528	0.0315605	0.669721	-0.0755114	0.0482057	0.98644	0.927269	1.04939
GCST90199926	finn-b-ALLERG_RHINITIS	Weighted median	23	0.0118537	0.0285147	0.677627	-0.0440352	0.0677426	1.01192	0.95692	1.07009
GCST90199926	finn-b-ALLERG_RHINITIS	Inverse variance weighted	23	0.0244552	0.0260727	0.348264	-0.0266472	0.0755576	1.02476	0.973705	1.07849
GCST90199926	finn-b-ALLERG_RHINITIS	Simple mode	23	0.0265083	0.0773322	0.735014	-0.125063	0.178079	1.02686	0.882441	1.19492
GCST90199926	finn-b-ALLERG_RHINITIS	Weighted mode	23	0.00746208	0.0254811	0.772383	-0.0424808	0.057405	1.00749	0.958409	1.05908
GCST90199927	finn-b-ALLERG_RHINITIS	MR Egger	14	0.00579479	0.100875	0.955136	-0.191921	0.203511	1.00581	0.825372	1.2257
GCST90199927	finn-b-ALLERG_RHINITIS	Weighted median	14	0.00561085	0.0592693	0.924579	-0.110557	0.121779	1.00563	0.895335	1.1295
GCST90199927	finn-b-ALLERG_RHINITIS	Inverse variance weighted	14	0.0278262	0.0414077	0.50158	-0.0533329	0.108985	1.02822	0.948064	1.11515
GCST90199927	finn-b-ALLERG_RHINITIS	Simple mode	14	-0.0427067	0.0961494	0.664224	-0.23116	0.145746	0.958192	0.793613	1.1569
GCST90199927	finn-b-ALLERG_RHINITIS	Weighted mode	14	-0.0128086	0.0888991	0.887647	-0.187051	0.161434	0.987273	0.829402	1.17519
GCST90199928	finn-b-ALLERG_RHINITIS	MR Egger	25	0.014309	0.0859484	0.869231	-0.15415	0.182768	1.01441	0.857143	1.20054
GCST90199928	finn-b-ALLERG_RHINITIS	Weighted median	25	-0.105398	0.0493277	0.0326231	-0.20208	-0.00871581	0.899966	0.817029	0.991322
GCST90199928	finn-b-ALLERG_RHINITIS	Inverse variance weighted	25	-0.0606612	0.0365552	0.0970267	-0.132309	0.0109869	0.941142	0.87607	1.01105
GCST90199928	finn-b-ALLERG_RHINITIS	Simple mode	25	-0.148455	0.0931855	0.124221	-0.331099	0.0341886	0.862039	0.718134	1.03478
GCST90199928	finn-b-ALLERG_RHINITIS	Weighted mode	25	-0.138338	0.0649732	0.0437008	-0.265685	-0.0109904	0.870804	0.76668	0.98907
GCST90199929	finn-b-ALLERG_RHINITIS	MR Egger	26	-0.0148432	0.0917935	0.872894	-0.194758	0.165072	0.985266	0.823033	1.17948
GCST90199929	finn-b-ALLERG_RHINITIS	Weighted median	26	-0.0211636	0.0536036	0.692978	-0.126227	0.0838995	0.979059	0.881415	1.08752
GCST90199929	finn-b-ALLERG_RHINITIS	Inverse variance weighted	26	-0.0306352	0.0444368	0.490565	-0.117731	0.056461	0.969829	0.888935	1.05809
GCST90199929	finn-b-ALLERG_RHINITIS	Simple mode	26	-0.0599221	0.0992661	0.551514	-0.254484	0.13464	0.941838	0.775317	1.14412
GCST90199929	finn-b-ALLERG_RHINITIS	Weighted mode	26	-0.0295598	0.0723909	0.686504	-0.171446	0.112326	0.970873	0.842446	1.11888
GCST90199930	finn-b-ALLERG_RHINITIS	MR Egger	19	-0.178367	0.115296	0.140268	-0.404347	0.0476132	0.836636	0.667413	1.04876
GCST90199930	finn-b-ALLERG_RHINITIS	Weighted median	19	-0.11401	0.0634769	0.0724798	-0.238425	0.0104043	0.892249	0.787868	1.01046
GCST90199930	finn-b-ALLERG_RHINITIS	Inverse variance weighted	19	-0.144225	0.0484664	0.0029225	-0.239219	-0.0492309	0.865693	0.787242	0.951961
GCST90199930	finn-b-ALLERG_RHINITIS	Simple mode	19	-0.339656	0.125564	0.0144958	-0.585762	-0.0935499	0.712015	0.556681	0.910693
GCST90199930	finn-b-ALLERG_RHINITIS	Weighted mode	19	-0.0781069	0.10663	0.473293	-0.287102	0.130888	0.924866	0.750435	1.13984
GCST90199931	finn-b-ALLERG_RHINITIS	MR Egger	25	0.0343367	0.112276	0.76249	-0.185725	0.254399	1.03493	0.830502	1.28969
GCST90199931	finn-b-ALLERG_RHINITIS	Weighted median	25	0.00393999	0.0565718	0.944476	-0.106941	0.114821	1.00395	0.898579	1.12167
GCST90199931	finn-b-ALLERG_RHINITIS	Inverse variance weighted	25	0.00682069	0.0422416	0.871724	-0.0759728	0.0896142	1.00684	0.926841	1.09375
GCST90199931	finn-b-ALLERG_RHINITIS	Simple mode	25	-0.0638187	0.097125	0.517383	-0.254184	0.126546	0.938175	0.775549	1.1349
GCST90199931	finn-b-ALLERG_RHINITIS	Weighted mode	25	-0.0336063	0.0862423	0.700215	-0.202641	0.135429	0.966952	0.816571	1.14503
GCST90199932	finn-b-ALLERG_RHINITIS	MR Egger	19	-0.0648389	0.0194309	0.00390602	-0.102923	-0.0267544	0.937218	0.902196	0.9736
GCST90199932	finn-b-ALLERG_RHINITIS	Weighted median	19	-0.0656481	0.0231156	0.00451143	-0.110955	-0.0203416	0.93646	0.894979	0.979864
GCST90199932	finn-b-ALLERG_RHINITIS	Inverse variance weighted	19	-0.0389162	0.0192046	0.0427238	-0.0765573	-0.0012752	0.961831	0.9263	0.998726
GCST90199932	finn-b-ALLERG_RHINITIS	Simple mode	19	-0.00865261	0.102163	0.933439	-0.208891	0.191586	0.991385	0.811484	1.21117
GCST90199932	finn-b-ALLERG_RHINITIS	Weighted mode	19	-0.0691966	0.0223645	0.00626046	-0.113031	-0.0253622	0.933143	0.893123	0.974957
GCST90199933	finn-b-ALLERG_RHINITIS	MR Egger	23	0.00893849	0.0757453	0.907183	-0.139522	0.157399	1.00898	0.869774	1.17046
GCST90199933	finn-b-ALLERG_RHINITIS	Weighted median	23	0.0628467	0.0425607	0.139773	-0.0205723	0.146266	1.06486	0.979638	1.1575
GCST90199933	finn-b-ALLERG_RHINITIS	Inverse variance weighted	23	0.0511231	0.032176	0.112092	-0.0119418	0.114188	1.05245	0.988129	1.12096
GCST90199933	finn-b-ALLERG_RHINITIS	Simple mode	23	0.074178	0.0735416	0.324106	-0.0699634	0.218319	1.077	0.932428	1.24398
GCST90199933	finn-b-ALLERG_RHINITIS	Weighted mode	23	0.0631037	0.0672628	0.358345	-0.0687314	0.194939	1.06514	0.933577	1.21524
GCST90199934	finn-b-ALLERG_RHINITIS	MR Egger	18	-0.150588	0.109148	0.186668	-0.364519	0.0633425	0.860202	0.694531	1.06539
GCST90199934	finn-b-ALLERG_RHINITIS	Weighted median	18	-0.0889629	0.0618098	0.150065	-0.21011	0.0321843	0.91488	0.810495	1.03271
GCST90199934	finn-b-ALLERG_RHINITIS	Inverse variance weighted	18	-0.0498838	0.0524823	0.341864	-0.152749	0.0529815	0.95134	0.858345	1.05441
GCST90199934	finn-b-ALLERG_RHINITIS	Simple mode	18	-0.138184	0.104079	0.201835	-0.342179	0.0658107	0.870938	0.710221	1.06802
GCST90199934	finn-b-ALLERG_RHINITIS	Weighted mode	18	-0.117073	0.0722753	0.123672	-0.258732	0.0245869	0.889521	0.77203	1.02489
GCST90199935	finn-b-ALLERG_RHINITIS	MR Egger	15	-0.0283055	0.105857	0.793361	-0.235785	0.179174	0.972091	0.789951	1.19623
GCST90199935	finn-b-ALLERG_RHINITIS	Weighted median	15	-0.0516316	0.0622147	0.406599	-0.173572	0.0703092	0.949679	0.840656	1.07284
GCST90199935	finn-b-ALLERG_RHINITIS	Inverse variance weighted	15	0.0119885	0.0488404	0.806098	-0.0837387	0.107716	1.01206	0.919671	1.11373
GCST90199935	finn-b-ALLERG_RHINITIS	Simple mode	15	-0.0885011	0.109863	0.433965	-0.303832	0.126829	0.915302	0.737985	1.13522
GCST90199935	finn-b-ALLERG_RHINITIS	Weighted mode	15	-0.0885011	0.0965699	0.37495	-0.277778	0.100776	0.915302	0.757465	1.10603
GCST90199936	finn-b-ALLERG_RHINITIS	MR Egger	23	0.0604336	0.0516761	0.255318	-0.0408517	0.161719	1.0623	0.959972	1.17553
GCST90199936	finn-b-ALLERG_RHINITIS	Weighted median	23	0.0539967	0.0376492	0.151514	-0.0197958	0.127789	1.05548	0.980399	1.13631
GCST90199936	finn-b-ALLERG_RHINITIS	Inverse variance weighted	23	0.0576403	0.0277521	0.037804	0.00324627	0.112034	1.05933	1.00325	1.11855
GCST90199936	finn-b-ALLERG_RHINITIS	Simple mode	23	0.0319266	0.0614393	0.6085	-0.0884944	0.152348	1.03244	0.915308	1.16457
GCST90199936	finn-b-ALLERG_RHINITIS	Weighted mode	23	0.0452972	0.04361	0.310232	-0.0401784	0.130773	1.04634	0.960618	1.13971
GCST90199937	finn-b-ALLERG_RHINITIS	MR Egger	25	0.0740584	0.041334	0.0863485	-0.00695634	0.155073	1.07687	0.993068	1.16774
GCST90199937	finn-b-ALLERG_RHINITIS	Weighted median	25	0.0243514	0.0301492	0.419265	-0.034741	0.0834439	1.02465	0.965856	1.08702
GCST90199937	finn-b-ALLERG_RHINITIS	Inverse variance weighted	25	0.00671915	0.0264806	0.799698	-0.0451829	0.0586212	1.00674	0.955823	1.06037
GCST90199937	finn-b-ALLERG_RHINITIS	Simple mode	25	-0.00359428	0.0721053	0.960656	-0.144921	0.137732	0.996412	0.865091	1.14767
GCST90199937	finn-b-ALLERG_RHINITIS	Weighted mode	25	0.0270048	0.0283548	0.350394	-0.0285706	0.0825801	1.02737	0.971834	1.08609
GCST90199938	finn-b-ALLERG_RHINITIS	MR Egger	22	-0.00262034	0.0639291	0.967712	-0.127921	0.122681	0.997383	0.879923	1.13052
GCST90199938	finn-b-ALLERG_RHINITIS	Weighted median	22	-0.0439671	0.0559409	0.431893	-0.153611	0.0656771	0.956985	0.857605	1.06788
GCST90199938	finn-b-ALLERG_RHINITIS	Inverse variance weighted	22	-0.0407076	0.0369589	0.27071	-0.113147	0.0317318	0.96011	0.893019	1.03224
GCST90199938	finn-b-ALLERG_RHINITIS	Simple mode	22	-0.0181242	0.095012	0.850548	-0.204348	0.168099	0.982039	0.815179	1.18305
GCST90199938	finn-b-ALLERG_RHINITIS	Weighted mode	22	-0.0464427	0.0635332	0.472858	-0.170968	0.0780823	0.954619	0.842849	1.08121
GCST90199939	finn-b-ALLERG_RHINITIS	MR Egger	20	-0.172494	0.117992	0.161006	-0.403758	0.0587708	0.841563	0.667805	1.06053
GCST90199939	finn-b-ALLERG_RHINITIS	Weighted median	20	-0.0187891	0.0578816	0.745474	-0.132237	0.0946588	0.981386	0.876133	1.09928
GCST90199939	finn-b-ALLERG_RHINITIS	Inverse variance weighted	20	-0.0596981	0.0453159	0.187712	-0.148517	0.029121	0.942049	0.861985	1.02955
GCST90199939	finn-b-ALLERG_RHINITIS	Simple mode	20	-0.0515964	0.0955094	0.595319	-0.238795	0.135602	0.949712	0.787576	1.14523
GCST90199939	finn-b-ALLERG_RHINITIS	Weighted mode	20	-0.0441634	0.0862518	0.614531	-0.213217	0.12489	0.956798	0.807981	1.13302
GCST90199940	finn-b-ALLERG_RHINITIS	MR Egger	22	-0.0846191	0.103833	0.424696	-0.288131	0.118893	0.918862	0.749663	1.12625
GCST90199940	finn-b-ALLERG_RHINITIS	Weighted median	22	-0.0630797	0.0560459	0.260377	-0.17293	0.0467704	0.938869	0.841197	1.04788
GCST90199940	finn-b-ALLERG_RHINITIS	Inverse variance weighted	22	-0.0639935	0.0448181	0.153335	-0.151837	0.02385	0.938011	0.859128	1.02414
GCST90199940	finn-b-ALLERG_RHINITIS	Simple mode	22	-0.087965	0.101617	0.396465	-0.287135	0.111205	0.915793	0.75041	1.11762
GCST90199940	finn-b-ALLERG_RHINITIS	Weighted mode	22	-0.0812512	0.0899132	0.376425	-0.257481	0.0949788	0.921962	0.772996	1.09964
GCST90199941	finn-b-ALLERG_RHINITIS	MR Egger	26	0.0100571	0.0511076	0.845654	-0.0901138	0.110228	1.01011	0.913827	1.11653
GCST90199941	finn-b-ALLERG_RHINITIS	Weighted median	26	-0.0140494	0.041531	0.735146	-0.0954502	0.0673513	0.986049	0.908964	1.06967
GCST90199941	finn-b-ALLERG_RHINITIS	Inverse variance weighted	26	0.00666162	0.0279865	0.811858	-0.0481919	0.0615151	1.00668	0.952951	1.06345
GCST90199941	finn-b-ALLERG_RHINITIS	Simple mode	26	-0.0782454	0.0671019	0.254591	-0.209765	0.0532743	0.924737	0.810775	1.05472
GCST90199941	finn-b-ALLERG_RHINITIS	Weighted mode	26	-0.0188962	0.0440552	0.671655	-0.105244	0.067452	0.981281	0.900105	1.06978
GCST90199942	finn-b-ALLERG_RHINITIS	MR Egger	20	0.038302	0.0808093	0.641212	-0.120084	0.196688	1.03905	0.886846	1.21736
GCST90199942	finn-b-ALLERG_RHINITIS	Weighted median	20	-0.0173483	0.0583697	0.766303	-0.131753	0.0970563	0.982801	0.876558	1.10192
GCST90199942	finn-b-ALLERG_RHINITIS	Inverse variance weighted	20	0.00911577	0.0435339	0.83414	-0.0762107	0.0944422	1.00916	0.926621	1.09905
GCST90199942	finn-b-ALLERG_RHINITIS	Simple mode	20	-0.010023	0.104261	0.924421	-0.214374	0.194328	0.990027	0.807047	1.21449
GCST90199942	finn-b-ALLERG_RHINITIS	Weighted mode	20	-0.0268377	0.0958282	0.782457	-0.214661	0.160986	0.973519	0.806815	1.17467
GCST90199943	finn-b-ALLERG_RHINITIS	MR Egger	18	-0.084475	0.0903117	0.3635	-0.261486	0.0925358	0.918995	0.769907	1.09695
GCST90199943	finn-b-ALLERG_RHINITIS	Weighted median	18	0.0516822	0.0593818	0.384116	-0.0647061	0.168071	1.05304	0.937343	1.18302
GCST90199943	finn-b-ALLERG_RHINITIS	Inverse variance weighted	18	0.00398855	0.0447917	0.929045	-0.0838031	0.0917802	1.004	0.919612	1.09612
GCST90199943	finn-b-ALLERG_RHINITIS	Simple mode	18	0.111238	0.0912583	0.239514	-0.0676284	0.290104	1.11766	0.934608	1.33657
GCST90199943	finn-b-ALLERG_RHINITIS	Weighted mode	18	0.0824621	0.0867574	0.355182	-0.0875825	0.252507	1.08596	0.916143	1.28725
GCST90199944	finn-b-ALLERG_RHINITIS	MR Egger	15	0.10665	0.0632191	0.115437	-0.017259	0.23056	1.11255	0.982889	1.2593
GCST90199944	finn-b-ALLERG_RHINITIS	Weighted median	15	-0.117256	0.0506799	0.0206866	-0.216588	-0.0179233	0.889358	0.805261	0.982236
GCST90199944	finn-b-ALLERG_RHINITIS	Inverse variance weighted	15	-0.0427963	0.039456	0.278073	-0.12013	0.0345375	0.958107	0.886805	1.03514
GCST90199944	finn-b-ALLERG_RHINITIS	Simple mode	15	-0.159358	0.0995967	0.131909	-0.354567	0.0358517	0.852691	0.701477	1.0365
GCST90199944	finn-b-ALLERG_RHINITIS	Weighted mode	15	-0.146339	0.078938	0.084948	-0.301058	0.00837915	0.863864	0.740035	1.00841
GCST90199945	finn-b-ALLERG_RHINITIS	MR Egger	23	0.0315026	0.0629808	0.62214	-0.0919398	0.154945	1.032	0.91216	1.16759
GCST90199945	finn-b-ALLERG_RHINITIS	Weighted median	23	0.0348916	0.0423541	0.410049	-0.0481224	0.117906	1.03551	0.953017	1.12514
GCST90199945	finn-b-ALLERG_RHINITIS	Inverse variance weighted	23	0.033325	0.0351255	0.342752	-0.0355209	0.102171	1.03389	0.965103	1.10757
GCST90199945	finn-b-ALLERG_RHINITIS	Simple mode	23	0.0680792	0.0856755	0.435325	-0.0998448	0.236003	1.07045	0.904978	1.26618
GCST90199945	finn-b-ALLERG_RHINITIS	Weighted mode	23	0.0375505	0.0445415	0.408276	-0.0497509	0.124852	1.03826	0.951466	1.13298
GCST90199946	finn-b-ALLERG_RHINITIS	MR Egger	20	0.0697252	0.0802866	0.396577	-0.0876365	0.227087	1.07221	0.916094	1.25494
GCST90199946	finn-b-ALLERG_RHINITIS	Weighted median	20	0.0523136	0.0491406	0.287071	-0.044002	0.148629	1.05371	0.956952	1.16024
GCST90199946	finn-b-ALLERG_RHINITIS	Inverse variance weighted	20	0.0247012	0.0398696	0.535554	-0.0534433	0.102846	1.02501	0.94796	1.10832
GCST90199946	finn-b-ALLERG_RHINITIS	Simple mode	20	0.0870772	0.0762819	0.267837	-0.0624352	0.23659	1.09098	0.939474	1.26692
GCST90199946	finn-b-ALLERG_RHINITIS	Weighted mode	20	0.0784233	0.0712969	0.285094	-0.0613187	0.218165	1.08158	0.940523	1.24379
GCST90199947	finn-b-ALLERG_RHINITIS	MR Egger	17	0.198835	0.218585	0.377394	-0.229592	0.627263	1.21998	0.794858	1.87248
GCST90199947	finn-b-ALLERG_RHINITIS	Weighted median	17	-0.0480651	0.0770382	0.532685	-0.19906	0.10293	0.953072	0.819501	1.10841
GCST90199947	finn-b-ALLERG_RHINITIS	Inverse variance weighted	17	-0.0798552	0.108091	0.460043	-0.291714	0.132004	0.92325	0.746982	1.14111
GCST90199947	finn-b-ALLERG_RHINITIS	Simple mode	17	-0.0438914	0.125206	0.730495	-0.289294	0.201511	0.957058	0.748792	1.22325
GCST90199947	finn-b-ALLERG_RHINITIS	Weighted mode	17	-0.0654051	0.115176	0.578006	-0.29115	0.16034	0.936688	0.747403	1.17391
GCST90199948	finn-b-ALLERG_RHINITIS	MR Egger	16	0.0195622	0.104623	0.854361	-0.1855	0.224624	1.01975	0.830689	1.25185
GCST90199948	finn-b-ALLERG_RHINITIS	Weighted median	16	0.0744092	0.0591025	0.208035	-0.0414316	0.19025	1.07725	0.959415	1.20955
GCST90199948	finn-b-ALLERG_RHINITIS	Inverse variance weighted	16	0.0155549	0.0466144	0.738612	-0.0758093	0.106919	1.01568	0.926993	1.11284
GCST90199948	finn-b-ALLERG_RHINITIS	Simple mode	16	0.106808	0.105294	0.326485	-0.0995677	0.313183	1.11272	0.905229	1.36777
GCST90199948	finn-b-ALLERG_RHINITIS	Weighted mode	16	0.111343	0.0927996	0.248815	-0.0705437	0.293231	1.11778	0.931887	1.34075
GCST90199949	finn-b-ALLERG_RHINITIS	MR Egger	21	-0.0622092	0.0923301	0.508572	-0.243176	0.118758	0.939686	0.784133	1.1261
GCST90199949	finn-b-ALLERG_RHINITIS	Weighted median	21	-0.0868852	0.0551723	0.115303	-0.195023	0.0212525	0.916782	0.822816	1.02148
GCST90199949	finn-b-ALLERG_RHINITIS	Inverse variance weighted	21	-0.0740535	0.0397803	0.062665	-0.152023	0.00391595	0.928622	0.858969	1.00392
GCST90199949	finn-b-ALLERG_RHINITIS	Simple mode	21	-0.0926869	0.0999555	0.364837	-0.2886	0.103226	0.911479	0.749312	1.10874
GCST90199949	finn-b-ALLERG_RHINITIS	Weighted mode	21	-0.0979031	0.104107	0.358229	-0.301953	0.106147	0.906737	0.739373	1.11199
GCST90199950	finn-b-ALLERG_RHINITIS	MR Egger	31	-0.0223532	0.0589467	0.707294	-0.137889	0.0931823	0.977895	0.871196	1.09766
GCST90199950	finn-b-ALLERG_RHINITIS	Weighted median	31	-0.070401	0.0446434	0.114804	-0.157902	0.0171	0.93202	0.853933	1.01725
GCST90199950	finn-b-ALLERG_RHINITIS	Inverse variance weighted	31	-0.0422534	0.0323297	0.191229	-0.10562	0.0211129	0.958627	0.899767	1.02134
GCST90199950	finn-b-ALLERG_RHINITIS	Simple mode	31	-0.0832043	0.0839697	0.329667	-0.247785	0.0813763	0.920163	0.780528	1.08478
GCST90199950	finn-b-ALLERG_RHINITIS	Weighted mode	31	-0.0672419	0.0629386	0.293874	-0.190601	0.0561177	0.934969	0.826462	1.05772
GCST90199951	finn-b-ALLERG_RHINITIS	MR Egger	24	-0.0424164	0.083324	0.615782	-0.205731	0.120899	0.958471	0.814052	1.12851
GCST90199951	finn-b-ALLERG_RHINITIS	Weighted median	24	-0.0274995	0.0426515	0.519089	-0.111096	0.0560974	0.972875	0.894852	1.0577
GCST90199951	finn-b-ALLERG_RHINITIS	Inverse variance weighted	24	0.00446473	0.0325947	0.891049	-0.0594209	0.0683503	1.00447	0.94231	1.07074
GCST90199951	finn-b-ALLERG_RHINITIS	Simple mode	24	-0.0523069	0.0790385	0.514682	-0.207222	0.102609	0.949038	0.812839	1.10806
GCST90199951	finn-b-ALLERG_RHINITIS	Weighted mode	24	-0.0628864	0.0678199	0.363423	-0.195813	0.0700406	0.93905	0.822166	1.07255
GCST90199952	finn-b-ALLERG_RHINITIS	MR Egger	22	-0.169082	0.113482	0.151841	-0.391508	0.0533429	0.844439	0.676037	1.05479
GCST90199952	finn-b-ALLERG_RHINITIS	Weighted median	22	-0.0615996	0.0591301	0.297521	-0.177495	0.0542954	0.940259	0.837366	1.0558
GCST90199952	finn-b-ALLERG_RHINITIS	Inverse variance weighted	22	-0.0654642	0.0409178	0.109622	-0.145663	0.0147348	0.936633	0.864449	1.01484
GCST90199952	finn-b-ALLERG_RHINITIS	Simple mode	22	-0.203876	0.109044	0.075538	-0.417601	0.00985	0.815564	0.658625	1.0099
GCST90199952	finn-b-ALLERG_RHINITIS	Weighted mode	22	-0.0356869	0.0963895	0.714914	-0.22461	0.153236	0.964942	0.798827	1.1656
GCST90199953	finn-b-ALLERG_RHINITIS	MR Egger	18	-0.0693925	0.0814821	0.406986	-0.229097	0.0903124	0.93296	0.795251	1.09452
GCST90199953	finn-b-ALLERG_RHINITIS	Weighted median	18	-0.0149875	0.0484808	0.757213	-0.11001	0.0800348	0.985124	0.895825	1.08332
GCST90199953	finn-b-ALLERG_RHINITIS	Inverse variance weighted	18	0.0165188	0.0383512	0.666668	-0.0586495	0.0916871	1.01666	0.943037	1.09602
GCST90199953	finn-b-ALLERG_RHINITIS	Simple mode	18	-0.0297472	0.0757813	0.699538	-0.178279	0.118784	0.970691	0.836709	1.12613
GCST90199953	finn-b-ALLERG_RHINITIS	Weighted mode	18	-0.0273693	0.0631502	0.670173	-0.151144	0.0964051	0.973002	0.859724	1.10121
GCST90199954	finn-b-ALLERG_RHINITIS	MR Egger	23	-0.0254305	0.0316874	0.431229	-0.0875377	0.0366768	0.97489	0.916184	1.03736
GCST90199954	finn-b-ALLERG_RHINITIS	Weighted median	23	-0.0252362	0.0268854	0.347905	-0.0779316	0.0274591	0.97508	0.925028	1.02784
GCST90199954	finn-b-ALLERG_RHINITIS	Inverse variance weighted	23	-0.00630467	0.022801	0.782158	-0.0509947	0.0383853	0.993715	0.950284	1.03913
GCST90199954	finn-b-ALLERG_RHINITIS	Simple mode	23	-0.0324928	0.0628552	0.610351	-0.155689	0.0907034	0.968029	0.855825	1.09494
GCST90199954	finn-b-ALLERG_RHINITIS	Weighted mode	23	-0.0266868	0.022691	0.252126	-0.0711612	0.0177875	0.973666	0.931312	1.01795
GCST90199955	finn-b-ALLERG_RHINITIS	MR Egger	29	-0.00073693	0.0130367	0.955338	-0.0262888	0.024815	0.999263	0.974054	1.02513
GCST90199955	finn-b-ALLERG_RHINITIS	Weighted median	29	-0.00570726	0.0133553	0.669132	-0.0318837	0.0204692	0.994309	0.968619	1.02068
GCST90199955	finn-b-ALLERG_RHINITIS	Inverse variance weighted	29	-0.00484057	0.0112797	0.667822	-0.0269488	0.0172677	0.995171	0.973411	1.01742
GCST90199955	finn-b-ALLERG_RHINITIS	Simple mode	29	-0.00203056	0.0545652	0.970579	-0.108978	0.104917	0.997972	0.89675	1.11062
GCST90199955	finn-b-ALLERG_RHINITIS	Weighted mode	29	-0.00770457	0.0126044	0.545957	-0.0324091	0.017	0.992325	0.96811	1.01715
GCST90199956	finn-b-ALLERG_RHINITIS	MR Egger	23	0.040267	0.0661784	0.549407	-0.0894426	0.169977	1.04109	0.914441	1.18528
GCST90199956	finn-b-ALLERG_RHINITIS	Weighted median	23	-0.00305916	0.0479292	0.949108	-0.0970004	0.0908821	0.996946	0.907556	1.09514
GCST90199956	finn-b-ALLERG_RHINITIS	Inverse variance weighted	23	-0.0191774	0.0332627	0.564248	-0.0843722	0.0460175	0.981005	0.919089	1.04709
GCST90199956	finn-b-ALLERG_RHINITIS	Simple mode	23	0.00897412	0.0853571	0.91722	-0.158326	0.176274	1.00901	0.853572	1.19276
GCST90199956	finn-b-ALLERG_RHINITIS	Weighted mode	23	0.0140831	0.0753874	0.853522	-0.133676	0.161842	1.01418	0.874873	1.17567
GCST90199957	finn-b-ALLERG_RHINITIS	MR Egger	17	0.041878	0.078619	0.602064	-0.112215	0.195971	1.04277	0.893852	1.21649
GCST90199957	finn-b-ALLERG_RHINITIS	Weighted median	17	0.0303596	0.0525687	0.563587	-0.0726751	0.133394	1.03083	0.929903	1.1427
GCST90199957	finn-b-ALLERG_RHINITIS	Inverse variance weighted	17	0.0414299	0.0358345	0.247621	-0.0288056	0.111665	1.0423	0.971605	1.11814
GCST90199957	finn-b-ALLERG_RHINITIS	Simple mode	17	0.0388452	0.0968255	0.693589	-0.150933	0.228623	1.03961	0.859906	1.25687
GCST90199957	finn-b-ALLERG_RHINITIS	Weighted mode	17	0.0181842	0.0802051	0.823511	-0.139018	0.175386	1.01835	0.870213	1.19171
GCST90199958	finn-b-ALLERG_RHINITIS	MR Egger	26	0.257537	0.102692	0.0193132	0.0562605	0.458813	1.29374	1.05787	1.58219
GCST90199958	finn-b-ALLERG_RHINITIS	Weighted median	26	0.027618	0.0530165	0.602415	-0.0762945	0.13153	1.028	0.926543	1.14057
GCST90199958	finn-b-ALLERG_RHINITIS	Inverse variance weighted	26	0.0261975	0.0446651	0.557518	-0.0613461	0.113741	1.02654	0.940498	1.12046
GCST90199958	finn-b-ALLERG_RHINITIS	Simple mode	26	0.129643	0.102706	0.218498	-0.07166	0.330946	1.13842	0.930847	1.39228
GCST90199958	finn-b-ALLERG_RHINITIS	Weighted mode	26	0.138793	0.095543	0.15875	-0.0484709	0.326058	1.14889	0.952685	1.3855
GCST90199959	finn-b-ALLERG_RHINITIS	MR Egger	23	-0.147756	0.0952359	0.13573	-0.334418	0.0389067	0.862642	0.715755	1.03967
GCST90199959	finn-b-ALLERG_RHINITIS	Weighted median	23	-0.030254	0.0532945	0.570255	-0.134711	0.0742031	0.970199	0.873968	1.07703
GCST90199959	finn-b-ALLERG_RHINITIS	Inverse variance weighted	23	-0.0243925	0.0457523	0.593934	-0.114067	0.0652819	0.975903	0.892198	1.06746
GCST90199959	finn-b-ALLERG_RHINITIS	Simple mode	23	0.0142407	0.0922219	0.878688	-0.166514	0.194996	1.01434	0.846611	1.21531
GCST90199959	finn-b-ALLERG_RHINITIS	Weighted mode	23	-0.0364103	0.0776506	0.643755	-0.188605	0.115785	0.964245	0.828113	1.12275
GCST90199960	finn-b-ALLERG_RHINITIS	MR Egger	21	0.0237221	0.0437386	0.593875	-0.0620055	0.10945	1.02401	0.939878	1.11566
GCST90199960	finn-b-ALLERG_RHINITIS	Weighted median	21	0.0185565	0.0302715	0.539874	-0.0407756	0.0778886	1.01873	0.960045	1.081
GCST90199960	finn-b-ALLERG_RHINITIS	Inverse variance weighted	21	-0.00732842	0.0305192	0.810233	-0.067146	0.0524892	0.992698	0.935059	1.05389
GCST90199960	finn-b-ALLERG_RHINITIS	Simple mode	21	-0.0583393	0.0908823	0.528213	-0.236469	0.11979	0.94333	0.789411	1.12726
GCST90199960	finn-b-ALLERG_RHINITIS	Weighted mode	21	0.0200823	0.0333129	0.553391	-0.045211	0.0853757	1.02029	0.955796	1.08913
GCST90199961	finn-b-ALLERG_RHINITIS	MR Egger	29	0.0116097	0.0477718	0.809824	-0.0820231	0.105242	1.01168	0.921251	1.11098
GCST90199961	finn-b-ALLERG_RHINITIS	Weighted median	29	0.0293215	0.0347423	0.398686	-0.0387735	0.0974164	1.02976	0.961969	1.10232
GCST90199961	finn-b-ALLERG_RHINITIS	Inverse variance weighted	29	0.00743448	0.0259874	0.774817	-0.0435009	0.0583698	1.00746	0.957432	1.06011
GCST90199961	finn-b-ALLERG_RHINITIS	Simple mode	29	0.0163679	0.0758207	0.830649	-0.132241	0.164976	1.0165	0.87613	1.17937
GCST90199961	finn-b-ALLERG_RHINITIS	Weighted mode	29	0.0285586	0.0392337	0.472712	-0.0483393	0.105457	1.02897	0.95281	1.11122
GCST90199962	finn-b-ALLERG_RHINITIS	MR Egger	24	-0.0289111	0.051782	0.582262	-0.130404	0.0725816	0.971503	0.877741	1.07528
GCST90199962	finn-b-ALLERG_RHINITIS	Weighted median	24	0.00253535	0.0396858	0.949061	-0.0752488	0.0803195	1.00254	0.927513	1.08363
GCST90199962	finn-b-ALLERG_RHINITIS	Inverse variance weighted	24	-0.0197126	0.0289689	0.496205	-0.0764917	0.0370665	0.98048	0.926361	1.03776
GCST90199962	finn-b-ALLERG_RHINITIS	Simple mode	24	0.0841998	0.0880227	0.348732	-0.0883247	0.256724	1.08785	0.915464	1.29269
GCST90199962	finn-b-ALLERG_RHINITIS	Weighted mode	24	0.0337858	0.0673201	0.62053	-0.0981615	0.165733	1.03436	0.906503	1.18026
GCST90199963	finn-b-ALLERG_RHINITIS	MR Egger	25	-0.0949536	0.0539479	0.0916859	-0.200691	0.0107842	0.909415	0.818165	1.01084
GCST90199963	finn-b-ALLERG_RHINITIS	Weighted median	25	-0.054704	0.0357022	0.125466	-0.12468	0.0152724	0.946765	0.882779	1.01539
GCST90199963	finn-b-ALLERG_RHINITIS	Inverse variance weighted	25	0.000375565	0.0392086	0.992357	-0.0764733	0.0772244	1.00038	0.926378	1.08028
GCST90199963	finn-b-ALLERG_RHINITIS	Simple mode	25	0.000218844	0.0667056	0.997409	-0.130524	0.130962	1.00022	0.877635	1.13992
GCST90199963	finn-b-ALLERG_RHINITIS	Weighted mode	25	-0.0527103	0.0364304	0.160867	-0.124114	0.0186932	0.948655	0.883279	1.01887
GCST90199964	finn-b-ALLERG_RHINITIS	MR Egger	19	-0.055929	0.0521002	0.298054	-0.158045	0.0461874	0.945606	0.853811	1.04727
GCST90199964	finn-b-ALLERG_RHINITIS	Weighted median	19	-0.0384403	0.038278	0.315263	-0.113465	0.0365845	0.962289	0.892735	1.03726
GCST90199964	finn-b-ALLERG_RHINITIS	Inverse variance weighted	19	-0.015263	0.0355162	0.667379	-0.0848747	0.0543487	0.984853	0.918627	1.05585
GCST90199964	finn-b-ALLERG_RHINITIS	Simple mode	19	-0.0359608	0.0709767	0.618546	-0.175075	0.103154	0.964678	0.839394	1.10866
GCST90199964	finn-b-ALLERG_RHINITIS	Weighted mode	19	-0.0416773	0.0390681	0.30017	-0.118251	0.0348963	0.959179	0.888473	1.03551
GCST90199965	finn-b-ALLERG_RHINITIS	MR Egger	22	0.015807	0.101386	0.877667	-0.18291	0.214524	1.01593	0.832843	1.23927
GCST90199965	finn-b-ALLERG_RHINITIS	Weighted median	22	-0.0277265	0.0583328	0.634562	-0.142059	0.0866057	0.972654	0.86757	1.09047
GCST90199965	finn-b-ALLERG_RHINITIS	Inverse variance weighted	22	-0.0206659	0.0490048	0.673235	-0.116715	0.0753835	0.979546	0.889839	1.0783
GCST90199965	finn-b-ALLERG_RHINITIS	Simple mode	22	-0.00901639	0.115582	0.93856	-0.235558	0.217525	0.991024	0.79013	1.243
GCST90199965	finn-b-ALLERG_RHINITIS	Weighted mode	22	-0.0152749	0.0881875	0.864145	-0.188122	0.157573	0.984841	0.828513	1.17067
GCST90199966	finn-b-ALLERG_RHINITIS	MR Egger	16	0.0638632	0.0498575	0.221037	-0.0338575	0.161584	1.06595	0.966709	1.17537
GCST90199966	finn-b-ALLERG_RHINITIS	Weighted median	16	0.0599192	0.0449168	0.182203	-0.0281178	0.147956	1.06175	0.972274	1.15946
GCST90199966	finn-b-ALLERG_RHINITIS	Inverse variance weighted	16	0.0651519	0.0356017	0.0672467	-0.00462745	0.134931	1.06732	0.995383	1.14446
GCST90199966	finn-b-ALLERG_RHINITIS	Simple mode	16	0.18825	0.104668	0.0922413	-0.0168992	0.3934	1.20714	0.983243	1.48201
GCST90199966	finn-b-ALLERG_RHINITIS	Weighted mode	16	0.0599144	0.0432814	0.186517	-0.0249171	0.144746	1.06175	0.975391	1.15575
GCST90199967	finn-b-ALLERG_RHINITIS	MR Egger	19	0.0862527	0.0665524	0.212291	-0.04419	0.216695	1.09008	0.956772	1.24197
GCST90199967	finn-b-ALLERG_RHINITIS	Weighted median	19	0.0402816	0.0514685	0.433835	-0.0605966	0.14116	1.0411	0.941203	1.15161
GCST90199967	finn-b-ALLERG_RHINITIS	Inverse variance weighted	19	-0.00898203	0.0406453	0.825104	-0.0886469	0.0706828	0.991058	0.915169	1.07324
GCST90199967	finn-b-ALLERG_RHINITIS	Simple mode	19	-0.0277642	0.0904004	0.762273	-0.204949	0.14942	0.972618	0.814689	1.16116
GCST90199967	finn-b-ALLERG_RHINITIS	Weighted mode	19	0.0254376	0.0473085	0.597373	-0.0672872	0.118162	1.02576	0.934927	1.12543
GCST90199968	finn-b-ALLERG_RHINITIS	MR Egger	23	-0.0220123	0.0845614	0.797159	-0.187753	0.143728	0.978228	0.82882	1.15457
GCST90199968	finn-b-ALLERG_RHINITIS	Weighted median	23	-0.0375802	0.0461338	0.415306	-0.128002	0.052842	0.963117	0.879851	1.05426
GCST90199968	finn-b-ALLERG_RHINITIS	Inverse variance weighted	23	0.0204395	0.0373803	0.584517	-0.052826	0.093705	1.02065	0.948545	1.09824
GCST90199968	finn-b-ALLERG_RHINITIS	Simple mode	23	0.00774863	0.121085	0.949553	-0.229578	0.245075	1.00778	0.794869	1.27772
GCST90199968	finn-b-ALLERG_RHINITIS	Weighted mode	23	-0.079824	0.0513201	0.134117	-0.180411	0.0207635	0.923279	0.834927	1.02098
GCST90199969	finn-b-ALLERG_RHINITIS	MR Egger	23	-0.0719668	0.0419067	0.100636	-0.154104	0.0101704	0.930562	0.857183	1.01022
GCST90199969	finn-b-ALLERG_RHINITIS	Weighted median	23	-0.0175267	0.0320832	0.584868	-0.0804099	0.0453565	0.982626	0.922738	1.0464
GCST90199969	finn-b-ALLERG_RHINITIS	Inverse variance weighted	23	0.0317649	0.0269743	0.238956	-0.0211047	0.0846345	1.03227	0.979116	1.08832
GCST90199969	finn-b-ALLERG_RHINITIS	Simple mode	23	0.14027	0.0788766	0.0891713	-0.0143279	0.294868	1.15058	0.985774	1.34295
GCST90199969	finn-b-ALLERG_RHINITIS	Weighted mode	23	-0.0189058	0.030595	0.542961	-0.078872	0.0410604	0.981272	0.924158	1.04192
GCST90199970	finn-b-ALLERG_RHINITIS	MR Egger	15	-0.0225799	0.0345564	0.524874	-0.0903104	0.0451507	0.977673	0.913648	1.04619
GCST90199970	finn-b-ALLERG_RHINITIS	Weighted median	15	-0.0194402	0.0270326	0.472054	-0.072424	0.0335436	0.980748	0.930136	1.03411
GCST90199970	finn-b-ALLERG_RHINITIS	Inverse variance weighted	15	-0.0228616	0.0235659	0.33199	-0.0690507	0.0233276	0.977398	0.933279	1.0236
GCST90199970	finn-b-ALLERG_RHINITIS	Simple mode	15	-0.0353103	0.0617559	0.576543	-0.156352	0.0857313	0.965306	0.855258	1.08951
GCST90199970	finn-b-ALLERG_RHINITIS	Weighted mode	15	-0.0192196	0.0273189	0.493263	-0.0727647	0.0343255	0.980964	0.92982	1.03492
GCST90199971	finn-b-ALLERG_RHINITIS	MR Egger	27	-0.0357208	0.0434513	0.418799	-0.120885	0.0494438	0.96491	0.886136	1.05069
GCST90199971	finn-b-ALLERG_RHINITIS	Weighted median	27	-0.0248857	0.0323297	0.44145	-0.0882518	0.0384805	0.975421	0.91553	1.03923
GCST90199971	finn-b-ALLERG_RHINITIS	Inverse variance weighted	27	-0.0312165	0.0230534	0.175705	-0.0764011	0.0139681	0.969266	0.926445	1.01407
GCST90199971	finn-b-ALLERG_RHINITIS	Simple mode	27	0.0448934	0.0616574	0.473053	-0.075955	0.165742	1.04592	0.926858	1.18027
GCST90199971	finn-b-ALLERG_RHINITIS	Weighted mode	27	-0.0352839	0.031518	0.27317	-0.0970591	0.0264914	0.965331	0.907502	1.02685
GCST90199972	finn-b-ALLERG_RHINITIS	MR Egger	17	0.0398552	0.122653	0.749712	-0.200544	0.280255	1.04066	0.818285	1.32347
GCST90199972	finn-b-ALLERG_RHINITIS	Weighted median	17	0.0591974	0.0717281	0.4092	-0.0813896	0.199784	1.06098	0.921834	1.22114
GCST90199972	finn-b-ALLERG_RHINITIS	Inverse variance weighted	17	0.0197867	0.0560304	0.723982	-0.090033	0.129606	1.01998	0.913901	1.13838
GCST90199972	finn-b-ALLERG_RHINITIS	Simple mode	17	0.0795136	0.137957	0.572387	-0.190881	0.349908	1.08276	0.826231	1.41894
GCST90199972	finn-b-ALLERG_RHINITIS	Weighted mode	17	0.0891408	0.114902	0.449183	-0.136067	0.314348	1.09323	0.872785	1.36937
GCST90199973	finn-b-ALLERG_RHINITIS	MR Egger	23	-0.00117682	0.0231177	0.959882	-0.0464875	0.0441339	0.998824	0.954576	1.04512
GCST90199973	finn-b-ALLERG_RHINITIS	Weighted median	23	-0.0144337	0.0199142	0.468578	-0.0534656	0.0245982	0.98567	0.947939	1.0249
GCST90199973	finn-b-ALLERG_RHINITIS	Inverse variance weighted	23	-0.00403006	0.0181266	0.824058	-0.0395583	0.0314981	0.995978	0.961214	1.032
GCST90199973	finn-b-ALLERG_RHINITIS	Simple mode	23	0.0772286	0.0521112	0.152524	-0.0249093	0.179367	1.08029	0.975398	1.19646
GCST90199973	finn-b-ALLERG_RHINITIS	Weighted mode	23	-0.00797638	0.0177978	0.658415	-0.04286	0.0269072	0.992055	0.958046	1.02727
GCST90199974	finn-b-ALLERG_RHINITIS	MR Egger	22	0.0563699	0.110353	0.615073	-0.159921	0.272661	1.05799	0.852211	1.31346
GCST90199974	finn-b-ALLERG_RHINITIS	Weighted median	22	0.0639485	0.0586047	0.275192	-0.0509167	0.178814	1.06604	0.950358	1.1958
GCST90199974	finn-b-ALLERG_RHINITIS	Inverse variance weighted	22	0.0163706	0.0426435	0.701058	-0.0672107	0.0999519	1.01651	0.934998	1.10512
GCST90199974	finn-b-ALLERG_RHINITIS	Simple mode	22	0.0663595	0.106736	0.540821	-0.142844	0.275563	1.06861	0.86689	1.31727
GCST90199974	finn-b-ALLERG_RHINITIS	Weighted mode	22	0.0738484	0.0910665	0.426503	-0.104642	0.252339	1.07664	0.900647	1.28703
GCST90199975	finn-b-ALLERG_RHINITIS	MR Egger	21	0.045533	0.0885326	0.612967	-0.127991	0.219057	1.04659	0.879861	1.2449
GCST90199975	finn-b-ALLERG_RHINITIS	Weighted median	21	0.0927677	0.062621	0.138496	-0.0299694	0.215505	1.09721	0.970475	1.24049
GCST90199975	finn-b-ALLERG_RHINITIS	Inverse variance weighted	21	0.0202928	0.0482021	0.673759	-0.0741833	0.114769	1.0205	0.928501	1.12161
GCST90199975	finn-b-ALLERG_RHINITIS	Simple mode	21	0.0785285	0.135652	0.569121	-0.187349	0.344406	1.08169	0.829154	1.41115
GCST90199975	finn-b-ALLERG_RHINITIS	Weighted mode	21	0.104573	0.0956197	0.287112	-0.0828414	0.291988	1.11024	0.920497	1.33909
GCST90199976	finn-b-ALLERG_RHINITIS	MR Egger	18	-0.125372	0.0908405	0.186525	-0.30342	0.0526749	0.882168	0.738289	1.05409
GCST90199976	finn-b-ALLERG_RHINITIS	Weighted median	18	0.00858951	0.056015	0.878128	-0.1012	0.118379	1.00863	0.903752	1.12567
GCST90199976	finn-b-ALLERG_RHINITIS	Inverse variance weighted	18	-0.00489284	0.0391358	0.900506	-0.081599	0.0718134	0.995119	0.921641	1.07445
GCST90199976	finn-b-ALLERG_RHINITIS	Simple mode	18	0.0205428	0.100464	0.840408	-0.176367	0.217453	1.02076	0.83831	1.24291
GCST90199976	finn-b-ALLERG_RHINITIS	Weighted mode	18	0.00919212	0.0868028	0.916904	-0.160941	0.179326	1.00923	0.851342	1.19641
GCST90199977	finn-b-ALLERG_RHINITIS	MR Egger	18	-0.00218268	0.0530362	0.967682	-0.106134	0.101768	0.99782	0.899305	1.10713
GCST90199977	finn-b-ALLERG_RHINITIS	Weighted median	18	0.0342836	0.041517	0.408933	-0.0470897	0.115657	1.03488	0.954002	1.12261
GCST90199977	finn-b-ALLERG_RHINITIS	Inverse variance weighted	18	0.0678301	0.0327313	0.0382348	0.00367667	0.131983	1.07018	1.00368	1.14109
GCST90199977	finn-b-ALLERG_RHINITIS	Simple mode	18	0.0622858	0.0763016	0.425614	-0.0872654	0.211837	1.06427	0.916434	1.23595
GCST90199977	finn-b-ALLERG_RHINITIS	Weighted mode	18	0.0430457	0.0422968	0.323084	-0.0398561	0.125947	1.04399	0.960928	1.13422
GCST90199978	finn-b-ALLERG_RHINITIS	MR Egger	21	0.0196186	0.120925	0.872832	-0.217395	0.256632	1.01981	0.804612	1.29257
GCST90199978	finn-b-ALLERG_RHINITIS	Weighted median	21	-0.0253324	0.0592323	0.668886	-0.141428	0.090763	0.974986	0.868118	1.09501
GCST90199978	finn-b-ALLERG_RHINITIS	Inverse variance weighted	21	-0.0350724	0.0518455	0.498736	-0.13669	0.0665448	0.965535	0.872241	1.06881
GCST90199978	finn-b-ALLERG_RHINITIS	Simple mode	21	0.013612	0.0977842	0.890681	-0.178045	0.205269	1.01371	0.836905	1.22786
GCST90199978	finn-b-ALLERG_RHINITIS	Weighted mode	21	0.0243801	0.0811998	0.767086	-0.134771	0.183532	1.02468	0.873916	1.20145
GCST90199979	finn-b-ALLERG_RHINITIS	MR Egger	29	-0.0687108	0.0735334	0.358371	-0.212836	0.0754147	0.933597	0.808288	1.07833
GCST90199979	finn-b-ALLERG_RHINITIS	Weighted median	29	0.0355864	0.0510599	0.485831	-0.064491	0.135664	1.03623	0.937545	1.1453
GCST90199979	finn-b-ALLERG_RHINITIS	Inverse variance weighted	29	0.0220389	0.0405688	0.586959	-0.0574759	0.101554	1.02228	0.944145	1.10689
GCST90199979	finn-b-ALLERG_RHINITIS	Simple mode	29	0.100913	0.0965479	0.304867	-0.0883213	0.290147	1.10618	0.915467	1.33662
GCST90199979	finn-b-ALLERG_RHINITIS	Weighted mode	29	0.0492148	0.0620799	0.434581	-0.0724618	0.170891	1.05045	0.930101	1.18636
GCST90199980	finn-b-ALLERG_RHINITIS	MR Egger	29	0.0632849	0.0754732	0.409108	-0.0846426	0.211212	1.06533	0.918841	1.23517
GCST90199980	finn-b-ALLERG_RHINITIS	Weighted median	29	0.0100024	0.0445452	0.822334	-0.0773063	0.0973111	1.01005	0.925606	1.1022
GCST90199980	finn-b-ALLERG_RHINITIS	Inverse variance weighted	29	0.0213906	0.0317378	0.500326	-0.0408156	0.0835968	1.02162	0.960006	1.08719
GCST90199980	finn-b-ALLERG_RHINITIS	Simple mode	29	-0.0186638	0.0847706	0.827338	-0.184814	0.147487	0.981509	0.831259	1.15892
GCST90199980	finn-b-ALLERG_RHINITIS	Weighted mode	29	-0.0119101	0.0817395	0.885196	-0.172119	0.148299	0.988161	0.841879	1.15986
GCST90199981	finn-b-ALLERG_RHINITIS	MR Egger	20	0.117657	0.0682737	0.101966	-0.0161595	0.251473	1.12486	0.98397	1.28592
GCST90199981	finn-b-ALLERG_RHINITIS	Weighted median	20	0.0360019	0.0494732	0.466794	-0.0609656	0.132969	1.03666	0.940856	1.14222
GCST90199981	finn-b-ALLERG_RHINITIS	Inverse variance weighted	20	0.0342974	0.0347367	0.323469	-0.0337865	0.102381	1.03489	0.966778	1.10781
GCST90199981	finn-b-ALLERG_RHINITIS	Simple mode	20	0.0443626	0.090152	0.628296	-0.132335	0.221061	1.04536	0.876047	1.2474
GCST90199981	finn-b-ALLERG_RHINITIS	Weighted mode	20	0.0443626	0.0741425	0.556678	-0.100957	0.189682	1.04536	0.903972	1.20886
GCST90199982	finn-b-ALLERG_RHINITIS	MR Egger	19	0.117786	0.110391	0.300896	-0.0985806	0.334153	1.125	0.906123	1.39676
GCST90199982	finn-b-ALLERG_RHINITIS	Weighted median	19	-0.0800307	0.0607608	0.18779	-0.199122	0.0390604	0.923088	0.81945	1.03983
GCST90199982	finn-b-ALLERG_RHINITIS	Inverse variance weighted	19	-0.0134434	0.049316	0.785163	-0.110103	0.083216	0.986647	0.895742	1.08678
GCST90199982	finn-b-ALLERG_RHINITIS	Simple mode	19	-0.127878	0.106181	0.244053	-0.335993	0.0802355	0.87996	0.714628	1.08354
GCST90199982	finn-b-ALLERG_RHINITIS	Weighted mode	19	-0.127878	0.126377	0.325006	-0.375578	0.119821	0.87996	0.686892	1.1273
GCST90199983	finn-b-ALLERG_RHINITIS	MR Egger	31	-0.0306284	0.0734549	0.679772	-0.1746	0.113343	0.969836	0.839793	1.12002
GCST90199983	finn-b-ALLERG_RHINITIS	Weighted median	31	-0.0335835	0.056826	0.554528	-0.144962	0.0777954	0.966974	0.865055	1.0809
GCST90199983	finn-b-ALLERG_RHINITIS	Inverse variance weighted	31	-0.00432255	0.0369259	0.906812	-0.0766973	0.0680522	0.995687	0.92617	1.07042
GCST90199983	finn-b-ALLERG_RHINITIS	Simple mode	31	-0.00769663	0.0987261	0.938378	-0.2012	0.185807	0.992333	0.817749	1.20419
GCST90199983	finn-b-ALLERG_RHINITIS	Weighted mode	31	-0.022331	0.0623919	0.722913	-0.144619	0.0999571	0.977916	0.865352	1.10512
GCST90199984	finn-b-ALLERG_RHINITIS	MR Egger	24	0.0938684	0.0731925	0.213021	-0.049589	0.237326	1.09842	0.95162	1.26785
GCST90199984	finn-b-ALLERG_RHINITIS	Weighted median	24	0.0537911	0.0459306	0.241543	-0.0362329	0.143815	1.05526	0.964416	1.15467
GCST90199984	finn-b-ALLERG_RHINITIS	Inverse variance weighted	24	0.0473803	0.0333497	0.155401	-0.0179851	0.112746	1.04852	0.982176	1.11935
GCST90199984	finn-b-ALLERG_RHINITIS	Simple mode	24	0.0465897	0.0799037	0.565518	-0.110022	0.203201	1.04769	0.895815	1.22532
GCST90199984	finn-b-ALLERG_RHINITIS	Weighted mode	24	0.0509703	0.0694326	0.470308	-0.0851176	0.187058	1.05229	0.918404	1.2057
GCST90199985	finn-b-ALLERG_RHINITIS	MR Egger	19	0.0231063	0.0764189	0.766043	-0.126675	0.172887	1.02338	0.88102	1.18873
GCST90199985	finn-b-ALLERG_RHINITIS	Weighted median	19	0.0524608	0.0545318	0.336038	-0.0544215	0.159343	1.05386	0.947033	1.17274
GCST90199985	finn-b-ALLERG_RHINITIS	Inverse variance weighted	19	0.0274272	0.0382108	0.47289	-0.047466	0.10232	1.02781	0.953643	1.10774
GCST90199985	finn-b-ALLERG_RHINITIS	Simple mode	19	-0.0379933	0.0897834	0.677187	-0.213969	0.137982	0.962719	0.807374	1.14796
GCST90199985	finn-b-ALLERG_RHINITIS	Weighted mode	19	0.0835599	0.0749213	0.27939	-0.0632858	0.230406	1.08715	0.938675	1.25911
GCST90199986	finn-b-ALLERG_RHINITIS	MR Egger	21	-0.00196397	0.0639961	0.975838	-0.127396	0.123468	0.998038	0.880385	1.13141
GCST90199986	finn-b-ALLERG_RHINITIS	Weighted median	21	-0.0308193	0.0454015	0.497254	-0.119806	0.0581677	0.969651	0.887092	1.05989
GCST90199986	finn-b-ALLERG_RHINITIS	Inverse variance weighted	21	-0.0173376	0.0328642	0.597808	-0.0817514	0.0470761	0.982812	0.921501	1.0482
GCST90199986	finn-b-ALLERG_RHINITIS	Simple mode	21	-0.0296053	0.0740797	0.693656	-0.174802	0.115591	0.970829	0.839624	1.12254
GCST90199986	finn-b-ALLERG_RHINITIS	Weighted mode	21	-0.046583	0.0675809	0.498559	-0.179042	0.0858756	0.954485	0.836071	1.08967
GCST90199987	finn-b-ALLERG_RHINITIS	MR Egger	22	0.0447317	0.0840823	0.600587	-0.12007	0.209533	1.04575	0.886859	1.2331
GCST90199987	finn-b-ALLERG_RHINITIS	Weighted median	22	0.00308211	0.0479133	0.94871	-0.0908279	0.0969921	1.00309	0.913175	1.10185
GCST90199987	finn-b-ALLERG_RHINITIS	Inverse variance weighted	22	0.0114204	0.0356557	0.748743	-0.0584647	0.0813055	1.01149	0.943212	1.0847
GCST90199987	finn-b-ALLERG_RHINITIS	Simple mode	22	0.0187199	0.0827184	0.82315	-0.143408	0.180848	1.0189	0.8664	1.19823
GCST90199987	finn-b-ALLERG_RHINITIS	Weighted mode	22	0.000878001	0.0819689	0.991555	-0.159781	0.161537	1.00088	0.85233	1.17532
GCST90199988	finn-b-ALLERG_RHINITIS	MR Egger	19	-0.022415	0.0794533	0.781261	-0.178143	0.133313	0.977834	0.836822	1.14261
GCST90199988	finn-b-ALLERG_RHINITIS	Weighted median	19	-0.0483762	0.0574175	0.399489	-0.160914	0.0641621	0.952775	0.851365	1.06627
GCST90199988	finn-b-ALLERG_RHINITIS	Inverse variance weighted	19	-0.0120678	0.0390456	0.757269	-0.0885971	0.0644616	0.988005	0.915214	1.06658
GCST90199988	finn-b-ALLERG_RHINITIS	Simple mode	19	0.113118	0.105967	0.299866	-0.0945784	0.320813	1.11976	0.909756	1.37825
GCST90199988	finn-b-ALLERG_RHINITIS	Weighted mode	19	-0.0650027	0.0818039	0.437189	-0.225338	0.0953329	0.937065	0.798246	1.10003
GCST90199989	finn-b-ALLERG_RHINITIS	MR Egger	13	-0.0103697	0.0971661	0.916932	-0.200815	0.180076	0.989684	0.818064	1.19731
GCST90199989	finn-b-ALLERG_RHINITIS	Weighted median	13	-0.0180401	0.0638217	0.777434	-0.143131	0.10705	0.982122	0.866641	1.11299
GCST90199989	finn-b-ALLERG_RHINITIS	Inverse variance weighted	13	-0.0108637	0.0440033	0.804998	-0.0971101	0.0753827	0.989195	0.907456	1.0783
GCST90199989	finn-b-ALLERG_RHINITIS	Simple mode	13	-0.0826522	0.101011	0.429162	-0.280633	0.115329	0.920671	0.755305	1.12224
GCST90199989	finn-b-ALLERG_RHINITIS	Weighted mode	13	-0.0352218	0.0830649	0.679048	-0.198029	0.127586	0.965391	0.820346	1.13608
GCST90199990	finn-b-ALLERG_RHINITIS	MR Egger	22	-0.016951	0.094598	0.859591	-0.202363	0.168461	0.983192	0.816798	1.18348
GCST90199990	finn-b-ALLERG_RHINITIS	Weighted median	22	-0.0869909	0.0610636	0.154274	-0.206676	0.0326938	0.916685	0.813283	1.03323
GCST90199990	finn-b-ALLERG_RHINITIS	Inverse variance weighted	22	-0.0499292	0.042362	0.238545	-0.132959	0.0331004	0.951297	0.875501	1.03365
GCST90199990	finn-b-ALLERG_RHINITIS	Simple mode	22	-0.0969786	0.124505	0.444721	-0.341009	0.147052	0.907575	0.711052	1.15841
GCST90199990	finn-b-ALLERG_RHINITIS	Weighted mode	22	-0.115416	0.113692	0.321582	-0.338251	0.10742	0.890996	0.713016	1.1134
GCST90199991	finn-b-ALLERG_RHINITIS	MR Egger	22	-0.087878	0.0881167	0.330537	-0.260587	0.0848308	0.915873	0.770599	1.08853
GCST90199991	finn-b-ALLERG_RHINITIS	Weighted median	22	-0.018117	0.0546677	0.740341	-0.125266	0.0890318	0.982046	0.882262	1.09312
GCST90199991	finn-b-ALLERG_RHINITIS	Inverse variance weighted	22	0.0539213	0.0409983	0.18844	-0.0264354	0.134278	1.0554	0.973911	1.14371
GCST90199991	finn-b-ALLERG_RHINITIS	Simple mode	22	-0.0739018	0.106478	0.495253	-0.282598	0.134795	0.928763	0.753823	1.1443
GCST90199991	finn-b-ALLERG_RHINITIS	Weighted mode	22	-0.0473221	0.0924071	0.613921	-0.22844	0.133796	0.95378	0.795774	1.14316
GCST90199992	finn-b-ALLERG_RHINITIS	MR Egger	22	-0.055706	0.0368106	0.145842	-0.127855	0.0164427	0.945817	0.879981	1.01658
GCST90199992	finn-b-ALLERG_RHINITIS	Weighted median	22	-0.0214958	0.0293129	0.463362	-0.0789492	0.0359575	0.978734	0.924087	1.03661
GCST90199992	finn-b-ALLERG_RHINITIS	Inverse variance weighted	22	-0.0188157	0.0235687	0.424678	-0.0650104	0.0273791	0.98136	0.937058	1.02776
GCST90199992	finn-b-ALLERG_RHINITIS	Simple mode	22	-0.0567843	0.068775	0.418282	-0.191583	0.0780146	0.944798	0.825651	1.08114
GCST90199992	finn-b-ALLERG_RHINITIS	Weighted mode	22	-0.0247103	0.0299215	0.418181	-0.0833564	0.0339359	0.975593	0.920023	1.03452
GCST90199993	finn-b-ALLERG_RHINITIS	MR Egger	21	-0.0460082	0.10353	0.661778	-0.248927	0.156911	0.955034	0.779637	1.16989
GCST90199993	finn-b-ALLERG_RHINITIS	Weighted median	21	-0.0632894	0.0546203	0.246572	-0.170345	0.0437664	0.938672	0.843374	1.04474
GCST90199993	finn-b-ALLERG_RHINITIS	Inverse variance weighted	21	-0.0309892	0.0453674	0.494561	-0.119909	0.0579308	0.969486	0.887001	1.05964
GCST90199993	finn-b-ALLERG_RHINITIS	Simple mode	21	-0.0561099	0.0835971	0.509775	-0.21996	0.10774	0.945435	0.802551	1.11376
GCST90199993	finn-b-ALLERG_RHINITIS	Weighted mode	21	-0.0671318	0.0751908	0.382571	-0.214506	0.0802422	0.935072	0.80694	1.08355
GCST90199994	finn-b-ALLERG_RHINITIS	MR Egger	14	-0.16447	0.11241	0.169126	-0.384793	0.0558526	0.848343	0.680591	1.05744
GCST90199994	finn-b-ALLERG_RHINITIS	Weighted median	14	-0.0664742	0.0694687	0.33862	-0.202633	0.0696843	0.935687	0.816578	1.07217
GCST90199994	finn-b-ALLERG_RHINITIS	Inverse variance weighted	14	-0.0740337	0.0496798	0.136167	-0.171406	0.0233388	0.92864	0.842479	1.02361
GCST90199994	finn-b-ALLERG_RHINITIS	Simple mode	14	-0.0398035	0.101294	0.700723	-0.238339	0.158732	0.960978	0.787936	1.17202
GCST90199994	finn-b-ALLERG_RHINITIS	Weighted mode	14	-0.0398035	0.103494	0.706753	-0.242651	0.163044	0.960978	0.784545	1.17709
GCST90199995	finn-b-ALLERG_RHINITIS	MR Egger	22	-0.00982242	0.065377	0.882078	-0.137961	0.118317	0.990226	0.871132	1.1256
GCST90199995	finn-b-ALLERG_RHINITIS	Weighted median	22	0.0234867	0.0505126	0.641955	-0.075518	0.122491	1.02376	0.927263	1.13031
GCST90199995	finn-b-ALLERG_RHINITIS	Inverse variance weighted	22	0.0511773	0.0353415	0.147594	-0.0180919	0.120447	1.05251	0.982071	1.128
GCST90199995	finn-b-ALLERG_RHINITIS	Simple mode	22	0.0976403	0.0939958	0.310723	-0.0865914	0.281872	1.10257	0.917052	1.32561
GCST90199995	finn-b-ALLERG_RHINITIS	Weighted mode	22	0.0337395	0.084278	0.692953	-0.131445	0.198924	1.03432	0.876827	1.22009
GCST90199996	finn-b-ALLERG_RHINITIS	MR Egger	23	0.0710257	0.0630405	0.272594	-0.0525338	0.194585	1.07361	0.948822	1.21481
GCST90199996	finn-b-ALLERG_RHINITIS	Weighted median	23	0.00273331	0.0451451	0.951722	-0.085751	0.0912177	1.00274	0.917823	1.09551
GCST90199996	finn-b-ALLERG_RHINITIS	Inverse variance weighted	23	0.0137347	0.0350317	0.695011	-0.0549274	0.0823967	1.01383	0.946554	1.08589
GCST90199996	finn-b-ALLERG_RHINITIS	Simple mode	23	-0.00692158	0.0763458	0.928582	-0.156559	0.142716	0.993102	0.855081	1.1534
GCST90199996	finn-b-ALLERG_RHINITIS	Weighted mode	23	0.0050107	0.0447117	0.911787	-0.0826243	0.0926457	1.00502	0.920697	1.09707
GCST90199997	finn-b-ALLERG_RHINITIS	MR Egger	16	-0.0286897	0.109948	0.797938	-0.244188	0.186808	0.971718	0.783341	1.2054
GCST90199997	finn-b-ALLERG_RHINITIS	Weighted median	16	-0.055229	0.066541	0.406539	-0.185649	0.0751914	0.946268	0.830565	1.07809
GCST90199997	finn-b-ALLERG_RHINITIS	Inverse variance weighted	16	-0.100763	0.0461227	0.0289133	-0.191163	-0.0103622	0.904148	0.825998	0.989691
GCST90199997	finn-b-ALLERG_RHINITIS	Simple mode	16	-0.00968097	0.129304	0.941307	-0.263116	0.243754	0.990366	0.768653	1.27603
GCST90199997	finn-b-ALLERG_RHINITIS	Weighted mode	16	0.0361696	0.115689	0.758855	-0.190581	0.26292	1.03683	0.826479	1.30072
GCST90199998	finn-b-ALLERG_RHINITIS	MR Egger	23	-0.099608	0.105396	0.355365	-0.306185	0.106969	0.905192	0.736251	1.1129
GCST90199998	finn-b-ALLERG_RHINITIS	Weighted median	23	0.0452189	0.0567433	0.425508	-0.065998	0.156436	1.04626	0.936133	1.16934
GCST90199998	finn-b-ALLERG_RHINITIS	Inverse variance weighted	23	0.0851506	0.0394721	0.0309875	0.00778524	0.162516	1.08888	1.00782	1.17647
GCST90199998	finn-b-ALLERG_RHINITIS	Simple mode	23	0.0709217	0.092493	0.451363	-0.110364	0.252208	1.0735	0.895508	1.28686
GCST90199998	finn-b-ALLERG_RHINITIS	Weighted mode	23	0.0606119	0.0772062	0.440788	-0.0907123	0.211936	1.06249	0.91328	1.23607
GCST90199999	finn-b-ALLERG_RHINITIS	MR Egger	17	0.0567733	0.107817	0.606191	-0.154548	0.268095	1.05842	0.856802	1.30747
GCST90199999	finn-b-ALLERG_RHINITIS	Weighted median	17	0.0687616	0.0623749	0.270291	-0.0534932	0.191016	1.07118	0.947912	1.21048
GCST90199999	finn-b-ALLERG_RHINITIS	Inverse variance weighted	17	0.0375252	0.0431161	0.38412	-0.0469824	0.122033	1.03824	0.954104	1.12979
GCST90199999	finn-b-ALLERG_RHINITIS	Simple mode	17	0.0884486	0.127228	0.496905	-0.160918	0.337815	1.09248	0.851362	1.40188
GCST90199999	finn-b-ALLERG_RHINITIS	Weighted mode	17	0.104176	0.112399	0.367782	-0.116127	0.324478	1.1098	0.890362	1.38331
GCST90200000	finn-b-ALLERG_RHINITIS	MR Egger	19	-0.0176419	0.0574461	0.762495	-0.130236	0.0949524	0.982513	0.877888	1.09961
GCST90200000	finn-b-ALLERG_RHINITIS	Weighted median	19	-0.00339096	0.0394335	0.931473	-0.0806806	0.0738987	0.996615	0.922488	1.0767
GCST90200000	finn-b-ALLERG_RHINITIS	Inverse variance weighted	19	-0.011121	0.0311987	0.721499	-0.0722705	0.0500285	0.988941	0.930279	1.0513
GCST90200000	finn-b-ALLERG_RHINITIS	Simple mode	19	-0.0138854	0.0728493	0.850969	-0.15667	0.128899	0.986211	0.854986	1.13758
GCST90200000	finn-b-ALLERG_RHINITIS	Weighted mode	19	0.0247176	0.0566908	0.668015	-0.0863963	0.135832	1.02503	0.917231	1.14549
GCST90200001	finn-b-ALLERG_RHINITIS	MR Egger	21	-0.0352672	0.0752483	0.644632	-0.182754	0.112219	0.965347	0.832973	1.11876
GCST90200001	finn-b-ALLERG_RHINITIS	Weighted median	21	0.0416964	0.0451882	0.356149	-0.0468724	0.130265	1.04258	0.954209	1.13913
GCST90200001	finn-b-ALLERG_RHINITIS	Inverse variance weighted	21	0.00863076	0.0327695	0.792259	-0.0555975	0.072859	1.00867	0.94592	1.07558
GCST90200001	finn-b-ALLERG_RHINITIS	Simple mode	21	0.0944655	0.0784974	0.242865	-0.0593893	0.24832	1.09907	0.94234	1.28187
GCST90200001	finn-b-ALLERG_RHINITIS	Weighted mode	21	0.0493478	0.0489218	0.325164	-0.0465389	0.145234	1.05059	0.954527	1.15631
GCST90200002	finn-b-ALLERG_RHINITIS	MR Egger	12	0.108381	0.113702	0.36296	-0.114475	0.331236	1.11447	0.891835	1.39269
GCST90200002	finn-b-ALLERG_RHINITIS	Weighted median	12	-0.0546983	0.0735987	0.457362	-0.198952	0.089555	0.946771	0.819589	1.09369
GCST90200002	finn-b-ALLERG_RHINITIS	Inverse variance weighted	12	-0.0700093	0.0572912	0.221711	-0.1823	0.0422814	0.932385	0.833351	1.04319
GCST90200002	finn-b-ALLERG_RHINITIS	Simple mode	12	-0.195765	0.13613	0.17825	-0.46258	0.0710507	0.822206	0.629657	1.07364
GCST90200002	finn-b-ALLERG_RHINITIS	Weighted mode	12	-0.166702	0.1502	0.290729	-0.461094	0.12769	0.846451	0.630593	1.1362
GCST90200003	finn-b-ALLERG_RHINITIS	MR Egger	17	-0.0637558	0.0941869	0.50877	-0.248362	0.120851	0.938234	0.780077	1.12846
GCST90200003	finn-b-ALLERG_RHINITIS	Weighted median	17	0.0369955	0.0592814	0.532585	-0.0791961	0.153187	1.03769	0.923859	1.16554
GCST90200003	finn-b-ALLERG_RHINITIS	Inverse variance weighted	17	-0.0198688	0.0433006	0.646337	-0.104738	0.0650004	0.980327	0.90056	1.06716
GCST90200003	finn-b-ALLERG_RHINITIS	Simple mode	17	0.039115	0.0951379	0.686424	-0.147355	0.225585	1.03989	0.862987	1.25306
GCST90200003	finn-b-ALLERG_RHINITIS	Weighted mode	17	0.035924	0.0774848	0.64916	-0.115946	0.187794	1.03658	0.890523	1.20659
GCST90200004	finn-b-ALLERG_RHINITIS	MR Egger	21	-0.0257024	0.0682344	0.710587	-0.159442	0.108037	0.974625	0.85262	1.11409
GCST90200004	finn-b-ALLERG_RHINITIS	Weighted median	21	0.000951785	0.05708	0.986696	-0.110925	0.112829	1.00095	0.895006	1.11944
GCST90200004	finn-b-ALLERG_RHINITIS	Inverse variance weighted	21	0.00153607	0.0369134	0.966807	-0.0708142	0.0738863	1.00154	0.931635	1.07668
GCST90200004	finn-b-ALLERG_RHINITIS	Simple mode	21	0.0459429	0.0846504	0.593308	-0.119972	0.211858	1.04701	0.886945	1.23597
GCST90200004	finn-b-ALLERG_RHINITIS	Weighted mode	21	0.00805445	0.0583817	0.89165	-0.106374	0.122483	1.00809	0.899089	1.1303
GCST90200005	finn-b-ALLERG_RHINITIS	MR Egger	23	-0.0112341	0.089041	0.9008	-0.185755	0.163286	0.988829	0.830477	1.17737
GCST90200005	finn-b-ALLERG_RHINITIS	Weighted median	23	-0.133258	0.0546979	0.0148404	-0.240466	-0.0260499	0.87524	0.786262	0.974286
GCST90200005	finn-b-ALLERG_RHINITIS	Inverse variance weighted	23	-0.087976	0.0445223	0.0481548	-0.17524	-0.000712355	0.915783	0.839256	0.999288
GCST90200005	finn-b-ALLERG_RHINITIS	Simple mode	23	-0.135433	0.0917958	0.154281	-0.315353	0.0444866	0.873338	0.729531	1.04549
GCST90200005	finn-b-ALLERG_RHINITIS	Weighted mode	23	-0.133144	0.0819303	0.118385	-0.293728	0.0274393	0.875339	0.74548	1.02782
GCST90200006	finn-b-ALLERG_RHINITIS	MR Egger	19	0.0248327	0.055701	0.661353	-0.0843413	0.134007	1.02514	0.919117	1.1434
GCST90200006	finn-b-ALLERG_RHINITIS	Weighted median	19	0.0226475	0.0398332	0.569657	-0.0554256	0.100721	1.02291	0.946082	1.10597
GCST90200006	finn-b-ALLERG_RHINITIS	Inverse variance weighted	19	0.00484216	0.0380247	0.898669	-0.0696862	0.0793705	1.00485	0.932686	1.08261
GCST90200006	finn-b-ALLERG_RHINITIS	Simple mode	19	0.00425021	0.072859	0.954125	-0.138553	0.147054	1.00426	0.870617	1.15842
GCST90200006	finn-b-ALLERG_RHINITIS	Weighted mode	19	0.0162914	0.0364552	0.660287	-0.0551609	0.0877436	1.01642	0.946333	1.09171
GCST90200007	finn-b-ALLERG_RHINITIS	MR Egger	17	0.0836634	0.0797315	0.310647	-0.0726103	0.239937	1.08726	0.929963	1.27117
GCST90200007	finn-b-ALLERG_RHINITIS	Weighted median	17	0.084135	0.0597477	0.15908	-0.0329704	0.20124	1.08778	0.967567	1.22292
GCST90200007	finn-b-ALLERG_RHINITIS	Inverse variance weighted	17	0.0612679	0.0424976	0.149393	-0.0220274	0.144563	1.06318	0.978213	1.15553
GCST90200007	finn-b-ALLERG_RHINITIS	Simple mode	17	0.0551085	0.100087	0.589508	-0.141061	0.251278	1.05666	0.868436	1.28567
GCST90200007	finn-b-ALLERG_RHINITIS	Weighted mode	17	0.15828	0.0822928	0.0724143	-0.0030143	0.319573	1.17149	0.99699	1.37654
GCST90200008	finn-b-ALLERG_RHINITIS	MR Egger	27	-0.0312625	0.0834236	0.711011	-0.194773	0.132248	0.969221	0.823022	1.14139
GCST90200008	finn-b-ALLERG_RHINITIS	Weighted median	27	-0.0267964	0.0494132	0.587617	-0.123646	0.0700535	0.973559	0.883692	1.07257
GCST90200008	finn-b-ALLERG_RHINITIS	Inverse variance weighted	27	-0.0235425	0.0350369	0.501625	-0.0922148	0.0451298	0.976732	0.911909	1.04616
GCST90200008	finn-b-ALLERG_RHINITIS	Simple mode	27	0.07871	0.0899085	0.389347	-0.0975106	0.254931	1.08189	0.907093	1.29037
GCST90200008	finn-b-ALLERG_RHINITIS	Weighted mode	27	0.0674333	0.0835582	0.426975	-0.0963407	0.231207	1.06976	0.908155	1.26012
GCST90200009	finn-b-ALLERG_RHINITIS	MR Egger	21	0.0356982	0.0486639	0.472168	-0.059683	0.131079	1.03634	0.942063	1.14006
GCST90200009	finn-b-ALLERG_RHINITIS	Weighted median	21	0.018875	0.04603	0.681762	-0.0713437	0.109094	1.01905	0.931142	1.11527
GCST90200009	finn-b-ALLERG_RHINITIS	Inverse variance weighted	21	0.000283231	0.0306898	0.992637	-0.0598689	0.0604353	1.00028	0.941888	1.0623
GCST90200009	finn-b-ALLERG_RHINITIS	Simple mode	21	-0.0465998	0.0664268	0.491061	-0.176796	0.0835968	0.954469	0.83795	1.08719
GCST90200009	finn-b-ALLERG_RHINITIS	Weighted mode	21	0.0044617	0.0435229	0.91937	-0.0808432	0.0897666	1.00447	0.922338	1.09392
GCST90200010	finn-b-ALLERG_RHINITIS	MR Egger	19	0.178868	0.0935329	0.072832	-0.0044562	0.362193	1.19586	0.995554	1.43648
GCST90200010	finn-b-ALLERG_RHINITIS	Weighted median	19	0.0660585	0.0550862	0.230456	-0.0419104	0.174027	1.06829	0.958956	1.19009
GCST90200010	finn-b-ALLERG_RHINITIS	Inverse variance weighted	19	-0.00836634	0.0465929	0.857496	-0.0996884	0.0829557	0.991669	0.905119	1.08649
GCST90200010	finn-b-ALLERG_RHINITIS	Simple mode	19	0.146579	0.100595	0.162311	-0.0505884	0.343745	1.15787	0.95067	1.41022
GCST90200010	finn-b-ALLERG_RHINITIS	Weighted mode	19	0.093975	0.0688381	0.189024	-0.0409477	0.228898	1.09853	0.959879	1.25721
GCST90200011	finn-b-ALLERG_RHINITIS	MR Egger	21	0.0416148	0.123277	0.739387	-0.200007	0.283237	1.04249	0.818725	1.32742
GCST90200011	finn-b-ALLERG_RHINITIS	Weighted median	21	-0.0313376	0.0627435	0.617459	-0.154315	0.0916397	0.969148	0.857002	1.09597
GCST90200011	finn-b-ALLERG_RHINITIS	Inverse variance weighted	21	0.00734628	0.0497525	0.882614	-0.0901686	0.104861	1.00737	0.913777	1.11056
GCST90200011	finn-b-ALLERG_RHINITIS	Simple mode	21	-0.0568047	0.101003	0.580089	-0.254771	0.141161	0.944779	0.775094	1.15161
GCST90200011	finn-b-ALLERG_RHINITIS	Weighted mode	21	-0.0745862	0.0952316	0.442681	-0.26124	0.112068	0.928128	0.770096	1.11859
GCST90200012	finn-b-ALLERG_RHINITIS	MR Egger	17	-0.0529353	0.144214	0.718701	-0.335596	0.229725	0.948441	0.714912	1.25825
GCST90200012	finn-b-ALLERG_RHINITIS	Weighted median	17	-0.10764	0.0684173	0.115653	-0.241738	0.026458	0.897951	0.785262	1.02681
GCST90200012	finn-b-ALLERG_RHINITIS	Inverse variance weighted	17	-0.00574062	0.0565769	0.919181	-0.116631	0.10515	0.994276	0.889913	1.11088
GCST90200012	finn-b-ALLERG_RHINITIS	Simple mode	17	-0.12896	0.130269	0.336932	-0.384287	0.126367	0.879009	0.680936	1.1347
GCST90200012	finn-b-ALLERG_RHINITIS	Weighted mode	17	-0.138881	0.0875774	0.132347	-0.310532	0.0327711	0.870332	0.733057	1.03331
GCST90200013	finn-b-ALLERG_RHINITIS	MR Egger	16	0.0614063	0.111902	0.59182	-0.157921	0.280733	1.06333	0.853917	1.3241
GCST90200013	finn-b-ALLERG_RHINITIS	Weighted median	16	0.0353434	0.0603465	0.558094	-0.0829357	0.153622	1.03598	0.92041	1.16605
GCST90200013	finn-b-ALLERG_RHINITIS	Inverse variance weighted	16	0.00611683	0.0537225	0.909349	-0.0991793	0.111413	1.00614	0.90558	1.11786
GCST90200013	finn-b-ALLERG_RHINITIS	Simple mode	16	0.00143611	0.0984659	0.988556	-0.191557	0.194429	1.00144	0.825672	1.21462
GCST90200013	finn-b-ALLERG_RHINITIS	Weighted mode	16	0.0289233	0.0683166	0.678033	-0.104977	0.162824	1.02935	0.900345	1.17683
GCST90200014	finn-b-ALLERG_RHINITIS	MR Egger	23	0.0197825	0.0507775	0.700762	-0.0797414	0.119306	1.01998	0.923355	1.12671
GCST90200014	finn-b-ALLERG_RHINITIS	Weighted median	23	0.0329439	0.039737	0.407078	-0.0449407	0.110828	1.03349	0.956054	1.1172
GCST90200014	finn-b-ALLERG_RHINITIS	Inverse variance weighted	23	0.0172391	0.0291644	0.554452	-0.0399231	0.0744014	1.01739	0.960863	1.07724
GCST90200014	finn-b-ALLERG_RHINITIS	Simple mode	23	0.0110663	0.0741972	0.882796	-0.13436	0.156493	1.01113	0.874275	1.1694
GCST90200014	finn-b-ALLERG_RHINITIS	Weighted mode	23	0.0435372	0.0418236	0.309194	-0.0384371	0.125512	1.0445	0.962292	1.13373
GCST90200015	finn-b-ALLERG_RHINITIS	MR Egger	13	-0.0399481	0.0369014	0.302163	-0.112275	0.0323787	0.960839	0.893798	1.03291
GCST90200015	finn-b-ALLERG_RHINITIS	Weighted median	13	-0.0208002	0.0264395	0.431451	-0.0726216	0.0310212	0.979415	0.929953	1.03151
GCST90200015	finn-b-ALLERG_RHINITIS	Inverse variance weighted	13	-0.00471597	0.0231628	0.838665	-0.0501151	0.0406831	0.995295	0.95112	1.04152
GCST90200015	finn-b-ALLERG_RHINITIS	Simple mode	13	-0.0571061	0.0585254	0.348449	-0.171816	0.0576036	0.944494	0.842134	1.0593
GCST90200015	finn-b-ALLERG_RHINITIS	Weighted mode	13	-0.0241802	0.0273761	0.394446	-0.0778374	0.0294769	0.97611	0.925115	1.02992
GCST90200016	finn-b-ALLERG_RHINITIS	MR Egger	18	-0.0590704	0.0452715	0.210416	-0.147803	0.0296619	0.94264	0.862601	1.03011
GCST90200016	finn-b-ALLERG_RHINITIS	Weighted median	18	-0.0205511	0.0438992	0.639683	-0.106594	0.0654914	0.979659	0.898891	1.06768
GCST90200016	finn-b-ALLERG_RHINITIS	Inverse variance weighted	18	-0.034428	0.0296447	0.245498	-0.0925316	0.0236756	0.966158	0.91162	1.02396
GCST90200016	finn-b-ALLERG_RHINITIS	Simple mode	18	-0.0220004	0.0624143	0.728804	-0.144332	0.100332	0.97824	0.8656	1.10554
GCST90200016	finn-b-ALLERG_RHINITIS	Weighted mode	18	-0.0241143	0.0453352	0.601671	-0.112971	0.0647427	0.976174	0.893176	1.06688
GCST90200017	finn-b-ALLERG_RHINITIS	MR Egger	22	0.0956422	0.0790889	0.240649	-0.059372	0.250656	1.10037	0.942356	1.28487
GCST90200017	finn-b-ALLERG_RHINITIS	Weighted median	22	0.0534718	0.0476387	0.261674	-0.0399	0.146844	1.05493	0.960885	1.15817
GCST90200017	finn-b-ALLERG_RHINITIS	Inverse variance weighted	22	0.0987018	0.0411857	0.0165523	0.0179778	0.179426	1.10374	1.01814	1.19653
GCST90200017	finn-b-ALLERG_RHINITIS	Simple mode	22	0.0857763	0.0998168	0.399858	-0.109865	0.281417	1.08956	0.895955	1.32501
GCST90200017	finn-b-ALLERG_RHINITIS	Weighted mode	22	0.0630583	0.052305	0.241386	-0.0394596	0.165576	1.06509	0.961309	1.18007
GCST90200018	finn-b-ALLERG_RHINITIS	MR Egger	17	-0.0420987	0.0765832	0.590609	-0.192202	0.108004	0.958775	0.82514	1.11405
GCST90200018	finn-b-ALLERG_RHINITIS	Weighted median	17	-0.0945192	0.0528081	0.0734762	-0.198023	0.00898469	0.90981	0.820351	1.00903
GCST90200018	finn-b-ALLERG_RHINITIS	Inverse variance weighted	17	-0.045932	0.0354676	0.195306	-0.115448	0.0235844	0.955107	0.890966	1.02386
GCST90200018	finn-b-ALLERG_RHINITIS	Simple mode	17	-0.142368	0.106555	0.20021	-0.351216	0.0664798	0.867302	0.703832	1.06874
GCST90200018	finn-b-ALLERG_RHINITIS	Weighted mode	17	-0.138427	0.0950457	0.164619	-0.324716	0.0478628	0.870727	0.722732	1.04903
GCST90200019	finn-b-ALLERG_RHINITIS	MR Egger	22	-0.0306266	0.0498092	0.545568	-0.128253	0.0669994	0.969838	0.879631	1.06929
GCST90200019	finn-b-ALLERG_RHINITIS	Weighted median	22	-0.0209306	0.0466954	0.653982	-0.112454	0.0705923	0.979287	0.893639	1.07314
GCST90200019	finn-b-ALLERG_RHINITIS	Inverse variance weighted	22	-0.0381765	0.0307584	0.214542	-0.0984629	0.02211	0.962543	0.906229	1.02236
GCST90200019	finn-b-ALLERG_RHINITIS	Simple mode	22	-0.0666744	0.0870972	0.452483	-0.237385	0.104036	0.9355	0.788688	1.10964
GCST90200019	finn-b-ALLERG_RHINITIS	Weighted mode	22	-0.0290912	0.0473111	0.545232	-0.121821	0.0636385	0.971328	0.885307	1.06571
GCST90200020	finn-b-ALLERG_RHINITIS	MR Egger	18	0.0811961	0.102439	0.43959	-0.119584	0.281977	1.08458	0.887289	1.32575
GCST90200020	finn-b-ALLERG_RHINITIS	Weighted median	18	-0.0473471	0.0643107	0.461595	-0.173396	0.0787019	0.953756	0.840805	1.08188
GCST90200020	finn-b-ALLERG_RHINITIS	Inverse variance weighted	18	-0.0243877	0.0452463	0.589888	-0.113071	0.0642951	0.975907	0.893088	1.06641
GCST90200020	finn-b-ALLERG_RHINITIS	Simple mode	18	-0.0930919	0.101923	0.373827	-0.29286	0.106677	0.91111	0.746126	1.11257
[truncated: 4,996 more rows]
