# Supplementary material for: Multiomics: Two-Sample, Bidirectional, Multivariate and Mediated Mendelian Randomization Analysis of Allergic Rhinitis
Source: Indian J Otolaryngol Head Neck Surg. 2025 Mar 17;77(4):1823–30. doi: 10.1007/s12070-025-05413-8 (PMC11985736; doi:10.1007/s12070-025-05413-8)
Supplement: Supplementary file 2 — Supplementary Material 2 [file 12070_2025_5413_MOESM2_ESM.xlsx]

## Sheet: ivw005MRresult
gwas id exposure	id outcome	method	nsnp	b	se	pval	lo_ci	up_ci	or	or_lci95	or_uci95
GCST90200177	finn-b-ALLERG_RHINITIS	Inverse variance weighted	12	-0.203287	0.0574839	0.000405602	-0.315955	-0.0906183	0.816044	0.729092	0.913366
GCST90199930	finn-b-ALLERG_RHINITIS	Inverse variance weighted	19	-0.144225	0.0484664	0.0029225	-0.239219	-0.0492309	0.865693	0.787242	0.951961
GCST90199711	finn-b-ALLERG_RHINITIS	Inverse variance weighted	16	-0.125445	0.0521715	0.0161959	-0.227701	-0.0231887	0.882104	0.796362	0.977078
GCST90200314	finn-b-ALLERG_RHINITIS	Inverse variance weighted	32	-0.125109	0.0338109	0.000215387	-0.191378	-0.0588394	0.882401	0.82582	0.942858
GCST90199661	finn-b-ALLERG_RHINITIS	Inverse variance weighted	20	-0.116058	0.0443029	0.00880192	-0.202892	-0.0292245	0.890423	0.816367	0.971198
GCST90200627	finn-b-ALLERG_RHINITIS	Inverse variance weighted	11	-0.108004	0.053873	0.0449866	-0.213595	-0.00241242	0.897624	0.807676	0.99759
GCST90200831	finn-b-ALLERG_RHINITIS	Inverse variance weighted	15	-0.105555	0.0450609	0.0191551	-0.193874	-0.0172358	0.899825	0.823761	0.982912
GCST90199997	finn-b-ALLERG_RHINITIS	Inverse variance weighted	16	-0.100763	0.0461227	0.0289133	-0.191163	-0.0103622	0.904148	0.825998	0.989691
GCST90200060	finn-b-ALLERG_RHINITIS	Inverse variance weighted	19	-0.099266	0.0434738	0.0224096	-0.184475	-0.0140574	0.905502	0.831541	0.986041
GCST90200408	finn-b-ALLERG_RHINITIS	Inverse variance weighted	19	-0.097196	0.0466928	0.0373783	-0.188714	-0.00567821	0.907378	0.828023	0.994338
GCST90200882	finn-b-ALLERG_RHINITIS	Inverse variance weighted	20	-0.0957917	0.0349676	0.00615443	-0.164328	-0.0272551	0.908653	0.848463	0.973113
GCST90200753	finn-b-ALLERG_RHINITIS	Inverse variance weighted	17	-0.0955291	0.0439905	0.0298871	-0.18175	-0.00930766	0.908892	0.833809	0.990736
GCST90200128	finn-b-ALLERG_RHINITIS	Inverse variance weighted	15	-0.091693	0.0458247	0.0453976	-0.181509	-0.00187661	0.912385	0.83401	0.998125
GCST90200122	finn-b-ALLERG_RHINITIS	Inverse variance weighted	17	-0.0904145	0.0353058	0.0104402	-0.159614	-0.0212152	0.913552	0.852473	0.979008
GCST90200511	finn-b-ALLERG_RHINITIS	Inverse variance weighted	17	-0.0897112	0.0449846	0.0461232	-0.177881	-0.00154136	0.914195	0.837042	0.99846
GCST90200859	finn-b-ALLERG_RHINITIS	Inverse variance weighted	21	-0.0891867	0.0417945	0.0328483	-0.171104	-0.00726944	0.914675	0.842734	0.992757
GCST90199915	finn-b-ALLERG_RHINITIS	Inverse variance weighted	23	-0.0888463	0.0391256	0.0231592	-0.165532	-0.0121602	0.914986	0.847442	0.987913
GCST90200072	finn-b-ALLERG_RHINITIS	Inverse variance weighted	21	-0.0884697	0.0352739	0.012139	-0.157607	-0.0193328	0.915331	0.854186	0.980853
GCST90200005	finn-b-ALLERG_RHINITIS	Inverse variance weighted	23	-0.087976	0.0445223	0.0481548	-0.17524	-0.000712355	0.915783	0.839256	0.999288
GCST90200899	finn-b-ALLERG_RHINITIS	Inverse variance weighted	21	-0.0865657	0.0401705	0.0311654	-0.1653	-0.0078314	0.917075	0.847639	0.992199
GCST90200976	finn-b-ALLERG_RHINITIS	Inverse variance weighted	23	-0.0840576	0.0358614	0.0190803	-0.154346	-0.0137693	0.919378	0.856976	0.986325
GCST90200361	finn-b-ALLERG_RHINITIS	Inverse variance weighted	16	-0.0834327	0.0339967	0.014122	-0.150066	-0.0167993	0.919953	0.860651	0.983341
GCST90200285	finn-b-ALLERG_RHINITIS	Inverse variance weighted	20	-0.0815468	0.0406485	0.0448406	-0.161218	-0.00187577	0.92169	0.851107	0.998126
GCST90200151	finn-b-ALLERG_RHINITIS	Inverse variance weighted	22	-0.0808423	0.0396579	0.0415008	-0.158572	-0.0031128	0.922339	0.853362	0.996892
GCST90199808	finn-b-ALLERG_RHINITIS	Inverse variance weighted	21	-0.0801826	0.0393165	0.0414087	-0.157243	-0.00312229	0.922948	0.854496	0.996883
GCST90200126	finn-b-ALLERG_RHINITIS	Inverse variance weighted	21	-0.0781391	0.0373257	0.0363099	-0.151297	-0.00498073	0.924836	0.859592	0.995032
GCST90199791	finn-b-ALLERG_RHINITIS	Inverse variance weighted	29	-0.0709394	0.0251971	0.00487196	-0.120326	-0.0215531	0.931518	0.886632	0.978678
GCST90200046	finn-b-ALLERG_RHINITIS	Inverse variance weighted	25	-0.0692358	0.0292766	0.0180355	-0.126618	-0.0118538	0.933107	0.88107	0.988216
GCST90200065	finn-b-ALLERG_RHINITIS	Inverse variance weighted	27	-0.0680127	0.0290778	0.0193357	-0.125005	-0.0110203	0.934249	0.882492	0.98904
GCST90200078	finn-b-ALLERG_RHINITIS	Inverse variance weighted	22	-0.064321	0.0314597	0.0408993	-0.125982	-0.00265991	0.937704	0.881631	0.997344
GCST90199799	finn-b-ALLERG_RHINITIS	Inverse variance weighted	30	-0.0596565	0.0226192	0.00835368	-0.10399	-0.0153229	0.942088	0.901234	0.984794
GCST90200518	finn-b-ALLERG_RHINITIS	Inverse variance weighted	26	-0.0587636	0.0263658	0.0258282	-0.110441	-0.00708672	0.94293	0.89544	0.992938
GCST90200351	finn-b-ALLERG_RHINITIS	Inverse variance weighted	21	-0.0581165	0.0213089	0.0063848	-0.0998819	-0.0163511	0.94354	0.904944	0.983782
GCST90200349	finn-b-ALLERG_RHINITIS	Inverse variance weighted	23	-0.0578682	0.0293755	0.0488441	-0.115444	-0.000292286	0.943774	0.89097	0.999708
GCST90200692	finn-b-ALLERG_RHINITIS	Inverse variance weighted	26	-0.0494914	0.018594	0.00777506	-0.0859357	-0.0130471	0.951713	0.917653	0.987038
GCST90200024	finn-b-ALLERG_RHINITIS	Inverse variance weighted	20	-0.0462936	0.0208725	0.0265597	-0.0872036	-0.00538359	0.954762	0.91649	0.994631
GCST90199932	finn-b-ALLERG_RHINITIS	Inverse variance weighted	19	-0.0389162	0.0192046	0.0427238	-0.0765573	-0.0012752	0.961831	0.9263	0.998726
GCST90200471	finn-b-ALLERG_RHINITIS	Inverse variance weighted	21	-0.0383225	0.0192526	0.046535	-0.0760577	-0.000587356	0.962402	0.926763	0.999413
GCST90200190	finn-b-ALLERG_RHINITIS	Inverse variance weighted	21	-0.0357158	0.0138931	0.0101477	-0.0629463	-0.00848532	0.964914	0.938994	0.991551
GCST90200026	finn-b-ALLERG_RHINITIS	Inverse variance weighted	29	-0.0344139	0.0161168	0.0327385	-0.0660029	-0.00282489	0.966172	0.936128	0.997179
GCST90200249	finn-b-ALLERG_RHINITIS	Inverse variance weighted	23	-0.0337781	0.0155934	0.0302975	-0.0643411	-0.00321504	0.966786	0.937685	0.99679
GCST90200567	finn-b-ALLERG_RHINITIS	Inverse variance weighted	17	-0.0305601	0.0138692	0.0275628	-0.0577436	-0.00337649	0.969902	0.943892	0.996629
GCST90200042	finn-b-ALLERG_RHINITIS	Inverse variance weighted	17	-0.0289955	0.0145819	0.0467614	-0.0575761	-0.000414922	0.971421	0.94405	0.999585
GCST90200705	finn-b-ALLERG_RHINITIS	Inverse variance weighted	34	0.0362976	0.0166698	0.0294473	0.00362478	0.0689703	1.03696	1.00363	1.0714
GCST90200884	finn-b-ALLERG_RHINITIS	Inverse variance weighted	24	0.0487249	0.0231852	0.0355929	0.00328182	0.0941679	1.04993	1.00329	1.09874
GCST90199639	finn-b-ALLERG_RHINITIS	Inverse variance weighted	24	0.0549579	0.0240175	0.0221233	0.0078836	0.102032	1.0565	1.00791	1.10742
GCST90200788	finn-b-ALLERG_RHINITIS	Inverse variance weighted	14	0.056233	0.0278059	0.043141	0.00173348	0.110733	1.05784	1.00173	1.1171
GCST90200685	finn-b-ALLERG_RHINITIS	Inverse variance weighted	37	0.056264	0.0138925	5.12306e-05	0.0290346	0.0834934	1.05788	1.02946	1.08708
GCST90199936	finn-b-ALLERG_RHINITIS	Inverse variance weighted	23	0.0576403	0.0277521	0.037804	0.00324627	0.112034	1.05933	1.00325	1.11855
GCST90200554	finn-b-ALLERG_RHINITIS	Inverse variance weighted	27	0.0578517	0.0288981	0.0452933	0.00121141	0.114492	1.05956	1.00121	1.1213
GCST90200587	finn-b-ALLERG_RHINITIS	Inverse variance weighted	26	0.0610559	0.030905	0.0482	0.000482148	0.12163	1.06296	1.00048	1.12934
GCST90200119	finn-b-ALLERG_RHINITIS	Inverse variance weighted	19	0.0613124	0.0300301	0.0411815	0.00245339	0.120171	1.06323	1.00246	1.12769
GCST90199846	finn-b-ALLERG_RHINITIS	Inverse variance weighted	27	0.0645976	0.0285281	0.0235526	0.00868252	0.120513	1.06673	1.00872	1.12808
GCST90200907	finn-b-ALLERG_RHINITIS	Inverse variance weighted	21	0.066069	0.0299451	0.0273605	0.00737657	0.124762	1.0683	1.0074	1.13288
GCST90199977	finn-b-ALLERG_RHINITIS	Inverse variance weighted	18	0.0678301	0.0327313	0.0382348	0.00367667	0.131983	1.07018	1.00368	1.14109
GCST90200332	finn-b-ALLERG_RHINITIS	Inverse variance weighted	20	0.0685688	0.0303168	0.0237131	0.00914796	0.12799	1.07097	1.00919	1.13654
GCST90200300	finn-b-ALLERG_RHINITIS	Inverse variance weighted	21	0.0716775	0.0338624	0.0342831	0.00530713	0.138048	1.07431	1.00532	1.14803
GCST90200077	finn-b-ALLERG_RHINITIS	Inverse variance weighted	21	0.0724944	0.0361675	0.0450263	0.00160616	0.143383	1.07519	1.00161	1.15417
GCST90200369	finn-b-ALLERG_RHINITIS	Inverse variance weighted	23	0.0733638	0.0321362	0.0224363	0.0103768	0.136351	1.07612	1.01043	1.14608
GCST90200243	finn-b-ALLERG_RHINITIS	Inverse variance weighted	27	0.0752389	0.0303724	0.0132411	0.0157091	0.134769	1.07814	1.01583	1.14427
GCST90199704	finn-b-ALLERG_RHINITIS	Inverse variance weighted	19	0.079279	0.03914	0.0428137	0.00256456	0.155993	1.08251	1.00257	1.16882
GCST90200053	finn-b-ALLERG_RHINITIS	Inverse variance weighted	15	0.0800374	0.0349684	0.0220882	0.0114993	0.148575	1.08333	1.01157	1.16018
GCST90200886	finn-b-ALLERG_RHINITIS	Inverse variance weighted	22	0.0805643	0.0390001	0.0388524	0.00412411	0.157004	1.0839	1.00413	1.17
GCST90199767	finn-b-ALLERG_RHINITIS	Inverse variance weighted	25	0.0822034	0.0349745	0.0187544	0.0136533	0.150753	1.08568	1.01375	1.16271
GCST90200593	finn-b-ALLERG_RHINITIS	Inverse variance weighted	17	0.0825999	0.0410463	0.0441818	0.00214927	0.163051	1.08611	1.00215	1.1771
GCST90199998	finn-b-ALLERG_RHINITIS	Inverse variance weighted	23	0.0851506	0.0394721	0.0309875	0.00778524	0.162516	1.08888	1.00782	1.17647
GCST90199696	finn-b-ALLERG_RHINITIS	Inverse variance weighted	23	0.0858103	0.0337789	0.011074	0.0196037	0.152017	1.0896	1.0198	1.16418
GCST90200517	finn-b-ALLERG_RHINITIS	Inverse variance weighted	22	0.0863778	0.0375669	0.0214877	0.0127466	0.160009	1.09022	1.01283	1.17352
GCST90200559	finn-b-ALLERG_RHINITIS	Inverse variance weighted	23	0.0885386	0.0333784	0.00798814	0.0231169	0.15396	1.09258	1.02339	1.16644
GCST90200383	finn-b-ALLERG_RHINITIS	Inverse variance weighted	31	0.0885876	0.0392796	0.0241141	0.0115995	0.165576	1.09263	1.01167	1.18007
GCST90200030	finn-b-ALLERG_RHINITIS	Inverse variance weighted	15	0.0888931	0.0336478	0.00824492	0.0229435	0.154843	1.09296	1.02321	1.16747
GCST90200393	finn-b-ALLERG_RHINITIS	Inverse variance weighted	24	0.0909372	0.0375821	0.0155336	0.0172762	0.164598	1.0952	1.01743	1.17892
GCST90199771	finn-b-ALLERG_RHINITIS	Inverse variance weighted	20	0.0921914	0.0377387	0.0145703	0.0182235	0.166159	1.09657	1.01839	1.18076
GCST90199693	finn-b-ALLERG_RHINITIS	Inverse variance weighted	13	0.0963717	0.0466899	0.0390101	0.00485949	0.187884	1.10117	1.00487	1.20669
GCST90200944	finn-b-ALLERG_RHINITIS	Inverse variance weighted	12	0.0970995	0.0455564	0.0330551	0.00780896	0.18639	1.10197	1.00784	1.20489
GCST90200017	finn-b-ALLERG_RHINITIS	Inverse variance weighted	22	0.0987018	0.0411857	0.0165523	0.0179778	0.179426	1.10374	1.01814	1.19653
GCST90200491	finn-b-ALLERG_RHINITIS	Inverse variance weighted	22	0.100894	0.0397606	0.0111638	0.0229629	0.178824	1.10616	1.02323	1.19581
GCST90200988	finn-b-ALLERG_RHINITIS	Inverse variance weighted	11	0.103231	0.0481011	0.0318633	0.00895261	0.197509	1.10875	1.00899	1.21836
GCST90200388	finn-b-ALLERG_RHINITIS	Inverse variance weighted	22	0.103765	0.0400796	0.00962607	0.0252093	0.182321	1.10934	1.02553	1.2
GCST90199804	finn-b-ALLERG_RHINITIS	Inverse variance weighted	22	0.10843	0.0402012	0.00699276	0.0296358	0.187224	1.11453	1.03008	1.2059
GCST90199789	finn-b-ALLERG_RHINITIS	Inverse variance weighted	12	0.109109	0.0518751	0.0354389	0.00743409	0.210784	1.11528	1.00746	1.23465
GCST90200034	finn-b-ALLERG_RHINITIS	Inverse variance weighted	21	0.111106	0.0424562	0.00887154	0.0278922	0.19432	1.11751	1.02828	1.21449
GCST90200421	finn-b-ALLERG_RHINITIS	Inverse variance weighted	19	0.112691	0.0522806	0.0311221	0.0102213	0.215161	1.11929	1.01027	1.24006
GCST90200420	finn-b-ALLERG_RHINITIS	Inverse variance weighted	13	0.119453	0.0544246	0.0281759	0.0127805	0.226125	1.12688	1.01286	1.25373
GCST90200200	finn-b-ALLERG_RHINITIS	Inverse variance weighted	13	0.127135	0.0613088	0.038108	0.00697024	0.247301	1.13557	1.00699	1.28056
GCST90200494	finn-b-ALLERG_RHINITIS	Inverse variance weighted	11	0.196469	0.0772715	0.0110038	0.0450168	0.347921	1.2171	1.04605	1.41612
