# Supplementary material for: Multiomics: Two-Sample, Bidirectional, Multivariate and Mediated Mendelian Randomization Analysis of Allergic Rhinitis
Source: Indian J Otolaryngol Head Neck Surg. 2025 Mar 17;77(4):1823–30. doi: 10.1007/s12070-025-05413-8 (PMC11985736; doi:10.1007/s12070-025-05413-8)
Supplement: Supplementary file 3 — Supplementary Material 3 [file 12070_2025_5413_MOESM3_ESM.xlsx]

## Sheet: ivw005MRresult
gwas id exposure	id outcome	method	nsnp	b	se	pval	lo_ci	up_ci	or	or_lci95	or_uci95
GCST90277239	Allergic rhinitis	Inverse variance weighted	15	-0.122836	0.0613018	0.0450924	-0.242988	-0.00268452	0.884409	0.784281	0.997319
GCST90277357	Allergic rhinitis	Inverse variance weighted	23	-0.106614	0.0361639	0.00319746	-0.177496	-0.0357331	0.898872	0.837365	0.964898
GCST90277336	Allergic rhinitis	Inverse variance weighted	19	-0.10157	0.0295224	0.0005808	-0.159433	-0.0437057	0.903418	0.852627	0.957236
GCST90277334	Allergic rhinitis	Inverse variance weighted	15	-0.0997414	0.0425695	0.0191282	-0.183178	-0.0163051	0.905071	0.83262	0.983827
GCST90277380	Allergic rhinitis	Inverse variance weighted	18	-0.0969234	0.0418039	0.0204209	-0.178859	-0.0149877	0.907626	0.836224	0.985124
GCST90277244	Allergic rhinitis	Inverse variance weighted	24	-0.0923717	0.0450114	0.0401516	-0.180594	-0.00414939	0.911766	0.834774	0.995859
GCST90277274	Allergic rhinitis	Inverse variance weighted	19	-0.0890764	0.0406412	0.0283959	-0.168733	-0.00941956	0.914776	0.844734	0.990625
GCST90277382	Allergic rhinitis	Inverse variance weighted	20	-0.0878851	0.0439289	0.0454331	-0.173986	-0.00178451	0.915866	0.840309	0.998217
GCST90277273	Allergic rhinitis	Inverse variance weighted	16	-0.0872547	0.0399868	0.029103	-0.165629	-0.0088806	0.916444	0.847361	0.991159
GCST90277323	Allergic rhinitis	Inverse variance weighted	25	-0.0839278	0.024061	0.000486411	-0.131087	-0.0367683	0.919498	0.877141	0.963899
GCST90277371	Allergic rhinitis	Inverse variance weighted	21	-0.0824002	0.0318344	0.00964228	-0.144796	-0.0200048	0.920903	0.865199	0.980194
GCST90277407	Allergic rhinitis	Inverse variance weighted	19	-0.0806496	0.0386244	0.0367934	-0.156353	-0.00494583	0.922517	0.855257	0.995066
GCST90277268	Allergic rhinitis	Inverse variance weighted	18	-0.0793003	0.0363948	0.02934	-0.150634	-0.00796639	0.923763	0.860162	0.992065
GCST90277305	Allergic rhinitis	Inverse variance weighted	20	-0.0771644	0.0243901	0.00155745	-0.124969	-0.0293598	0.925738	0.882524	0.971067
GCST90277288	Allergic rhinitis	Inverse variance weighted	21	-0.0768534	0.0277478	0.00561058	-0.131239	-0.0224677	0.926026	0.877008	0.977783
GCST90277251	Allergic rhinitis	Inverse variance weighted	20	-0.0761029	0.0246369	0.00200848	-0.124391	-0.0278145	0.926721	0.883034	0.972569
GCST90277364	Allergic rhinitis	Inverse variance weighted	26	-0.0748694	0.0243359	0.00209447	-0.122568	-0.027171	0.927865	0.884646	0.973195
GCST90277351	Allergic rhinitis	Inverse variance weighted	22	-0.0743505	0.0364574	0.0414121	-0.145807	-0.00289398	0.928346	0.864325	0.99711
GCST90277384	Allergic rhinitis	Inverse variance weighted	24	-0.0708628	0.0320147	0.0268667	-0.133612	-0.00811407	0.93159	0.87493	0.991919
GCST90277416	Allergic rhinitis	Inverse variance weighted	23	-0.0701688	0.0320835	0.0287374	-0.133052	-0.0072852	0.932236	0.875419	0.992741
GCST90277390	Allergic rhinitis	Inverse variance weighted	29	-0.0692429	0.0300372	0.0211534	-0.128116	-0.0103699	0.9331	0.879752	0.989684
GCST90277340	Allergic rhinitis	Inverse variance weighted	21	-0.0683796	0.0288477	0.0177705	-0.124921	-0.0118381	0.933906	0.882567	0.988232
GCST90277373	Allergic rhinitis	Inverse variance weighted	22	-0.0662493	0.0302472	0.0285053	-0.125534	-0.00696475	0.935897	0.882026	0.993059
GCST90277375	Allergic rhinitis	Inverse variance weighted	25	-0.0651466	0.0292496	0.0259294	-0.122476	-0.00781745	0.93693	0.884727	0.992213
GCST90277290	Allergic rhinitis	Inverse variance weighted	25	-0.0650846	0.0318344	0.0409067	-0.12748	-0.00268918	0.936988	0.880311	0.997314
GCST90277415	Allergic rhinitis	Inverse variance weighted	21	-0.062939	0.0296399	0.0337159	-0.121033	-0.00484473	0.939001	0.886005	0.995167
GCST90277317	Allergic rhinitis	Inverse variance weighted	26	-0.0620094	0.0307976	0.044067	-0.122373	-0.00164621	0.939874	0.884819	0.998355
GCST90277304	Allergic rhinitis	Inverse variance weighted	20	-0.0572591	0.0193613	0.00310242	-0.0952072	-0.019311	0.944349	0.909185	0.980874
GCST90277287	Allergic rhinitis	Inverse variance weighted	21	-0.0564399	0.0191964	0.0032807	-0.0940648	-0.018815	0.945123	0.910224	0.981361
GCST90277313	Allergic rhinitis	Inverse variance weighted	25	-0.0524027	0.025891	0.0429731	-0.103149	-0.00165628	0.948947	0.901992	0.998345
GCST90277330	Allergic rhinitis	Inverse variance weighted	21	-0.0491719	0.0241802	0.0419963	-0.0965652	-0.00177863	0.952017	0.907951	0.998223
GCST90277309	Allergic rhinitis	Inverse variance weighted	19	0.0643437	0.0320983	0.045008	0.00143094	0.127256	1.06646	1.00143	1.13571
GCST90277362	Allergic rhinitis	Inverse variance weighted	31	0.069222	0.0272369	0.0110386	0.0158376	0.122606	1.07167	1.01596	1.13044
GCST90277271	Allergic rhinitis	Inverse variance weighted	22	0.0748154	0.0297816	0.0120002	0.0164435	0.133187	1.07769	1.01658	1.14246
GCST90277409	Allergic rhinitis	Inverse variance weighted	22	0.0751785	0.0338121	0.0261876	0.00890674	0.14145	1.07808	1.00895	1.15194
GCST90277335	Allergic rhinitis	Inverse variance weighted	15	0.097717	0.0390714	0.0123849	0.021137	0.174297	1.10265	1.02136	1.19041
GCST90277306	Allergic rhinitis	Inverse variance weighted	28	0.108994	0.028172	0.000109337	0.053777	0.164211	1.11516	1.05525	1.17846
GCST90277350	Allergic rhinitis	Inverse variance weighted	11	0.129991	0.0506253	0.0102375	0.0307651	0.229216	1.13882	1.03124	1.25761
GCST90277284	Allergic rhinitis	Inverse variance weighted	12	0.135872	0.0518186	0.00873954	0.0343079	0.237437	1.14554	1.0349	1.26799
