# Supplementary material for: Multiomics: Two-Sample, Bidirectional, Multivariate and Mediated Mendelian Randomization Analysis of Allergic Rhinitis
Source: Indian J Otolaryngol Head Neck Surg. 2025 Mar 17;77(4):1823–30. doi: 10.1007/s12070-025-05413-8 (PMC11985736; doi:10.1007/s12070-025-05413-8)
Supplement: Supplementary file 4 — Supplementary Material 4 [file 12070_2025_5413_MOESM4_ESM.xlsx]

## Sheet: allMRresult
gwas id exposure	id outcome	method	nsnp	b	se	pval	lo_ci	up_ci	or	or_lci95	or_uci95
GCST90277238	finn-b-ALLERG_RHINITIS	MR Egger	15	-0.00866263	0.129062	0.947507	-0.261623	0.244298	0.991375	0.769801	1.27672
GCST90277238	finn-b-ALLERG_RHINITIS	Weighted median	15	-0.0127457	0.0584276	0.827317	-0.127264	0.101773	0.987335	0.880501	1.10713
GCST90277238	finn-b-ALLERG_RHINITIS	Inverse variance weighted	15	-0.0244185	0.0549997	0.657061	-0.132218	0.083381	0.975877	0.87615	1.08696
GCST90277238	finn-b-ALLERG_RHINITIS	Simple mode	15	-0.0438279	0.0930892	0.645023	-0.226283	0.138627	0.957119	0.797493	1.1487
GCST90277238	finn-b-ALLERG_RHINITIS	Weighted mode	15	-0.00692272	0.0869368	0.937659	-0.177319	0.163473	0.993101	0.837513	1.17759
GCST90277239	finn-b-ALLERG_RHINITIS	MR Egger	15	-0.113557	0.126547	0.385849	-0.361589	0.134475	0.892654	0.696569	1.14394
GCST90277239	finn-b-ALLERG_RHINITIS	Weighted median	15	-0.0501167	0.0649833	0.440574	-0.177484	0.0772506	0.951118	0.837374	1.08031
GCST90277239	finn-b-ALLERG_RHINITIS	Inverse variance weighted	15	-0.122836	0.0613018	0.0450924	-0.242988	-0.00268452	0.884409	0.784281	0.997319
GCST90277239	finn-b-ALLERG_RHINITIS	Simple mode	15	-0.01257	0.127771	0.923026	-0.263002	0.237862	0.987509	0.768741	1.26853
GCST90277239	finn-b-ALLERG_RHINITIS	Weighted mode	15	-0.0155643	0.116854	0.895935	-0.244597	0.213469	0.984556	0.78302	1.23796
GCST90277240	finn-b-ALLERG_RHINITIS	MR Egger	32	0.0514248	0.0488595	0.300972	-0.0443398	0.147189	1.05277	0.956629	1.15857
GCST90277240	finn-b-ALLERG_RHINITIS	Weighted median	32	0.00771954	0.0379562	0.838838	-0.0666747	0.0821137	1.00775	0.9355	1.08558
GCST90277240	finn-b-ALLERG_RHINITIS	Inverse variance weighted	32	-0.0162727	0.0258583	0.52915	-0.066955	0.0344096	0.983859	0.935237	1.03501
GCST90277240	finn-b-ALLERG_RHINITIS	Simple mode	32	0.0647421	0.0801679	0.425485	-0.092387	0.221871	1.06688	0.911752	1.24841
GCST90277240	finn-b-ALLERG_RHINITIS	Weighted mode	32	0.0402681	0.0846802	0.637742	-0.125705	0.206241	1.04109	0.881875	1.22905
GCST90277241	finn-b-ALLERG_RHINITIS	MR Egger	22	0.126087	0.107605	0.255067	-0.0848197	0.336994	1.13438	0.918678	1.40073
GCST90277241	finn-b-ALLERG_RHINITIS	Weighted median	22	0.0308281	0.0519299	0.552747	-0.0709544	0.132611	1.03131	0.931504	1.14181
GCST90277241	finn-b-ALLERG_RHINITIS	Inverse variance weighted	22	0.00474221	0.0464162	0.918624	-0.0862336	0.095718	1.00475	0.91738	1.10045
GCST90277241	finn-b-ALLERG_RHINITIS	Simple mode	22	0.0119494	0.0928509	0.898824	-0.170038	0.193937	1.01202	0.843633	1.21402
GCST90277241	finn-b-ALLERG_RHINITIS	Weighted mode	22	0.0146756	0.0970254	0.881218	-0.175494	0.204845	1.01478	0.839042	1.22734
GCST90277242	finn-b-ALLERG_RHINITIS	MR Egger	21	-0.0509014	0.13162	0.703254	-0.308877	0.207074	0.950372	0.734271	1.23007
GCST90277242	finn-b-ALLERG_RHINITIS	Weighted median	21	-0.0266815	0.0523531	0.6103	-0.129294	0.0759306	0.973671	0.878716	1.07889
GCST90277242	finn-b-ALLERG_RHINITIS	Inverse variance weighted	21	-0.091194	0.0505478	0.0712134	-0.190268	0.00787967	0.912841	0.826738	1.00791
GCST90277242	finn-b-ALLERG_RHINITIS	Simple mode	21	-0.0171904	0.0904502	0.851183	-0.194473	0.160092	0.982957	0.823269	1.17362
GCST90277242	finn-b-ALLERG_RHINITIS	Weighted mode	21	-0.00819224	0.0848745	0.924067	-0.174546	0.158162	0.991841	0.839838	1.17136
GCST90277243	finn-b-ALLERG_RHINITIS	MR Egger	15	-0.0915528	0.082908	0.289497	-0.254053	0.070947	0.912513	0.775651	1.07352
GCST90277243	finn-b-ALLERG_RHINITIS	Weighted median	15	0.00634035	0.0553897	0.908867	-0.102224	0.114904	1.00636	0.902828	1.12177
GCST90277243	finn-b-ALLERG_RHINITIS	Inverse variance weighted	15	0.0336504	0.0425682	0.429233	-0.0497833	0.117084	1.03422	0.951436	1.12421
GCST90277243	finn-b-ALLERG_RHINITIS	Simple mode	15	-0.0148946	0.0984729	0.881931	-0.207901	0.178112	0.985216	0.812287	1.19496
GCST90277243	finn-b-ALLERG_RHINITIS	Weighted mode	15	-0.0232226	0.0980421	0.816194	-0.215385	0.16894	0.977045	0.806231	1.18405
GCST90277244	finn-b-ALLERG_RHINITIS	MR Egger	24	-0.162469	0.149123	0.287727	-0.45475	0.129813	0.850043	0.634606	1.13862
GCST90277244	finn-b-ALLERG_RHINITIS	Weighted median	24	-0.00908283	0.0485618	0.851632	-0.104264	0.0860984	0.990958	0.900987	1.08991
GCST90277244	finn-b-ALLERG_RHINITIS	Inverse variance weighted	24	-0.0923717	0.0450114	0.0401516	-0.180594	-0.00414939	0.911766	0.834774	0.995859
GCST90277244	finn-b-ALLERG_RHINITIS	Simple mode	24	0.0666186	0.0914935	0.473886	-0.112709	0.245946	1.06889	0.893411	1.27883
GCST90277244	finn-b-ALLERG_RHINITIS	Weighted mode	24	0.0759862	0.0874956	0.394116	-0.0955052	0.247478	1.07895	0.908914	1.28079
GCST90277245	finn-b-ALLERG_RHINITIS	MR Egger	26	-0.0550571	0.0657512	0.410654	-0.183929	0.0738152	0.946431	0.831995	1.07661
GCST90277245	finn-b-ALLERG_RHINITIS	Weighted median	26	0.00589063	0.0413099	0.886609	-0.0750769	0.0868581	1.00591	0.927672	1.09074
GCST90277245	finn-b-ALLERG_RHINITIS	Inverse variance weighted	26	-0.00668951	0.0335451	0.841935	-0.0724379	0.0590589	0.993333	0.930124	1.06084
GCST90277245	finn-b-ALLERG_RHINITIS	Simple mode	26	0.00881265	0.0795963	0.912725	-0.147196	0.164821	1.00885	0.863125	1.17918
GCST90277245	finn-b-ALLERG_RHINITIS	Weighted mode	26	0.00418803	0.070614	0.953178	-0.134215	0.142591	1.0042	0.874402	1.15326
GCST90277246	finn-b-ALLERG_RHINITIS	MR Egger	21	0.0340516	0.0494359	0.499272	-0.0628428	0.130946	1.03464	0.939091	1.13991
GCST90277246	finn-b-ALLERG_RHINITIS	Weighted median	21	0.0229583	0.0422596	0.586945	-0.0598704	0.105787	1.02322	0.941887	1.11159
GCST90277246	finn-b-ALLERG_RHINITIS	Inverse variance weighted	21	0.0303486	0.0290723	0.296531	-0.0266331	0.0873302	1.03081	0.973718	1.09126
GCST90277246	finn-b-ALLERG_RHINITIS	Simple mode	21	0.0696594	0.0726908	0.349354	-0.0728145	0.212133	1.07214	0.929773	1.23631
GCST90277246	finn-b-ALLERG_RHINITIS	Weighted mode	21	0.0195723	0.0510747	0.705608	-0.0805342	0.119679	1.01977	0.922623	1.12713
GCST90277247	finn-b-ALLERG_RHINITIS	MR Egger	17	-0.0220937	0.0875118	0.804109	-0.193617	0.149429	0.978149	0.823974	1.16117
GCST90277247	finn-b-ALLERG_RHINITIS	Weighted median	17	-0.063104	0.0493934	0.201397	-0.159915	0.033707	0.938846	0.852216	1.03428
GCST90277247	finn-b-ALLERG_RHINITIS	Inverse variance weighted	17	-0.0653047	0.0395462	0.0986672	-0.142815	0.012206	0.936782	0.866914	1.01228
GCST90277247	finn-b-ALLERG_RHINITIS	Simple mode	17	-0.029792	0.0996251	0.768758	-0.225057	0.165473	0.970647	0.79847	1.17995
GCST90277247	finn-b-ALLERG_RHINITIS	Weighted mode	17	-0.050451	0.0863788	0.56732	-0.219753	0.118851	0.950801	0.802717	1.1262
GCST90277248	finn-b-ALLERG_RHINITIS	MR Egger	23	0.0610328	0.0675383	0.376417	-0.0713422	0.193408	1.06293	0.931143	1.21338
GCST90277248	finn-b-ALLERG_RHINITIS	Weighted median	23	-0.00255604	0.0410339	0.950331	-0.0829825	0.0778704	0.997447	0.920367	1.08098
GCST90277248	finn-b-ALLERG_RHINITIS	Inverse variance weighted	23	-0.016217	0.028063	0.563346	-0.0712205	0.0387864	0.983914	0.931257	1.03955
GCST90277248	finn-b-ALLERG_RHINITIS	Simple mode	23	-0.0175386	0.0752433	0.817845	-0.165016	0.129938	0.982614	0.847881	1.13876
GCST90277248	finn-b-ALLERG_RHINITIS	Weighted mode	23	0.0172988	0.0533501	0.748811	-0.0872674	0.121865	1.01745	0.916432	1.1296
GCST90277249	finn-b-ALLERG_RHINITIS	MR Egger	24	0.0810757	0.0631831	0.21278	-0.0427632	0.204915	1.08445	0.958138	1.22742
GCST90277249	finn-b-ALLERG_RHINITIS	Weighted median	24	0.0752225	0.044552	0.091331	-0.0120995	0.162544	1.07812	0.987973	1.1765
GCST90277249	finn-b-ALLERG_RHINITIS	Inverse variance weighted	24	0.0520055	0.029475	0.0776658	-0.00576552	0.109776	1.05338	0.994251	1.11603
GCST90277249	finn-b-ALLERG_RHINITIS	Simple mode	24	0.0433832	0.0793861	0.589997	-0.112214	0.19898	1.04434	0.893853	1.22016
GCST90277249	finn-b-ALLERG_RHINITIS	Weighted mode	24	0.0680352	0.0578017	0.251216	-0.0452562	0.181327	1.0704	0.955753	1.19881
GCST90277250	finn-b-ALLERG_RHINITIS	MR Egger	26	-0.0669349	0.0246071	0.0119414	-0.115165	-0.018705	0.935256	0.891219	0.981469
GCST90277250	finn-b-ALLERG_RHINITIS	Weighted median	26	-0.0512605	0.0199189	0.0100689	-0.0903016	-0.0122193	0.950031	0.913656	0.987855
GCST90277250	finn-b-ALLERG_RHINITIS	Inverse variance weighted	26	-0.0309123	0.0168433	0.0664631	-0.0639252	0.00210057	0.969561	0.938075	1.0021
GCST90277250	finn-b-ALLERG_RHINITIS	Simple mode	26	0.0918485	0.0744273	0.228653	-0.054029	0.237726	1.0962	0.947405	1.26836
GCST90277250	finn-b-ALLERG_RHINITIS	Weighted mode	26	-0.054941	0.0195897	0.00960568	-0.0933367	-0.0165453	0.946541	0.910887	0.983591
GCST90277251	finn-b-ALLERG_RHINITIS	MR Egger	20	-0.0942194	0.0423534	0.039138	-0.177232	-0.0112068	0.910083	0.837585	0.988856
GCST90277251	finn-b-ALLERG_RHINITIS	Weighted median	20	-0.0868148	0.0305697	0.00451283	-0.146731	-0.0268982	0.916847	0.863526	0.97346
GCST90277251	finn-b-ALLERG_RHINITIS	Inverse variance weighted	20	-0.0761029	0.0246369	0.00200848	-0.124391	-0.0278145	0.926721	0.883034	0.972569
GCST90277251	finn-b-ALLERG_RHINITIS	Simple mode	20	-0.0654786	0.0783855	0.413907	-0.219114	0.088157	0.936619	0.80323	1.09216
GCST90277251	finn-b-ALLERG_RHINITIS	Weighted mode	20	-0.0872528	0.0323209	0.0142023	-0.150602	-0.0239038	0.916445	0.86019	0.97638
GCST90277252	finn-b-ALLERG_RHINITIS	MR Egger	22	0.0708775	0.080788	0.390727	-0.0874671	0.229222	1.07345	0.916249	1.25762
GCST90277252	finn-b-ALLERG_RHINITIS	Weighted median	22	-0.0524213	0.0452079	0.246228	-0.141029	0.0361862	0.948929	0.868464	1.03685
GCST90277252	finn-b-ALLERG_RHINITIS	Inverse variance weighted	22	-0.0357367	0.0351533	0.309346	-0.104637	0.0331637	0.964894	0.900651	1.03372
GCST90277252	finn-b-ALLERG_RHINITIS	Simple mode	22	-0.0413283	0.0915681	0.656371	-0.220802	0.138145	0.959514	0.801876	1.14814
GCST90277252	finn-b-ALLERG_RHINITIS	Weighted mode	22	-0.111296	0.0699862	0.126719	-0.248469	0.0258769	0.894674	0.779994	1.02621
GCST90277253	finn-b-ALLERG_RHINITIS	MR Egger	23	0.0365924	0.0730629	0.621697	-0.106611	0.179796	1.03727	0.898875	1.19697
GCST90277253	finn-b-ALLERG_RHINITIS	Weighted median	23	0.0615188	0.0433927	0.156272	-0.0235309	0.146568	1.06345	0.976744	1.15785
GCST90277253	finn-b-ALLERG_RHINITIS	Inverse variance weighted	23	0.0292558	0.0310498	0.346079	-0.0316018	0.0901133	1.02969	0.968892	1.0943
GCST90277253	finn-b-ALLERG_RHINITIS	Simple mode	23	0.0273951	0.0761281	0.722387	-0.121816	0.176606	1.02777	0.885311	1.19316
GCST90277253	finn-b-ALLERG_RHINITIS	Weighted mode	23	0.0561475	0.0466871	0.241902	-0.0353593	0.147654	1.05775	0.965259	1.15911
GCST90277254	finn-b-ALLERG_RHINITIS	MR Egger	18	0.0711667	0.0744702	0.353471	-0.0747948	0.217128	1.07376	0.927934	1.2425
GCST90277254	finn-b-ALLERG_RHINITIS	Weighted median	18	0.0736131	0.0402194	0.0672069	-0.00521695	0.152443	1.07639	0.994797	1.16468
GCST90277254	finn-b-ALLERG_RHINITIS	Inverse variance weighted	18	0.0521626	0.0288089	0.0701961	-0.00430281	0.108628	1.05355	0.995706	1.11475
GCST90277254	finn-b-ALLERG_RHINITIS	Simple mode	18	0.101632	0.0668176	0.146632	-0.0293302	0.232595	1.10698	0.971096	1.26187
GCST90277254	finn-b-ALLERG_RHINITIS	Weighted mode	18	0.0875665	0.0510104	0.104208	-0.0124138	0.187547	1.09151	0.987663	1.20629
GCST90277255	finn-b-ALLERG_RHINITIS	MR Egger	22	0.049963	0.0698521	0.482711	-0.0869473	0.186873	1.05123	0.916725	1.20547
GCST90277255	finn-b-ALLERG_RHINITIS	Weighted median	22	0.0734924	0.049256	0.135686	-0.0230494	0.170034	1.07626	0.977214	1.18535
GCST90277255	finn-b-ALLERG_RHINITIS	Inverse variance weighted	22	0.0428338	0.0325139	0.187704	-0.0208934	0.106561	1.04376	0.979323	1.11245
GCST90277255	finn-b-ALLERG_RHINITIS	Simple mode	22	0.0914342	0.0774727	0.251113	-0.0604123	0.243281	1.09574	0.941376	1.27543
GCST90277255	finn-b-ALLERG_RHINITIS	Weighted mode	22	0.0865552	0.0530982	0.11799	-0.0175173	0.190628	1.09041	0.982635	1.21001
GCST90277256	finn-b-ALLERG_RHINITIS	MR Egger	24	0.0321254	0.0750568	0.672801	-0.114986	0.179237	1.03265	0.891379	1.1963
GCST90277256	finn-b-ALLERG_RHINITIS	Weighted median	24	0.0536535	0.0398307	0.177968	-0.0244147	0.131722	1.05512	0.975881	1.14079
GCST90277256	finn-b-ALLERG_RHINITIS	Inverse variance weighted	24	0.00273026	0.0299091	0.927266	-0.0558915	0.0613521	1.00273	0.945642	1.06327
GCST90277256	finn-b-ALLERG_RHINITIS	Simple mode	24	0.0221791	0.0765084	0.774497	-0.127777	0.172136	1.02243	0.880049	1.18784
GCST90277256	finn-b-ALLERG_RHINITIS	Weighted mode	24	0.0439337	0.0494815	0.383796	-0.0530501	0.140917	1.04491	0.948333	1.15133
GCST90277257	finn-b-ALLERG_RHINITIS	MR Egger	31	0.0104777	0.0674904	0.877702	-0.121804	0.142759	1.01053	0.885322	1.15345
GCST90277257	finn-b-ALLERG_RHINITIS	Weighted median	31	-0.00137483	0.0404129	0.972861	-0.0805842	0.0778345	0.998626	0.922577	1.08094
GCST90277257	finn-b-ALLERG_RHINITIS	Inverse variance weighted	31	0.0211598	0.0299444	0.479793	-0.0375313	0.0798509	1.02139	0.963164	1.08313
GCST90277257	finn-b-ALLERG_RHINITIS	Simple mode	31	0.00914025	0.0851542	0.915236	-0.157762	0.176043	1.00918	0.854053	1.19249
GCST90277257	finn-b-ALLERG_RHINITIS	Weighted mode	31	-0.0115433	0.0797403	0.885867	-0.167834	0.144748	0.988523	0.845494	1.15575
GCST90277258	finn-b-ALLERG_RHINITIS	MR Egger	16	-0.081541	0.115031	0.490046	-0.307001	0.143919	0.921695	0.73565	1.15479
GCST90277258	finn-b-ALLERG_RHINITIS	Weighted median	16	-0.0182429	0.059207	0.75799	-0.134289	0.0978028	0.981922	0.874338	1.10275
GCST90277258	finn-b-ALLERG_RHINITIS	Inverse variance weighted	16	-0.0501947	0.0508166	0.323269	-0.149795	0.0494058	0.951044	0.860884	1.05065
GCST90277258	finn-b-ALLERG_RHINITIS	Simple mode	16	-0.0204714	0.111191	0.856393	-0.238406	0.197464	0.979737	0.787882	1.21831
GCST90277258	finn-b-ALLERG_RHINITIS	Weighted mode	16	-0.0250458	0.104865	0.814463	-0.230582	0.18049	0.975265	0.794072	1.1978
GCST90277259	finn-b-ALLERG_RHINITIS	MR Egger	23	-0.00128453	0.081308	0.987544	-0.160648	0.158079	0.998716	0.851592	1.17126
GCST90277259	finn-b-ALLERG_RHINITIS	Weighted median	23	0.0387743	0.0464868	0.404228	-0.0523398	0.129888	1.03954	0.949006	1.1387
GCST90277259	finn-b-ALLERG_RHINITIS	Inverse variance weighted	23	0.026822	0.0370632	0.46926	-0.0458218	0.0994658	1.02718	0.955212	1.10458
GCST90277259	finn-b-ALLERG_RHINITIS	Simple mode	23	0.0695159	0.0850149	0.422301	-0.0971132	0.236145	1.07199	0.907453	1.26636
GCST90277259	finn-b-ALLERG_RHINITIS	Weighted mode	23	0.0671247	0.0883818	0.455624	-0.106104	0.240353	1.06943	0.899331	1.2717
GCST90277260	finn-b-ALLERG_RHINITIS	MR Egger	19	-0.200798	0.120401	0.113681	-0.436785	0.0351885	0.818077	0.64611	1.03581
GCST90277260	finn-b-ALLERG_RHINITIS	Weighted median	19	-0.042629	0.0552595	0.440451	-0.150938	0.0656797	0.958267	0.859901	1.06788
GCST90277260	finn-b-ALLERG_RHINITIS	Inverse variance weighted	19	0.023521	0.0572803	0.681344	-0.0887484	0.13579	1.0238	0.915076	1.14544
GCST90277260	finn-b-ALLERG_RHINITIS	Simple mode	19	-0.0806929	0.114882	0.491414	-0.305861	0.144475	0.922477	0.736489	1.15543
GCST90277260	finn-b-ALLERG_RHINITIS	Weighted mode	19	-0.0742104	0.106501	0.494825	-0.282952	0.134531	0.928476	0.753556	1.144
GCST90277261	finn-b-ALLERG_RHINITIS	MR Egger	21	0.0144696	0.0948096	0.880309	-0.171357	0.200296	1.01457	0.842521	1.22176
GCST90277261	finn-b-ALLERG_RHINITIS	Weighted median	21	-0.0486681	0.0498698	0.329112	-0.146413	0.0490767	0.952497	0.863801	1.0503
GCST90277261	finn-b-ALLERG_RHINITIS	Inverse variance weighted	21	-0.0482851	0.0374548	0.197344	-0.121697	0.0251264	0.952862	0.885417	1.02544
GCST90277261	finn-b-ALLERG_RHINITIS	Simple mode	21	-0.0908869	0.0982368	0.365901	-0.283431	0.101657	0.913121	0.753195	1.107
GCST90277261	finn-b-ALLERG_RHINITIS	Weighted mode	21	-0.0805822	0.0984565	0.422743	-0.273557	0.112393	0.922579	0.760669	1.11895
GCST90277262	finn-b-ALLERG_RHINITIS	MR Egger	31	0.018637	0.0640835	0.773256	-0.106967	0.144241	1.01881	0.898556	1.15516
GCST90277262	finn-b-ALLERG_RHINITIS	Weighted median	31	0.0364235	0.0394479	0.355834	-0.0408944	0.113741	1.0371	0.95993	1.12046
GCST90277262	finn-b-ALLERG_RHINITIS	Inverse variance weighted	31	0.00556694	0.0274185	0.839107	-0.0481733	0.0593071	1.00558	0.952969	1.0611
GCST90277262	finn-b-ALLERG_RHINITIS	Simple mode	31	0.0599132	0.0748553	0.42978	-0.0868032	0.206629	1.06174	0.916858	1.22953
GCST90277262	finn-b-ALLERG_RHINITIS	Weighted mode	31	0.0687265	0.0752302	0.368238	-0.0787247	0.216178	1.07114	0.924294	1.24132
GCST90277263	finn-b-ALLERG_RHINITIS	MR Egger	20	-0.051952	0.107614	0.635084	-0.262876	0.158972	0.949374	0.768838	1.1723
GCST90277263	finn-b-ALLERG_RHINITIS	Weighted median	20	-0.0192462	0.0525676	0.714273	-0.122279	0.0837862	0.980938	0.884902	1.0874
GCST90277263	finn-b-ALLERG_RHINITIS	Inverse variance weighted	20	-0.0347361	0.0429387	0.418532	-0.118896	0.0494237	0.96586	0.8879	1.05067
GCST90277263	finn-b-ALLERG_RHINITIS	Simple mode	20	-0.0269057	0.0920654	0.773267	-0.207354	0.153543	0.973453	0.812732	1.16596
GCST90277263	finn-b-ALLERG_RHINITIS	Weighted mode	20	-0.0292059	0.087178	0.741285	-0.200075	0.141663	0.971216	0.81867	1.15219
GCST90277264	finn-b-ALLERG_RHINITIS	MR Egger	30	0.109389	0.0673748	0.115669	-0.0226652	0.241444	1.1156	0.97759	1.27309
GCST90277264	finn-b-ALLERG_RHINITIS	Weighted median	30	0.0264304	0.0438166	0.546372	-0.0594501	0.112311	1.02678	0.942283	1.11886
GCST90277264	finn-b-ALLERG_RHINITIS	Inverse variance weighted	30	0.00649232	0.0324064	0.841214	-0.0570243	0.0700089	1.00651	0.944571	1.07252
GCST90277264	finn-b-ALLERG_RHINITIS	Simple mode	30	0.0682362	0.0810994	0.407014	-0.0907185	0.227191	1.07062	0.913275	1.25507
GCST90277264	finn-b-ALLERG_RHINITIS	Weighted mode	30	0.065992	0.0769895	0.398387	-0.0849074	0.216891	1.06822	0.918597	1.24221
GCST90277265	finn-b-ALLERG_RHINITIS	MR Egger	23	-0.0246099	0.0895066	0.786041	-0.200043	0.150823	0.97569	0.818696	1.16279
GCST90277265	finn-b-ALLERG_RHINITIS	Weighted median	23	0.0998044	0.0484389	0.0393587	0.00486408	0.194745	1.10495	1.00488	1.215
GCST90277265	finn-b-ALLERG_RHINITIS	Inverse variance weighted	23	0.0300114	0.0408219	0.462231	-0.0499996	0.110022	1.03047	0.95123	1.1163
GCST90277265	finn-b-ALLERG_RHINITIS	Simple mode	23	0.150943	0.0936413	0.121234	-0.0325945	0.33448	1.16293	0.967931	1.39721
GCST90277265	finn-b-ALLERG_RHINITIS	Weighted mode	23	0.142051	0.0931543	0.141532	-0.0405315	0.324633	1.15264	0.960279	1.38352
GCST90277266	finn-b-ALLERG_RHINITIS	MR Egger	16	-0.0220456	0.119586	0.856384	-0.256435	0.212344	0.978196	0.773805	1.23657
GCST90277266	finn-b-ALLERG_RHINITIS	Weighted median	16	-0.0153779	0.0534483	0.773565	-0.120137	0.0893808	0.98474	0.886799	1.0935
GCST90277266	finn-b-ALLERG_RHINITIS	Inverse variance weighted	16	-0.0592119	0.0406519	0.145238	-0.13889	0.0204658	0.942507	0.870324	1.02068
GCST90277266	finn-b-ALLERG_RHINITIS	Simple mode	16	0.0198932	0.0936863	0.834702	-0.163732	0.203518	1.02009	0.84897	1.22571
GCST90277266	finn-b-ALLERG_RHINITIS	Weighted mode	16	0.0198932	0.0921705	0.832027	-0.160761	0.200547	1.02009	0.851496	1.22207
GCST90277267	finn-b-ALLERG_RHINITIS	MR Egger	15	0.0590878	0.142587	0.685338	-0.220382	0.338558	1.06087	0.802212	1.40292
GCST90277267	finn-b-ALLERG_RHINITIS	Weighted median	15	0.0690348	0.0582748	0.236159	-0.0451838	0.183253	1.07147	0.955822	1.20112
GCST90277267	finn-b-ALLERG_RHINITIS	Inverse variance weighted	15	0.00705275	0.0529576	0.894053	-0.0967441	0.11085	1.00708	0.907788	1.11723
GCST90277267	finn-b-ALLERG_RHINITIS	Simple mode	15	0.0594438	0.108626	0.592835	-0.153463	0.27235	1.06125	0.857733	1.31305
GCST90277267	finn-b-ALLERG_RHINITIS	Weighted mode	15	0.0766829	0.0969057	0.441961	-0.113252	0.266618	1.0797	0.892925	1.30554
GCST90277268	finn-b-ALLERG_RHINITIS	MR Egger	18	-0.114256	0.0821284	0.183211	-0.275228	0.0467153	0.892029	0.759399	1.04782
GCST90277268	finn-b-ALLERG_RHINITIS	Weighted median	18	-0.0699961	0.0499483	0.161103	-0.167895	0.0279026	0.932397	0.845443	1.0283
GCST90277268	finn-b-ALLERG_RHINITIS	Inverse variance weighted	18	-0.0793003	0.0363948	0.02934	-0.150634	-0.00796639	0.923763	0.860162	0.992065
GCST90277268	finn-b-ALLERG_RHINITIS	Simple mode	18	-0.0612187	0.0844931	0.478588	-0.226825	0.104388	0.940618	0.79706	1.11003
GCST90277268	finn-b-ALLERG_RHINITIS	Weighted mode	18	-0.0641456	0.0922683	0.496319	-0.244992	0.1167	0.937868	0.782711	1.12378
GCST90277269	finn-b-ALLERG_RHINITIS	MR Egger	15	0.0837414	0.0906299	0.372323	-0.0938931	0.261376	1.08735	0.91038	1.29872
GCST90277269	finn-b-ALLERG_RHINITIS	Weighted median	15	-0.0526026	0.0548648	0.337675	-0.160138	0.0549323	0.948757	0.852027	1.05647
GCST90277269	finn-b-ALLERG_RHINITIS	Inverse variance weighted	15	-0.0687063	0.0406659	0.0911175	-0.148411	0.0109988	0.933601	0.862076	1.01106
GCST90277269	finn-b-ALLERG_RHINITIS	Simple mode	15	-0.0909789	0.0894471	0.32635	-0.266295	0.0843375	0.913037	0.766213	1.088
GCST90277269	finn-b-ALLERG_RHINITIS	Weighted mode	15	-0.0278006	0.0816	0.738393	-0.187736	0.132135	0.972582	0.828833	1.14126
GCST90277270	finn-b-ALLERG_RHINITIS	MR Egger	17	-0.0124902	0.0650034	0.850205	-0.139897	0.114917	0.987588	0.869448	1.12178
GCST90277270	finn-b-ALLERG_RHINITIS	Weighted median	17	-0.0074946	0.0468533	0.872913	-0.0993271	0.0843379	0.992533	0.905447	1.088
GCST90277270	finn-b-ALLERG_RHINITIS	Inverse variance weighted	17	-0.0207618	0.0335295	0.535778	-0.0864795	0.044956	0.979452	0.917154	1.04598
GCST90277270	finn-b-ALLERG_RHINITIS	Simple mode	17	0.0766225	0.0943833	0.428806	-0.108369	0.261614	1.07963	0.897297	1.29902
GCST90277270	finn-b-ALLERG_RHINITIS	Weighted mode	17	0.0822601	0.0958429	0.403412	-0.105592	0.270112	1.08574	0.899792	1.31011
GCST90277271	finn-b-ALLERG_RHINITIS	MR Egger	22	0.110882	0.055134	0.0579845	0.00281928	0.218945	1.11726	1.00282	1.24476
GCST90277271	finn-b-ALLERG_RHINITIS	Weighted median	22	0.0850594	0.0344132	0.013447	0.0176095	0.152509	1.08878	1.01777	1.16475
GCST90277271	finn-b-ALLERG_RHINITIS	Inverse variance weighted	22	0.0748154	0.0297816	0.0120002	0.0164435	0.133187	1.07769	1.01658	1.14246
GCST90277271	finn-b-ALLERG_RHINITIS	Simple mode	22	0.089995	0.0712381	0.220328	-0.0496316	0.229622	1.09417	0.95158	1.25812
GCST90277271	finn-b-ALLERG_RHINITIS	Weighted mode	22	0.0852625	0.0326308	0.0162485	0.021306	0.149219	1.089	1.02153	1.16093
GCST90277272	finn-b-ALLERG_RHINITIS	MR Egger	17	-0.0585073	0.120717	0.634916	-0.295113	0.178099	0.943171	0.744447	1.19494
GCST90277272	finn-b-ALLERG_RHINITIS	Weighted median	17	0.00242127	0.0561281	0.965591	-0.10759	0.112432	1.00242	0.897996	1.119
GCST90277272	finn-b-ALLERG_RHINITIS	Inverse variance weighted	17	-0.00547618	0.0477759	0.908745	-0.0991169	0.0881646	0.994539	0.905637	1.09217
GCST90277272	finn-b-ALLERG_RHINITIS	Simple mode	17	-0.0161445	0.106832	0.88177	-0.225536	0.193247	0.983985	0.798088	1.21318
GCST90277272	finn-b-ALLERG_RHINITIS	Weighted mode	17	-0.0139054	0.105507	0.896788	-0.220698	0.192887	0.986191	0.801959	1.21275
GCST90277273	finn-b-ALLERG_RHINITIS	MR Egger	16	-0.0376795	0.10296	0.719864	-0.239481	0.164122	0.963022	0.787036	1.17836
GCST90277273	finn-b-ALLERG_RHINITIS	Weighted median	16	-0.107963	0.0544688	0.0474662	-0.214722	-0.00120466	0.89766	0.806765	0.998796
GCST90277273	finn-b-ALLERG_RHINITIS	Inverse variance weighted	16	-0.0872547	0.0399868	0.029103	-0.165629	-0.0088806	0.916444	0.847361	0.991159
GCST90277273	finn-b-ALLERG_RHINITIS	Simple mode	16	-0.105035	0.0994101	0.307421	-0.299879	0.0898084	0.900293	0.740908	1.09396
GCST90277273	finn-b-ALLERG_RHINITIS	Weighted mode	16	-0.0979082	0.0943475	0.315831	-0.282829	0.0870129	0.906732	0.753648	1.09091
GCST90277274	finn-b-ALLERG_RHINITIS	MR Egger	19	-0.00867386	0.110805	0.938519	-0.225852	0.208504	0.991364	0.797836	1.23183
GCST90277274	finn-b-ALLERG_RHINITIS	Weighted median	19	-0.060543	0.0532917	0.255928	-0.164995	0.0439088	0.941253	0.847898	1.04489
GCST90277274	finn-b-ALLERG_RHINITIS	Inverse variance weighted	19	-0.0890764	0.0406412	0.0283959	-0.168733	-0.00941956	0.914776	0.844734	0.990625
GCST90277274	finn-b-ALLERG_RHINITIS	Simple mode	19	-0.00886854	0.105148	0.933715	-0.21496	0.197223	0.991171	0.806574	1.21802
GCST90277274	finn-b-ALLERG_RHINITIS	Weighted mode	19	-0.033471	0.10557	0.754853	-0.240387	0.173445	0.967083	0.786323	1.1894
GCST90277275	finn-b-ALLERG_RHINITIS	MR Egger	18	0.00796831	0.0989835	0.936837	-0.186039	0.201976	1.008	0.830241	1.22382
GCST90277275	finn-b-ALLERG_RHINITIS	Weighted median	18	-0.0879914	0.0504083	0.0808852	-0.186792	0.0108089	0.915769	0.829617	1.01087
GCST90277275	finn-b-ALLERG_RHINITIS	Inverse variance weighted	18	-0.0675337	0.0413869	0.102729	-0.148652	0.0135847	0.934696	0.861869	1.01368
GCST90277275	finn-b-ALLERG_RHINITIS	Simple mode	18	-0.102875	0.0900523	0.269127	-0.279377	0.0736277	0.90224	0.756255	1.07641
GCST90277275	finn-b-ALLERG_RHINITIS	Weighted mode	18	-0.100425	0.0879654	0.26943	-0.272837	0.0719874	0.904453	0.761217	1.07464
GCST90277276	finn-b-ALLERG_RHINITIS	MR Egger	34	0.126903	0.0527343	0.0220555	0.0235437	0.230262	1.13531	1.02382	1.25893
GCST90277276	finn-b-ALLERG_RHINITIS	Weighted median	34	0.0910589	0.0341324	0.00763471	0.0241593	0.157958	1.09533	1.02445	1.17112
GCST90277276	finn-b-ALLERG_RHINITIS	Inverse variance weighted	34	0.0213054	0.0276511	0.440997	-0.0328907	0.0755015	1.02153	0.967644	1.07842
GCST90277276	finn-b-ALLERG_RHINITIS	Simple mode	34	0.073511	0.0767094	0.344878	-0.0768395	0.223861	1.07628	0.926038	1.2509
GCST90277276	finn-b-ALLERG_RHINITIS	Weighted mode	34	0.109018	0.040879	0.011769	0.028895	0.189141	1.11518	1.02932	1.20821
GCST90277277	finn-b-ALLERG_RHINITIS	MR Egger	20	-0.118108	0.104257	0.272142	-0.322452	0.0862365	0.8886	0.72437	1.09006
GCST90277277	finn-b-ALLERG_RHINITIS	Weighted median	20	-0.0709075	0.0489758	0.147671	-0.1669	0.0250851	0.931548	0.846284	1.0254
GCST90277277	finn-b-ALLERG_RHINITIS	Inverse variance weighted	20	-0.0721161	0.0370308	0.0514792	-0.144696	0.000464228	0.930423	0.865285	1.00046
GCST90277277	finn-b-ALLERG_RHINITIS	Simple mode	20	-0.0199335	0.0971228	0.839567	-0.210294	0.170427	0.980264	0.810346	1.18581
GCST90277277	finn-b-ALLERG_RHINITIS	Weighted mode	20	-0.0537799	0.0816843	0.518188	-0.213881	0.106321	0.947641	0.807444	1.11218
GCST90277278	finn-b-ALLERG_RHINITIS	MR Egger	17	-0.0440895	0.155642	0.780837	-0.349147	0.260968	0.956868	0.705289	1.29819
GCST90277278	finn-b-ALLERG_RHINITIS	Weighted median	17	-0.00781617	0.0606749	0.8975	-0.126739	0.111107	0.992214	0.880964	1.11751
GCST90277278	finn-b-ALLERG_RHINITIS	Inverse variance weighted	17	-0.0385381	0.0519838	0.458483	-0.140426	0.0633501	0.962195	0.868988	1.0654
GCST90277278	finn-b-ALLERG_RHINITIS	Simple mode	17	-0.0429995	0.128507	0.742266	-0.294873	0.208874	0.957912	0.744626	1.23229
GCST90277278	finn-b-ALLERG_RHINITIS	Weighted mode	17	-0.0378112	0.123863	0.764098	-0.280582	0.20496	0.962895	0.755344	1.22748
GCST90277279	finn-b-ALLERG_RHINITIS	MR Egger	21	-0.00770227	0.0831575	0.927173	-0.170691	0.155286	0.992327	0.843082	1.16799
GCST90277279	finn-b-ALLERG_RHINITIS	Weighted median	21	-0.0264399	0.0527124	0.615958	-0.129756	0.0768765	0.973907	0.87831	1.07991
GCST90277279	finn-b-ALLERG_RHINITIS	Inverse variance weighted	21	-0.026498	0.0368404	0.471978	-0.0987051	0.0457091	0.97385	0.90601	1.04677
GCST90277279	finn-b-ALLERG_RHINITIS	Simple mode	21	-0.135804	0.112101	0.239844	-0.355521	0.0839135	0.873014	0.700808	1.08753
GCST90277279	finn-b-ALLERG_RHINITIS	Weighted mode	21	-0.133757	0.113224	0.251321	-0.355676	0.0881619	0.874803	0.7007	1.09216
GCST90277280	finn-b-ALLERG_RHINITIS	MR Egger	31	0.185114	0.091886	0.0533028	0.00501707	0.36521	1.20336	1.00503	1.44082
GCST90277280	finn-b-ALLERG_RHINITIS	Weighted median	31	0.0332567	0.0451378	0.461254	-0.0552133	0.121727	1.03382	0.946283	1.12945
GCST90277280	finn-b-ALLERG_RHINITIS	Inverse variance weighted	31	0.0650013	0.0372385	0.0808913	-0.00798627	0.137989	1.06716	0.992046	1.14796
GCST90277280	finn-b-ALLERG_RHINITIS	Simple mode	31	-0.0112062	0.100532	0.911987	-0.208249	0.185837	0.988856	0.812005	1.20423
GCST90277280	finn-b-ALLERG_RHINITIS	Weighted mode	31	-0.0291714	0.118054	0.806511	-0.260556	0.202213	0.97125	0.770623	1.22411
GCST90277281	finn-b-ALLERG_RHINITIS	MR Egger	17	-0.00641397	0.208463	0.97586	-0.415002	0.402174	0.993607	0.660339	1.49507
GCST90277281	finn-b-ALLERG_RHINITIS	Weighted median	17	-0.128445	0.0611783	0.0357716	-0.248354	-0.00853526	0.879462	0.780083	0.991501
GCST90277281	finn-b-ALLERG_RHINITIS	Inverse variance weighted	17	-0.0703731	0.0656578	0.283803	-0.199062	0.0583162	0.932046	0.819499	1.06005
GCST90277281	finn-b-ALLERG_RHINITIS	Simple mode	17	-0.15831	0.105298	0.152208	-0.364695	0.0480755	0.853586	0.694409	1.04925
GCST90277281	finn-b-ALLERG_RHINITIS	Weighted mode	17	-0.151714	0.0988798	0.144483	-0.345519	0.0420899	0.859234	0.707853	1.04299
GCST90277282	finn-b-ALLERG_RHINITIS	MR Egger	29	0.127077	0.0495669	0.0162391	0.0299258	0.224228	1.1355	1.03038	1.25136
GCST90277282	finn-b-ALLERG_RHINITIS	Weighted median	29	0.07998	0.0340321	0.0187666	0.0132771	0.146683	1.08327	1.01337	1.15799
GCST90277282	finn-b-ALLERG_RHINITIS	Inverse variance weighted	29	0.0333824	0.0238685	0.161934	-0.0133998	0.0801647	1.03395	0.98669	1.08347
GCST90277282	finn-b-ALLERG_RHINITIS	Simple mode	29	0.026082	0.0848771	0.760896	-0.140277	0.192441	1.02643	0.869117	1.21221
GCST90277282	finn-b-ALLERG_RHINITIS	Weighted mode	29	0.101665	0.0370655	0.0105009	0.0290162	0.174313	1.10701	1.02944	1.19043
GCST90277283	finn-b-ALLERG_RHINITIS	MR Egger	20	-0.0915692	0.133869	0.502675	-0.353953	0.170815	0.912498	0.701908	1.18627
GCST90277283	finn-b-ALLERG_RHINITIS	Weighted median	20	-0.0519789	0.0586313	0.375327	-0.166896	0.0629384	0.949349	0.846287	1.06496
GCST90277283	finn-b-ALLERG_RHINITIS	Inverse variance weighted	20	-0.00524061	0.0513214	0.918667	-0.105831	0.0953494	0.994773	0.899577	1.10004
GCST90277283	finn-b-ALLERG_RHINITIS	Simple mode	20	-0.146497	0.141594	0.313831	-0.424021	0.131027	0.863728	0.65441	1.14
GCST90277283	finn-b-ALLERG_RHINITIS	Weighted mode	20	-0.135933	0.146671	0.36566	-0.423409	0.151542	0.872901	0.654811	1.16363
GCST90277284	finn-b-ALLERG_RHINITIS	MR Egger	12	0.21377	0.172761	0.244215	-0.124841	0.552382	1.23834	0.882637	1.73739
GCST90277284	finn-b-ALLERG_RHINITIS	Weighted median	12	0.0847623	0.0682379	0.214178	-0.0489839	0.218509	1.08846	0.952196	1.24422
GCST90277284	finn-b-ALLERG_RHINITIS	Inverse variance weighted	12	0.135872	0.0518186	0.00873954	0.0343079	0.237437	1.14554	1.0349	1.26799
GCST90277284	finn-b-ALLERG_RHINITIS	Simple mode	12	0.0643176	0.12689	0.622248	-0.184387	0.313022	1.06643	0.831614	1.36755
GCST90277284	finn-b-ALLERG_RHINITIS	Weighted mode	12	0.0643176	0.135368	0.643988	-0.201004	0.329639	1.06643	0.817909	1.39047
GCST90277285	finn-b-ALLERG_RHINITIS	MR Egger	21	0.189165	0.0722887	0.0169655	0.047479	0.330851	1.20824	1.04862	1.39215
GCST90277285	finn-b-ALLERG_RHINITIS	Weighted median	21	0.131802	0.042181	0.00178005	0.0491269	0.214476	1.14088	1.05035	1.23921
GCST90277285	finn-b-ALLERG_RHINITIS	Inverse variance weighted	21	0.054287	0.0381342	0.154568	-0.020456	0.12903	1.05579	0.979752	1.13772
GCST90277285	finn-b-ALLERG_RHINITIS	Simple mode	21	-0.0166154	0.0982184	0.867364	-0.209124	0.175893	0.983522	0.811295	1.19231
GCST90277285	finn-b-ALLERG_RHINITIS	Weighted mode	21	0.135293	0.0510904	0.0154295	0.0351561	0.23543	1.14487	1.03578	1.26545
GCST90277286	finn-b-ALLERG_RHINITIS	MR Egger	16	0.100348	0.0823256	0.243017	-0.0610103	0.261706	1.10556	0.940814	1.29914
GCST90277286	finn-b-ALLERG_RHINITIS	Weighted median	16	0.0836796	0.0514478	0.103844	-0.0171581	0.184517	1.08728	0.982988	1.20264
GCST90277286	finn-b-ALLERG_RHINITIS	Inverse variance weighted	16	0.00451276	0.0424296	0.915298	-0.0786493	0.0876749	1.00452	0.924364	1.09163
GCST90277286	finn-b-ALLERG_RHINITIS	Simple mode	16	0.0860804	0.0784765	0.289986	-0.0677336	0.239894	1.08989	0.934509	1.27111
GCST90277286	finn-b-ALLERG_RHINITIS	Weighted mode	16	0.0884625	0.0535606	0.119384	-0.0165164	0.193441	1.09249	0.983619	1.21342
GCST90277287	finn-b-ALLERG_RHINITIS	MR Egger	21	-0.0547574	0.0282649	0.0677207	-0.110157	0.000641861	0.946715	0.895694	1.00064
GCST90277287	finn-b-ALLERG_RHINITIS	Weighted median	21	-0.0612341	0.0220774	0.00554379	-0.104506	-0.0179624	0.940603	0.90077	0.982198
GCST90277287	finn-b-ALLERG_RHINITIS	Inverse variance weighted	21	-0.0564399	0.0191964	0.0032807	-0.0940648	-0.018815	0.945123	0.910224	0.981361
GCST90277287	finn-b-ALLERG_RHINITIS	Simple mode	21	-0.0931441	0.0684928	0.188992	-0.22739	0.0411018	0.911062	0.79661	1.04196
GCST90277287	finn-b-ALLERG_RHINITIS	Weighted mode	21	-0.0628293	0.0209655	0.00712709	-0.103922	-0.0217369	0.939104	0.901296	0.978498
GCST90277288	finn-b-ALLERG_RHINITIS	MR Egger	21	-0.0833755	0.0505048	0.115204	-0.182365	0.015614	0.920006	0.833297	1.01574
GCST90277288	finn-b-ALLERG_RHINITIS	Weighted median	21	-0.102053	0.0345722	0.00315836	-0.169815	-0.0342918	0.902981	0.843821	0.96629
GCST90277288	finn-b-ALLERG_RHINITIS	Inverse variance weighted	21	-0.0768534	0.0277478	0.00561058	-0.131239	-0.0224677	0.926026	0.877008	0.977783
GCST90277288	finn-b-ALLERG_RHINITIS	Simple mode	21	-0.157221	0.0857378	0.081617	-0.325267	0.0108247	0.854515	0.722334	1.01088
GCST90277288	finn-b-ALLERG_RHINITIS	Weighted mode	21	-0.108367	0.0353498	0.00610295	-0.177652	-0.039081	0.897299	0.837234	0.961673
GCST90277289	finn-b-ALLERG_RHINITIS	MR Egger	24	-0.0484403	0.0907958	0.599031	-0.2264	0.12952	0.952714	0.797399	1.13828
GCST90277289	finn-b-ALLERG_RHINITIS	Weighted median	24	-0.0467059	0.0430855	0.278352	-0.131154	0.0377417	0.954368	0.877083	1.03846
GCST90277289	finn-b-ALLERG_RHINITIS	Inverse variance weighted	24	-0.00896072	0.0424916	0.832979	-0.0922443	0.0743229	0.991079	0.911882	1.07715
GCST90277289	finn-b-ALLERG_RHINITIS	Simple mode	24	-0.0010083	0.0903254	0.99119	-0.178046	0.176029	0.998992	0.836904	1.19247
GCST90277289	finn-b-ALLERG_RHINITIS	Weighted mode	24	-0.108527	0.0432344	0.0195493	-0.193266	-0.0237873	0.897155	0.824263	0.976493
GCST90277290	finn-b-ALLERG_RHINITIS	MR Egger	25	-0.13677	0.0515926	0.0142782	-0.237891	-0.0356481	0.872171	0.788289	0.96498
GCST90277290	finn-b-ALLERG_RHINITIS	Weighted median	25	-0.0891458	0.0296005	0.00259852	-0.147163	-0.0311287	0.914712	0.863153	0.969351
GCST90277290	finn-b-ALLERG_RHINITIS	Inverse variance weighted	25	-0.0650846	0.0318344	0.0409067	-0.12748	-0.00268918	0.936988	0.880311	0.997314
GCST90277290	finn-b-ALLERG_RHINITIS	Simple mode	25	-0.063143	0.0868708	0.474342	-0.23341	0.107124	0.938809	0.791829	1.11307
GCST90277290	finn-b-ALLERG_RHINITIS	Weighted mode	25	-0.0914239	0.030131	0.00572043	-0.150481	-0.0323671	0.912631	0.860294	0.968151
GCST90277291	finn-b-ALLERG_RHINITIS	MR Egger	22	0.083781	0.074624	0.274859	-0.0624821	0.230044	1.08739	0.93943	1.25866
GCST90277291	finn-b-ALLERG_RHINITIS	Weighted median	22	0.0396827	0.0483085	0.411394	-0.0550019	0.134367	1.04048	0.946483	1.14381
GCST90277291	finn-b-ALLERG_RHINITIS	Inverse variance weighted	22	0.012804	0.0361834	0.723442	-0.0581156	0.0837235	1.01289	0.943541	1.08733
GCST90277291	finn-b-ALLERG_RHINITIS	Simple mode	22	0.109992	0.0989001	0.278644	-0.0838525	0.303836	1.11627	0.919567	1.35505
GCST90277291	finn-b-ALLERG_RHINITIS	Weighted mode	22	0.0990105	0.0945222	0.306784	-0.0862531	0.284274	1.10408	0.917362	1.3288
GCST90277292	finn-b-ALLERG_RHINITIS	MR Egger	14	0.0404327	0.153726	0.796998	-0.260871	0.341736	1.04126	0.770381	1.40739
GCST90277292	finn-b-ALLERG_RHINITIS	Weighted median	14	-0.0379309	0.0641779	0.554502	-0.16372	0.0878578	0.96278	0.84898	1.09183
GCST90277292	finn-b-ALLERG_RHINITIS	Inverse variance weighted	14	0.016837	0.0637151	0.791584	-0.108045	0.141719	1.01698	0.897587	1.15225
GCST90277292	finn-b-ALLERG_RHINITIS	Simple mode	14	-0.0738431	0.104929	0.494007	-0.279504	0.131818	0.928817	0.756158	1.1409
GCST90277292	finn-b-ALLERG_RHINITIS	Weighted mode	14	-0.0679141	0.102661	0.519821	-0.269129	0.133301	0.934341	0.764044	1.14259
GCST90277293	finn-b-ALLERG_RHINITIS	MR Egger	26	-0.0301737	0.0955541	0.754902	-0.21746	0.157112	0.970277	0.80456	1.17013
GCST90277293	finn-b-ALLERG_RHINITIS	Weighted median	26	-0.0410617	0.0462969	0.375121	-0.131804	0.0496802	0.95977	0.876513	1.05093
GCST90277293	finn-b-ALLERG_RHINITIS	Inverse variance weighted	26	-0.0457059	0.0391126	0.242577	-0.122367	0.0309549	0.955323	0.884824	1.03144
GCST90277293	finn-b-ALLERG_RHINITIS	Simple mode	26	-0.103525	0.108007	0.346989	-0.315219	0.108169	0.901654	0.729629	1.11424
GCST90277293	finn-b-ALLERG_RHINITIS	Weighted mode	26	-0.0899721	0.11723	0.449983	-0.319743	0.139799	0.913957	0.726336	1.15004
GCST90277294	finn-b-ALLERG_RHINITIS	MR Egger	23	0.142334	0.0590307	0.0251417	0.0266343	0.258035	1.15296	1.02699	1.29438
GCST90277294	finn-b-ALLERG_RHINITIS	Weighted median	23	0.10037	0.0340608	0.00321095	0.0336107	0.167129	1.10558	1.03418	1.18191
GCST90277294	finn-b-ALLERG_RHINITIS	Inverse variance weighted	23	0.036116	0.0322541	0.262827	-0.027102	0.099334	1.03678	0.973262	1.10444
GCST90277294	finn-b-ALLERG_RHINITIS	Simple mode	23	-0.075189	0.0926781	0.425889	-0.256838	0.10646	0.927568	0.773494	1.11233
GCST90277294	finn-b-ALLERG_RHINITIS	Weighted mode	23	0.102166	0.0351616	0.00819915	0.0332491	0.171082	1.10757	1.03381	1.18659
GCST90277295	finn-b-ALLERG_RHINITIS	MR Egger	18	-0.130395	0.0566402	0.0350954	-0.24141	-0.0193806	0.877748	0.785519	0.980806
GCST90277295	finn-b-ALLERG_RHINITIS	Weighted median	18	-0.106175	0.035844	0.0030551	-0.176429	-0.0359207	0.899267	0.838258	0.964717
GCST90277295	finn-b-ALLERG_RHINITIS	Inverse variance weighted	18	-0.0498384	0.0271181	0.066088	-0.10299	0.00331313	0.951383	0.902136	1.00332
GCST90277295	finn-b-ALLERG_RHINITIS	Simple mode	18	-0.059583	0.0719218	0.4189	-0.20055	0.0813838	0.942157	0.818281	1.08479
GCST90277295	finn-b-ALLERG_RHINITIS	Weighted mode	18	-0.103998	0.0379366	0.0139177	-0.178354	-0.0296423	0.901227	0.836646	0.970793
GCST90277296	finn-b-ALLERG_RHINITIS	MR Egger	17	-0.0170352	0.0922013	0.855892	-0.19775	0.163679	0.983109	0.820575	1.17784
GCST90277296	finn-b-ALLERG_RHINITIS	Weighted median	17	-0.058546	0.0520057	0.260267	-0.160477	0.0433851	0.943135	0.851737	1.04434
GCST90277296	finn-b-ALLERG_RHINITIS	Inverse variance weighted	17	-0.0103537	0.039618	0.793833	-0.088005	0.0672977	0.9897	0.915756	1.06961
GCST90277296	finn-b-ALLERG_RHINITIS	Simple mode	17	-0.076052	0.0976347	0.447381	-0.267416	0.115312	0.926768	0.765355	1.12222
GCST90277296	finn-b-ALLERG_RHINITIS	Weighted mode	17	-0.0781047	0.0868184	0.381656	-0.248269	0.0920592	0.924868	0.78015	1.09643
GCST90277297	finn-b-ALLERG_RHINITIS	MR Egger	20	0.19776	0.0851689	0.0321628	0.0308293	0.364691	1.21867	1.03131	1.44007
GCST90277297	finn-b-ALLERG_RHINITIS	Weighted median	20	0.118232	0.0452108	0.00891967	0.0296184	0.206845	1.1255	1.03006	1.22979
GCST90277297	finn-b-ALLERG_RHINITIS	Inverse variance weighted	20	0.0556991	0.0359362	0.121155	-0.0147358	0.126134	1.05728	0.985372	1.13443
GCST90277297	finn-b-ALLERG_RHINITIS	Simple mode	20	0.0810265	0.0982571	0.41981	-0.111557	0.27361	1.0844	0.89444	1.3147
GCST90277297	finn-b-ALLERG_RHINITIS	Weighted mode	20	0.128288	0.0529108	0.025465	0.0245832	0.231994	1.13688	1.02489	1.26111
GCST90277298	finn-b-ALLERG_RHINITIS	MR Egger	25	-0.0730375	0.0334591	0.0395087	-0.138617	-0.00745757	0.929566	0.870561	0.99257
GCST90277298	finn-b-ALLERG_RHINITIS	Weighted median	25	-0.0655102	0.02411	0.00658494	-0.112766	-0.0182546	0.93659	0.89336	0.981911
GCST90277298	finn-b-ALLERG_RHINITIS	Inverse variance weighted	25	-0.0336631	0.0225964	0.136288	-0.0779519	0.0106258	0.966897	0.925009	1.01068
GCST90277298	finn-b-ALLERG_RHINITIS	Simple mode	25	0.106905	0.0925694	0.259516	-0.0745309	0.288341	1.11283	0.928179	1.33421
GCST90277298	finn-b-ALLERG_RHINITIS	Weighted mode	25	-0.0647686	0.0258093	0.0192423	-0.115355	-0.0141824	0.937284	0.89105	0.985918
GCST90277299	finn-b-ALLERG_RHINITIS	MR Egger	27	-0.128348	0.0924546	0.177315	-0.309559	0.0528629	0.879547	0.73377	1.05429
GCST90277299	finn-b-ALLERG_RHINITIS	Weighted median	27	0.00959952	0.0492009	0.845308	-0.0868343	0.106033	1.00965	0.916829	1.11186
GCST90277299	finn-b-ALLERG_RHINITIS	Inverse variance weighted	27	0.0434245	0.0410471	0.290092	-0.0370278	0.123877	1.04438	0.963649	1.13188
GCST90277299	finn-b-ALLERG_RHINITIS	Simple mode	27	0.00617129	0.104876	0.953526	-0.199385	0.211728	1.00619	0.819234	1.23581
GCST90277299	finn-b-ALLERG_RHINITIS	Weighted mode	27	0.00891742	0.10738	0.934451	-0.201547	0.219382	1.00896	0.817465	1.24531
GCST90277300	finn-b-ALLERG_RHINITIS	MR Egger	30	0.166655	0.0842962	0.0579626	0.00143418	0.331875	1.18135	1.00144	1.39358
GCST90277300	finn-b-ALLERG_RHINITIS	Weighted median	30	0.0967678	0.0439402	0.0276468	0.0106451	0.182891	1.1016	1.0107	1.20068
GCST90277300	finn-b-ALLERG_RHINITIS	Inverse variance weighted	30	0.0324202	0.0352658	0.357934	-0.0367008	0.101541	1.03295	0.963964	1.10688
GCST90277300	finn-b-ALLERG_RHINITIS	Simple mode	30	0.136177	0.117454	0.255748	-0.0940333	0.366388	1.14588	0.910252	1.44251
GCST90277300	finn-b-ALLERG_RHINITIS	Weighted mode	30	0.156261	0.0550481	0.00819063	0.048367	0.264155	1.16913	1.04956	1.30233
GCST90277301	finn-b-ALLERG_RHINITIS	MR Egger	17	0.0505694	0.0921454	0.591219	-0.130036	0.231174	1.05187	0.878064	1.26008
GCST90277301	finn-b-ALLERG_RHINITIS	Weighted median	17	0.0180307	0.0570251	0.75186	-0.0937386	0.1298	1.01819	0.910521	1.1386
GCST90277301	finn-b-ALLERG_RHINITIS	Inverse variance weighted	17	-0.0123938	0.0467283	0.790832	-0.103981	0.0791938	0.987683	0.901242	1.08241
GCST90277301	finn-b-ALLERG_RHINITIS	Simple mode	17	0.135191	0.119601	0.274989	-0.0992266	0.369609	1.14476	0.905537	1.44717
GCST90277301	finn-b-ALLERG_RHINITIS	Weighted mode	17	0.135191	0.101327	0.200815	-0.063409	0.333791	1.14476	0.938559	1.39625
GCST90277302	finn-b-ALLERG_RHINITIS	MR Egger	15	0.152527	0.0667693	0.0397939	0.0216595	0.283395	1.16477	1.0219	1.32763
GCST90277302	finn-b-ALLERG_RHINITIS	Weighted median	15	0.117749	0.0433885	0.00665127	0.0327071	0.20279	1.12496	1.03325	1.22482
GCST90277302	finn-b-ALLERG_RHINITIS	Inverse variance weighted	15	0.054564	0.0324443	0.0926131	-0.00902693	0.118155	1.05608	0.991014	1.12542
GCST90277302	finn-b-ALLERG_RHINITIS	Simple mode	15	0.065484	0.0940989	0.497879	-0.11895	0.249918	1.06768	0.887852	1.28392
GCST90277302	finn-b-ALLERG_RHINITIS	Weighted mode	15	0.126194	0.0467434	0.0172659	0.0345773	0.217812	1.1345	1.03518	1.24335
GCST90277303	finn-b-ALLERG_RHINITIS	MR Egger	23	-0.00510306	0.0911189	0.955868	-0.183696	0.17349	0.99491	0.832189	1.18945
GCST90277303	finn-b-ALLERG_RHINITIS	Weighted median	23	0.0952965	0.0448575	0.0336345	0.00737578	0.183217	1.09998	1.0074	1.20108
GCST90277303	finn-b-ALLERG_RHINITIS	Inverse variance weighted	23	0.0262422	0.0384204	0.494589	-0.0490618	0.101546	1.02659	0.952122	1.10688
GCST90277303	finn-b-ALLERG_RHINITIS	Simple mode	23	0.0744366	0.0889807	0.411842	-0.0999656	0.248839	1.07728	0.904869	1.28254
GCST90277303	finn-b-ALLERG_RHINITIS	Weighted mode	23	0.0908384	0.0562796	0.120768	-0.0194696	0.201147	1.09509	0.980719	1.2228
GCST90277304	finn-b-ALLERG_RHINITIS	MR Egger	20	-0.0559023	0.027673	0.058511	-0.110141	-0.0016632	0.945632	0.895707	0.998338
GCST90277304	finn-b-ALLERG_RHINITIS	Weighted median	20	-0.0555382	0.0192404	0.00389509	-0.0932494	-0.0178269	0.945976	0.910966	0.982331
GCST90277304	finn-b-ALLERG_RHINITIS	Inverse variance weighted	20	-0.0572591	0.0193613	0.00310242	-0.0952072	-0.019311	0.944349	0.909185	0.980874
GCST90277304	finn-b-ALLERG_RHINITIS	Simple mode	20	-0.100281	0.0682448	0.158081	-0.234041	0.0334788	0.904583	0.79133	1.03405
GCST90277304	finn-b-ALLERG_RHINITIS	Weighted mode	20	-0.0549266	0.0195269	0.0111075	-0.0931993	-0.016654	0.946555	0.911012	0.983484
GCST90277305	finn-b-ALLERG_RHINITIS	MR Egger	20	-0.0968887	0.0389947	0.02303	-0.173318	-0.0204591	0.907657	0.84087	0.979749
GCST90277305	finn-b-ALLERG_RHINITIS	Weighted median	20	-0.0825807	0.0296839	0.00540244	-0.140761	-0.0244003	0.920737	0.868697	0.975895
GCST90277305	finn-b-ALLERG_RHINITIS	Inverse variance weighted	20	-0.0771644	0.0243901	0.00155745	-0.124969	-0.0293598	0.925738	0.882524	0.971067
GCST90277305	finn-b-ALLERG_RHINITIS	Simple mode	20	-0.0283777	0.0729148	0.701463	-0.171291	0.114535	0.972021	0.842577	1.12135
GCST90277305	finn-b-ALLERG_RHINITIS	Weighted mode	20	-0.0800903	0.0315836	0.0201558	-0.141994	-0.0181864	0.923033	0.867626	0.981978
GCST90277306	finn-b-ALLERG_RHINITIS	MR Egger	28	0.202903	0.0565449	0.00135426	0.0920755	0.313731	1.22495	1.09645	1.36852
GCST90277306	finn-b-ALLERG_RHINITIS	Weighted median	28	0.120169	0.0416473	0.00390933	0.0385399	0.201797	1.12769	1.03929	1.2236
GCST90277306	finn-b-ALLERG_RHINITIS	Inverse variance weighted	28	0.108994	0.028172	0.000109337	0.053777	0.164211	1.11516	1.05525	1.17846
GCST90277306	finn-b-ALLERG_RHINITIS	Simple mode	28	0.0219769	0.0866896	0.801792	-0.147935	0.191889	1.02222	0.862487	1.21154
GCST90277306	finn-b-ALLERG_RHINITIS	Weighted mode	28	0.108307	0.0478168	0.0317457	0.0145861	0.202028	1.11439	1.01469	1.22388
GCST90277307	finn-b-ALLERG_RHINITIS	MR Egger	21	-0.144735	0.106422	0.189747	-0.353322	0.0638523	0.865252	0.702351	1.06593
GCST90277307	finn-b-ALLERG_RHINITIS	Weighted median	21	-0.0405241	0.051472	0.431103	-0.141409	0.0603609	0.960286	0.868134	1.06222
GCST90277307	finn-b-ALLERG_RHINITIS	Inverse variance weighted	21	-0.0277024	0.0370895	0.45512	-0.100398	0.0449931	0.972678	0.904477	1.04602
GCST90277307	finn-b-ALLERG_RHINITIS	Simple mode	21	-0.0282597	0.10924	0.798514	-0.242369	0.18585	0.972136	0.784766	1.20424
GCST90277307	finn-b-ALLERG_RHINITIS	Weighted mode	21	-0.0408794	0.114801	0.725502	-0.26589	0.184131	0.959945	0.766524	1.20217
GCST90277308	finn-b-ALLERG_RHINITIS	MR Egger	20	0.108036	0.0792377	0.189555	-0.0472699	0.263342	1.11409	0.95383	1.30127
GCST90277308	finn-b-ALLERG_RHINITIS	Weighted median	20	0.0383063	0.0482312	0.427065	-0.0562268	0.132839	1.03905	0.945325	1.14207
GCST90277308	finn-b-ALLERG_RHINITIS	Inverse variance weighted	20	0.0270359	0.0335362	0.420144	-0.0386951	0.092767	1.0274	0.962044	1.09721
GCST90277308	finn-b-ALLERG_RHINITIS	Simple mode	20	0.0366597	0.104445	0.729453	-0.168052	0.241371	1.03734	0.84531	1.27299
GCST90277308	finn-b-ALLERG_RHINITIS	Weighted mode	20	0.145053	0.078822	0.0814053	-0.00943833	0.299544	1.1561	0.990606	1.34924
GCST90277309	finn-b-ALLERG_RHINITIS	MR Egger	19	0.114662	0.0591935	0.0695366	-0.0013575	0.230681	1.12149	0.998643	1.25946
GCST90277309	finn-b-ALLERG_RHINITIS	Weighted median	19	0.0985384	0.0343114	0.00408031	0.0312881	0.165789	1.10356	1.03178	1.18032
GCST90277309	finn-b-ALLERG_RHINITIS	Inverse variance weighted	19	0.0643437	0.0320983	0.045008	0.00143094	0.127256	1.06646	1.00143	1.13571
GCST90277309	finn-b-ALLERG_RHINITIS	Simple mode	19	-0.0475985	0.0864826	0.588823	-0.217104	0.121907	0.953517	0.804846	1.12965
GCST90277309	finn-b-ALLERG_RHINITIS	Weighted mode	19	0.0884715	0.0344443	0.0193347	0.0209608	0.155982	1.0925	1.02118	1.16881
GCST90277310	finn-b-ALLERG_RHINITIS	MR Egger	13	-0.17536	0.151582	0.271831	-0.472461	0.12174	0.839155	0.623466	1.12946
GCST90277310	finn-b-ALLERG_RHINITIS	Weighted median	13	-0.127634	0.0624996	0.0411364	-0.250133	-0.00513447	0.880176	0.778697	0.994879
GCST90277310	finn-b-ALLERG_RHINITIS	Inverse variance weighted	13	-0.0741552	0.0591383	0.209868	-0.190066	0.041756	0.928528	0.826904	1.04264
GCST90277310	finn-b-ALLERG_RHINITIS	Simple mode	13	-0.126364	0.0937597	0.202634	-0.310133	0.0574047	0.881294	0.733349	1.05908
GCST90277310	finn-b-ALLERG_RHINITIS	Weighted mode	13	-0.120367	0.100618	0.254691	-0.317578	0.0768445	0.886595	0.72791	1.07987
GCST90277311	finn-b-ALLERG_RHINITIS	MR Egger	22	0.0865804	0.039938	0.0424086	0.00830194	0.164859	1.09044	1.00834	1.17923
GCST90277311	finn-b-ALLERG_RHINITIS	Weighted median	22	0.0657638	0.0291958	0.0242902	0.00853999	0.122988	1.06797	1.00858	1.13087
GCST90277311	finn-b-ALLERG_RHINITIS	Inverse variance weighted	22	0.0208644	0.0220819	0.344728	-0.0224161	0.0641449	1.02108	0.977833	1.06625
GCST90277311	finn-b-ALLERG_RHINITIS	Simple mode	22	-0.0300887	0.0818194	0.716744	-0.190455	0.130277	0.970359	0.826583	1.13914
GCST90277311	finn-b-ALLERG_RHINITIS	Weighted mode	22	0.0748723	0.030495	0.022881	0.0151022	0.134642	1.07775	1.01522	1.14413
GCST90277312	finn-b-ALLERG_RHINITIS	MR Egger	18	-0.0822864	0.10487	0.444123	-0.287832	0.12326	0.921008	0.749887	1.13118
GCST90277312	finn-b-ALLERG_RHINITIS	Weighted median	18	0.0866059	0.0500133	0.0833347	-0.0114202	0.184632	1.09047	0.988645	1.20278
GCST90277312	finn-b-ALLERG_RHINITIS	Inverse variance weighted	18	0.0231096	0.0407973	0.571089	-0.0568531	0.103072	1.02338	0.944733	1.10857
GCST90277312	finn-b-ALLERG_RHINITIS	Simple mode	18	0.107747	0.0911244	0.253314	-0.0708564	0.286351	1.11377	0.931596	1.33156
GCST90277312	finn-b-ALLERG_RHINITIS	Weighted mode	18	0.107747	0.063498	0.107954	-0.0167087	0.232204	1.11377	0.98343	1.26138
GCST90277313	finn-b-ALLERG_RHINITIS	MR Egger	25	-0.0811205	0.0407448	0.0584967	-0.16098	-0.00126077	0.922083	0.851309	0.99874
GCST90277313	finn-b-ALLERG_RHINITIS	Weighted median	25	-0.0708793	0.0251098	0.004761	-0.120095	-0.0216641	0.931574	0.886837	0.978569
GCST90277313	finn-b-ALLERG_RHINITIS	Inverse variance weighted	25	-0.0524027	0.025891	0.0429731	-0.103149	-0.00165628	0.948947	0.901992	0.998345
GCST90277313	finn-b-ALLERG_RHINITIS	Simple mode	25	-0.107495	0.0749906	0.164628	-0.254477	0.0394861	0.898081	0.775322	1.04028
GCST90277313	finn-b-ALLERG_RHINITIS	Weighted mode	25	-0.0743583	0.0268009	0.0105348	-0.126888	-0.0218285	0.928339	0.880832	0.978408
GCST90277314	finn-b-ALLERG_RHINITIS	MR Egger	22	0.029348	0.0831383	0.72778	-0.133603	0.192299	1.02978	0.874937	1.21203
GCST90277314	finn-b-ALLERG_RHINITIS	Weighted median	22	0.0315119	0.0469695	0.502284	-0.0605483	0.123572	1.03201	0.941248	1.13153
GCST90277314	finn-b-ALLERG_RHINITIS	Inverse variance weighted	22	0.0576809	0.0379039	0.128067	-0.0166107	0.131973	1.05938	0.983526	1.14108
GCST90277314	finn-b-ALLERG_RHINITIS	Simple mode	22	0.017355	0.0904103	0.849619	-0.159849	0.194559	1.01751	0.852272	1.21478
GCST90277314	finn-b-ALLERG_RHINITIS	Weighted mode	22	0.0504026	0.0621523	0.426488	-0.0714159	0.172221	1.05169	0.931075	1.18794
GCST90277315	finn-b-ALLERG_RHINITIS	MR Egger	14	-0.0879776	0.100382	0.398002	-0.284726	0.108771	0.915781	0.75222	1.11491
GCST90277315	finn-b-ALLERG_RHINITIS	Weighted median	14	-0.0131864	0.0506981	0.794789	-0.112555	0.0861818	0.9869	0.893549	1.09
GCST90277315	finn-b-ALLERG_RHINITIS	Inverse variance weighted	14	-0.0272946	0.0386626	0.480208	-0.103073	0.0484842	0.973075	0.902061	1.04968
GCST90277315	finn-b-ALLERG_RHINITIS	Simple mode	14	-0.0392167	0.086658	0.658336	-0.209066	0.130633	0.961542	0.811341	1.13955
GCST90277315	finn-b-ALLERG_RHINITIS	Weighted mode	14	-0.0300072	0.0934249	0.753171	-0.21312	0.153106	0.970439	0.808059	1.16545
GCST90277316	finn-b-ALLERG_RHINITIS	MR Egger	17	0.0916267	0.0925001	0.337612	-0.0896735	0.272927	1.09596	0.91423	1.3138
GCST90277316	finn-b-ALLERG_RHINITIS	Weighted median	17	0.00297425	0.0531989	0.955415	-0.101296	0.107244	1.00298	0.903666	1.11321
GCST90277316	finn-b-ALLERG_RHINITIS	Inverse variance weighted	17	-0.00631505	0.0400145	0.8746	-0.0847435	0.0721134	0.993705	0.918748	1.07478
GCST90277316	finn-b-ALLERG_RHINITIS	Simple mode	17	-0.00760338	0.0949841	0.937191	-0.193772	0.178565	0.992425	0.823846	1.1955
GCST90277316	finn-b-ALLERG_RHINITIS	Weighted mode	17	-0.0120538	0.092263	0.897684	-0.192889	0.168782	0.988019	0.824573	1.18386
GCST90277317	finn-b-ALLERG_RHINITIS	MR Egger	26	-0.10583	0.0797672	0.197082	-0.262174	0.0505137	0.899578	0.769377	1.05181
GCST90277317	finn-b-ALLERG_RHINITIS	Weighted median	26	-0.115329	0.0445326	0.00960402	-0.202613	-0.0280453	0.891073	0.816594	0.972344
GCST90277317	finn-b-ALLERG_RHINITIS	Inverse variance weighted	26	-0.0620094	0.0307976	0.044067	-0.122373	-0.00164621	0.939874	0.884819	0.998355
GCST90277317	finn-b-ALLERG_RHINITIS	Simple mode	26	-0.135567	0.091573	0.151253	-0.31505	0.0439161	0.873221	0.729752	1.04489
GCST90277317	finn-b-ALLERG_RHINITIS	Weighted mode	26	-0.159887	0.0807399	0.0587791	-0.318138	-0.00163714	0.85224	0.727503	0.998364
GCST90277318	finn-b-ALLERG_RHINITIS	MR Egger	15	-0.00596471	0.0899759	0.948154	-0.182318	0.170388	0.994053	0.833337	1.18577
GCST90277318	finn-b-ALLERG_RHINITIS	Weighted median	15	0.0705889	0.0568363	0.214249	-0.0408103	0.181988	1.07314	0.960011	1.1996
GCST90277318	finn-b-ALLERG_RHINITIS	Inverse variance weighted	15	0.0665528	0.041965	0.112759	-0.0156986	0.148804	1.06882	0.984424	1.16045
GCST90277318	finn-b-ALLERG_RHINITIS	Simple mode	15	0.0884753	0.0998487	0.390534	-0.107228	0.284179	1.09251	0.898321	1.32867
GCST90277318	finn-b-ALLERG_RHINITIS	Weighted mode	15	0.0850751	0.0877591	0.348788	-0.0869328	0.257083	1.0888	0.916739	1.29315
GCST90277319	finn-b-ALLERG_RHINITIS	MR Egger	15	0.172373	0.105494	0.126239	-0.0343949	0.37914	1.18812	0.96619	1.46103
GCST90277319	finn-b-ALLERG_RHINITIS	Weighted median	15	0.0178334	0.0511197	0.727197	-0.0823613	0.118028	1.01799	0.920939	1.12528
GCST90277319	finn-b-ALLERG_RHINITIS	Inverse variance weighted	15	0.0232897	0.0414884	0.574556	-0.0580276	0.104607	1.02356	0.943624	1.11027
GCST90277319	finn-b-ALLERG_RHINITIS	Simple mode	15	0.00221665	0.0915929	0.981034	-0.177305	0.181739	1.00222	0.837524	1.1993
GCST90277319	finn-b-ALLERG_RHINITIS	Weighted mode	15	-0.00648033	0.0837782	0.939439	-0.170686	0.157725	0.993541	0.843087	1.17084
GCST90277320	finn-b-ALLERG_RHINITIS	MR Egger	17	0.196523	0.108423	0.0899604	-0.0159856	0.409032	1.21716	0.984141	1.50536
GCST90277320	finn-b-ALLERG_RHINITIS	Weighted median	17	0.00153052	0.0536404	0.977237	-0.103605	0.106666	1.00153	0.901582	1.11256
GCST90277320	finn-b-ALLERG_RHINITIS	Inverse variance weighted	17	0.00911195	0.0382556	0.811737	-0.0658691	0.084093	1.00915	0.936253	1.08773
GCST90277320	finn-b-ALLERG_RHINITIS	Simple mode	17	0.0134222	0.0864396	0.878544	-0.155999	0.182844	1.01351	0.85556	1.20063
GCST90277320	finn-b-ALLERG_RHINITIS	Weighted mode	17	0.00176307	0.082661	0.983247	-0.160252	0.163779	1.00176	0.851929	1.17795
GCST90277321	finn-b-ALLERG_RHINITIS	MR Egger	15	0.0101784	0.128793	0.938213	-0.242257	0.262613	1.01023	0.784855	1.30032
GCST90277321	finn-b-ALLERG_RHINITIS	Weighted median	15	-0.0524158	0.0636655	0.410338	-0.1772	0.0723686	0.948934	0.837612	1.07505
GCST90277321	finn-b-ALLERG_RHINITIS	Inverse variance weighted	15	-0.00797329	0.0512995	0.876485	-0.10852	0.0925738	0.992058	0.897161	1.09699
GCST90277321	finn-b-ALLERG_RHINITIS	Simple mode	15	-0.135385	0.108869	0.234084	-0.348768	0.0779984	0.87338	0.705557	1.08112
GCST90277321	finn-b-ALLERG_RHINITIS	Weighted mode	15	-0.128831	0.158018	0.428558	-0.438546	0.180885	0.879123	0.644973	1.19828
GCST90277322	finn-b-ALLERG_RHINITIS	MR Egger	16	0.14991	0.0814371	0.086939	-0.00970662	0.309527	1.16173	0.99034	1.36278
GCST90277322	finn-b-ALLERG_RHINITIS	Weighted median	16	0.0524351	0.0512348	0.306106	-0.0479851	0.152855	1.05383	0.953148	1.16516
GCST90277322	finn-b-ALLERG_RHINITIS	Inverse variance weighted	16	0.0295328	0.0381176	0.438468	-0.0451776	0.104243	1.02997	0.955828	1.10987
GCST90277322	finn-b-ALLERG_RHINITIS	Simple mode	16	-0.036561	0.0971888	0.712047	-0.227051	0.153929	0.964099	0.79688	1.16641
GCST90277322	finn-b-ALLERG_RHINITIS	Weighted mode	16	0.0694308	0.0593088	0.259996	-0.0468144	0.185676	1.0719	0.954264	1.20403
GCST90277323	finn-b-ALLERG_RHINITIS	MR Egger	25	-0.124493	0.0417362	0.00665257	-0.206296	-0.0426901	0.882944	0.813592	0.958208
GCST90277323	finn-b-ALLERG_RHINITIS	Weighted median	25	-0.0988514	0.0325466	0.00238769	-0.162643	-0.03506	0.905877	0.849895	0.965548
GCST90277323	finn-b-ALLERG_RHINITIS	Inverse variance weighted	25	-0.0839278	0.024061	0.000486411	-0.131087	-0.0367683	0.919498	0.877141	0.963899
GCST90277323	finn-b-ALLERG_RHINITIS	Simple mode	25	-0.109244	0.0649306	0.105444	-0.236508	0.01802	0.896512	0.78938	1.01818
GCST90277323	finn-b-ALLERG_RHINITIS	Weighted mode	25	-0.100969	0.0365446	0.0108208	-0.172596	-0.0293413	0.903961	0.841477	0.971085
GCST90277324	finn-b-ALLERG_RHINITIS	MR Egger	11	0.147715	0.101434	0.179299	-0.0510951	0.346526	1.15918	0.950188	1.41415
GCST90277324	finn-b-ALLERG_RHINITIS	Weighted median	11	0.0565399	0.0671796	0.399998	-0.075132	0.188212	1.05817	0.927621	1.20709
GCST90277324	finn-b-ALLERG_RHINITIS	Inverse variance weighted	11	0.0808524	0.0531331	0.128085	-0.0232884	0.184993	1.08421	0.976981	1.20321
GCST90277324	finn-b-ALLERG_RHINITIS	Simple mode	11	-0.0355497	0.119082	0.771408	-0.26895	0.19785	0.965075	0.764182	1.21878
GCST90277324	finn-b-ALLERG_RHINITIS	Weighted mode	11	-0.0355497	0.109453	0.752028	-0.250077	0.178977	0.965075	0.778741	1.19599
GCST90277325	finn-b-ALLERG_RHINITIS	MR Egger	15	0.0355752	0.101542	0.731688	-0.163447	0.234598	1.03622	0.849211	1.2644
GCST90277325	finn-b-ALLERG_RHINITIS	Weighted median	15	0.0452096	0.0498278	0.364239	-0.0524529	0.142872	1.04625	0.948899	1.15358
GCST90277325	finn-b-ALLERG_RHINITIS	Inverse variance weighted	15	-0.00797536	0.0418494	0.84886	-0.0900002	0.0740495	0.992056	0.913931	1.07686
GCST90277325	finn-b-ALLERG_RHINITIS	Simple mode	15	0.0786165	0.0805536	0.345652	-0.0792687	0.236502	1.08179	0.923792	1.26681
GCST90277325	finn-b-ALLERG_RHINITIS	Weighted mode	15	0.0652845	0.0614438	0.305991	-0.0551454	0.185714	1.06746	0.946348	1.20408
GCST90277326	finn-b-ALLERG_RHINITIS	MR Egger	17	-0.037008	0.088989	0.683393	-0.211426	0.137411	0.963668	0.809429	1.1473
GCST90277326	finn-b-ALLERG_RHINITIS	Weighted median	17	-0.0477444	0.0529575	0.367291	-0.151541	0.0560524	0.953377	0.859383	1.05765
GCST90277326	finn-b-ALLERG_RHINITIS	Inverse variance weighted	17	-0.0571667	0.0396064	0.148916	-0.134795	0.0204618	0.944437	0.873895	1.02067
GCST90277326	finn-b-ALLERG_RHINITIS	Simple mode	17	-0.0526089	0.0879066	0.557909	-0.224906	0.119688	0.948751	0.798591	1.12715
GCST90277326	finn-b-ALLERG_RHINITIS	Weighted mode	17	-0.0526089	0.0843467	0.541601	-0.217928	0.112711	0.948751	0.804183	1.11931
GCST90277327	finn-b-ALLERG_RHINITIS	MR Egger	20	-0.0311371	0.0947505	0.746234	-0.216848	0.154574	0.969343	0.805052	1.16716
GCST90277327	finn-b-ALLERG_RHINITIS	Weighted median	20	-0.0882902	0.052357	0.0917359	-0.19091	0.0143295	0.915495	0.826207	1.01443
GCST90277327	finn-b-ALLERG_RHINITIS	Inverse variance weighted	20	-0.0380919	0.0368084	0.300729	-0.110236	0.0340525	0.962624	0.895622	1.03464
GCST90277327	finn-b-ALLERG_RHINITIS	Simple mode	20	-0.123983	0.102155	0.239746	-0.324207	0.0762414	0.883395	0.723101	1.07922
GCST90277327	finn-b-ALLERG_RHINITIS	Weighted mode	20	-0.128146	0.095308	0.194607	-0.314949	0.0586582	0.879725	0.729826	1.06041
GCST90277328	finn-b-ALLERG_RHINITIS	MR Egger	24	-0.00908766	0.0910442	0.921394	-0.187534	0.169359	0.990954	0.829001	1.18455
GCST90277328	finn-b-ALLERG_RHINITIS	Weighted median	24	-0.0854798	0.0471449	0.069812	-0.177884	0.00692423	0.918072	0.83704	1.00695
GCST90277328	finn-b-ALLERG_RHINITIS	Inverse variance weighted	24	-0.0246891	0.0421235	0.5578	-0.107251	0.0578729	0.975613	0.8983	1.05958
GCST90277328	finn-b-ALLERG_RHINITIS	Simple mode	24	-0.152146	0.0938247	0.118519	-0.336043	0.0317503	0.858863	0.714593	1.03226
GCST90277328	finn-b-ALLERG_RHINITIS	Weighted mode	24	-0.141127	0.075499	0.0743737	-0.289105	0.0068512	0.868379	0.748934	1.00687
GCST90277329	finn-b-ALLERG_RHINITIS	MR Egger	22	0.0687317	0.0831143	0.418021	-0.0941724	0.231636	1.07115	0.910126	1.26066
GCST90277329	finn-b-ALLERG_RHINITIS	Weighted median	22	0.0497099	0.0460867	0.280759	-0.0406201	0.14004	1.05097	0.960194	1.15032
GCST90277329	finn-b-ALLERG_RHINITIS	Inverse variance weighted	22	0.0031077	0.0311371	0.920498	-0.0579211	0.0641365	1.00311	0.943724	1.06624
GCST90277329	finn-b-ALLERG_RHINITIS	Simple mode	22	0.113751	0.0963018	0.25073	-0.0750003	0.302503	1.12047	0.927743	1.35324
GCST90277329	finn-b-ALLERG_RHINITIS	Weighted mode	22	0.108364	0.0737189	0.156395	-0.0361248	0.252853	1.11445	0.96452	1.28769
GCST90277330	finn-b-ALLERG_RHINITIS	MR Egger	21	-0.0858658	0.045144	0.0724365	-0.174348	0.00261645	0.917717	0.840004	1.00262
GCST90277330	finn-b-ALLERG_RHINITIS	Weighted median	21	-0.0873894	0.0314467	0.00545323	-0.149025	-0.0257538	0.91632	0.861548	0.974575
GCST90277330	finn-b-ALLERG_RHINITIS	Inverse variance weighted	21	-0.0491719	0.0241802	0.0419963	-0.0965652	-0.00177863	0.952017	0.907951	0.998223
GCST90277330	finn-b-ALLERG_RHINITIS	Simple mode	21	-0.0730257	0.0673363	0.291047	-0.205005	0.0589534	0.929577	0.814643	1.06073
GCST90277330	finn-b-ALLERG_RHINITIS	Weighted mode	21	-0.081399	0.0326564	0.0215719	-0.145405	-0.0173926	0.921826	0.864672	0.982758
GCST90277331	finn-b-ALLERG_RHINITIS	MR Egger	11	-0.0667183	0.148118	0.663048	-0.35703	0.223593	0.935459	0.699752	1.25056
GCST90277331	finn-b-ALLERG_RHINITIS	Weighted median	11	-0.0686316	0.0547172	0.209734	-0.175877	0.0386141	0.933671	0.838721	1.03937
GCST90277331	finn-b-ALLERG_RHINITIS	Inverse variance weighted	11	-0.0130911	0.0554771	0.813454	-0.121826	0.095644	0.986994	0.885302	1.10037
GCST90277331	finn-b-ALLERG_RHINITIS	Simple mode	11	-0.00849258	0.0991897	0.933459	-0.202904	0.185919	0.991543	0.816356	1.20433
GCST90277331	finn-b-ALLERG_RHINITIS	Weighted mode	11	-0.0715197	0.0552132	0.224308	-0.179738	0.0366983	0.930978	0.835489	1.03738
GCST90277332	finn-b-ALLERG_RHINITIS	MR Egger	17	-0.0234591	0.065606	0.725643	-0.152047	0.105129	0.976814	0.858948	1.11085
GCST90277332	finn-b-ALLERG_RHINITIS	Weighted median	17	-0.0107606	0.0502984	0.830598	-0.109345	0.0878243	0.989297	0.896421	1.0918
GCST90277332	finn-b-ALLERG_RHINITIS	Inverse variance weighted	17	-0.012947	0.0375552	0.730285	-0.0865553	0.0606612	0.987136	0.917085	1.06254
GCST90277332	finn-b-ALLERG_RHINITIS	Simple mode	17	0.020777	0.0912342	0.822738	-0.158042	0.199596	1.02099	0.853814	1.22091
GCST90277332	finn-b-ALLERG_RHINITIS	Weighted mode	17	0.00899051	0.0919083	0.92329	-0.17115	0.189131	1.00903	0.842695	1.2082
GCST90277333	finn-b-ALLERG_RHINITIS	MR Egger	28	-0.0666574	0.116484	0.572071	-0.294966	0.161651	0.935516	0.744557	1.17545
GCST90277333	finn-b-ALLERG_RHINITIS	Weighted median	28	-0.0603086	0.0458778	0.188662	-0.150229	0.0296119	0.941474	0.860511	1.03005
GCST90277333	finn-b-ALLERG_RHINITIS	Inverse variance weighted	28	-0.00478632	0.0397753	0.904219	-0.0827459	0.0731733	0.995225	0.920585	1.07592
GCST90277333	finn-b-ALLERG_RHINITIS	Simple mode	28	-0.067629	0.0940508	0.478276	-0.251969	0.116711	0.934607	0.777269	1.12379
GCST90277333	finn-b-ALLERG_RHINITIS	Weighted mode	28	-0.067629	0.0795211	0.402552	-0.22349	0.0882324	0.934607	0.799723	1.09224
GCST90277334	finn-b-ALLERG_RHINITIS	MR Egger	15	-0.0660311	0.0903483	0.477837	-0.243114	0.111052	0.936102	0.784182	1.11745
GCST90277334	finn-b-ALLERG_RHINITIS	Weighted median	15	-0.0934105	0.056687	0.0993881	-0.204517	0.0176961	0.91082	0.815041	1.01785
GCST90277334	finn-b-ALLERG_RHINITIS	Inverse variance weighted	15	-0.0997414	0.0425695	0.0191282	-0.183178	-0.0163051	0.905071	0.83262	0.983827
GCST90277334	finn-b-ALLERG_RHINITIS	Simple mode	15	-0.0847747	0.110358	0.455145	-0.301077	0.131528	0.918719	0.740021	1.14057
GCST90277334	finn-b-ALLERG_RHINITIS	Weighted mode	15	-0.0702703	0.110133	0.533739	-0.286131	0.14559	0.932142	0.751165	1.15672
GCST90277335	finn-b-ALLERG_RHINITIS	MR Egger	15	0.160863	0.113364	0.179428	-0.0613295	0.383055	1.17452	0.940513	1.46676
GCST90277335	finn-b-ALLERG_RHINITIS	Weighted median	15	0.0986202	0.0540511	0.0680656	-0.00732003	0.20456	1.10365	0.992707	1.22699
GCST90277335	finn-b-ALLERG_RHINITIS	Inverse variance weighted	15	0.097717	0.0390714	0.0123849	0.021137	0.174297	1.10265	1.02136	1.19041
GCST90277335	finn-b-ALLERG_RHINITIS	Simple mode	15	0.10909	0.104536	0.314371	-0.0957998	0.31398	1.11526	0.908646	1.36886
GCST90277335	finn-b-ALLERG_RHINITIS	Weighted mode	15	0.0860371	0.0964084	0.387249	-0.102923	0.274998	1.08985	0.902196	1.31653
GCST90277336	finn-b-ALLERG_RHINITIS	MR Egger	19	-0.0854965	0.0580013	0.158747	-0.199179	0.028186	0.918056	0.819403	1.02859
GCST90277336	finn-b-ALLERG_RHINITIS	Weighted median	19	-0.121808	0.0385248	0.00156788	-0.197317	-0.0462997	0.885318	0.82093	0.954756
GCST90277336	finn-b-ALLERG_RHINITIS	Inverse variance weighted	19	-0.10157	0.0295224	0.0005808	-0.159433	-0.0437057	0.903418	0.852627	0.957236
GCST90277336	finn-b-ALLERG_RHINITIS	Simple mode	19	-0.141248	0.0724995	0.067149	-0.283347	0.000851025	0.868274	0.753258	1.00085
GCST90277336	finn-b-ALLERG_RHINITIS	Weighted mode	19	-0.124501	0.0389803	0.00502902	-0.200902	-0.0480994	0.882938	0.817992	0.953039
GCST90277337	finn-b-ALLERG_RHINITIS	MR Egger	26	-0.0494155	0.180878	0.787038	-0.403936	0.305105	0.951786	0.667687	1.35677
GCST90277337	finn-b-ALLERG_RHINITIS	Weighted median	26	-0.0680893	0.0482359	0.158071	-0.162632	0.0264531	0.934177	0.849904	1.02681
GCST90277337	finn-b-ALLERG_RHINITIS	Inverse variance weighted	26	-0.0578116	0.0539063	0.28352	-0.163468	0.0478447	0.943828	0.849194	1.04901
GCST90277337	finn-b-ALLERG_RHINITIS	Simple mode	26	-0.0529654	0.0822251	0.525343	-0.214127	0.108196	0.948413	0.807246	1.11427
GCST90277337	finn-b-ALLERG_RHINITIS	Weighted mode	26	-0.0600645	0.0682385	0.387127	-0.193812	0.0736829	0.941704	0.823813	1.07647
GCST90277338	finn-b-ALLERG_RHINITIS	MR Egger	20	0.136309	0.0732113	0.0790319	-0.0071849	0.279803	1.14604	0.992841	1.32287
GCST90277338	finn-b-ALLERG_RHINITIS	Weighted median	20	0.0161133	0.0491637	0.743103	-0.0802477	0.112474	1.01624	0.922888	1.11904
GCST90277338	finn-b-ALLERG_RHINITIS	Inverse variance weighted	20	0.0396985	0.0344966	0.249816	-0.0279148	0.107312	1.0405	0.972471	1.11328
GCST90277338	finn-b-ALLERG_RHINITIS	Simple mode	20	-0.0763456	0.0996278	0.452909	-0.271616	0.118925	0.926496	0.762147	1.12629
GCST90277338	finn-b-ALLERG_RHINITIS	Weighted mode	20	0.171001	0.0578671	0.00813038	0.057582	0.284421	1.18649	1.05927	1.32899
GCST90277339	finn-b-ALLERG_RHINITIS	MR Egger	17	0.0723572	0.142323	0.618568	-0.206597	0.351311	1.07504	0.813348	1.42093
GCST90277339	finn-b-ALLERG_RHINITIS	Weighted median	17	0.104222	0.0569138	0.0670658	-0.00732864	0.215773	1.10985	0.992698	1.24082
GCST90277339	finn-b-ALLERG_RHINITIS	Inverse variance weighted	17	0.0517135	0.052258	0.322379	-0.0507121	0.154139	1.05307	0.950552	1.16665
GCST90277339	finn-b-ALLERG_RHINITIS	Simple mode	17	0.149568	0.0999584	0.154039	-0.0463503	0.345487	1.16133	0.954708	1.41268
GCST90277339	finn-b-ALLERG_RHINITIS	Weighted mode	17	0.138419	0.0891214	0.139943	-0.0362595	0.313097	1.14846	0.96439	1.36765
GCST90277340	finn-b-ALLERG_RHINITIS	MR Egger	21	-0.1124	0.0593808	0.0737116	-0.228786	0.0039868	0.893687	0.795499	1.00399
GCST90277340	finn-b-ALLERG_RHINITIS	Weighted median	21	-0.123488	0.0418612	0.00317836	-0.205536	-0.04144	0.883832	0.814211	0.959407
GCST90277340	finn-b-ALLERG_RHINITIS	Inverse variance weighted	21	-0.0683796	0.0288477	0.0177705	-0.124921	-0.0118381	0.933906	0.882567	0.988232
GCST90277340	finn-b-ALLERG_RHINITIS	Simple mode	21	-0.115947	0.0828534	0.177007	-0.278339	0.0464461	0.890523	0.75704	1.04754
GCST90277340	finn-b-ALLERG_RHINITIS	Weighted mode	21	-0.127468	0.0468512	0.0131669	-0.219297	-0.0356401	0.880321	0.803083	0.964988
GCST90277341	finn-b-ALLERG_RHINITIS	MR Egger	24	-0.0190242	0.0820907	0.818877	-0.179922	0.141874	0.981156	0.835335	1.15243
GCST90277341	finn-b-ALLERG_RHINITIS	Weighted median	24	0.0242271	0.047588	0.610681	-0.0690453	0.1175	1.02452	0.933284	1.12468
GCST90277341	finn-b-ALLERG_RHINITIS	Inverse variance weighted	24	0.0163532	0.0400089	0.682731	-0.0620642	0.0947706	1.01649	0.939823	1.09941
GCST90277341	finn-b-ALLERG_RHINITIS	Simple mode	24	0.0501524	0.100442	0.622298	-0.146713	0.247018	1.05143	0.863541	1.2802
GCST90277341	finn-b-ALLERG_RHINITIS	Weighted mode	24	-0.0291621	0.106268	0.786211	-0.237447	0.179123	0.971259	0.788639	1.19617
GCST90277342	finn-b-ALLERG_RHINITIS	MR Egger	14	-0.00837976	0.16903	0.961276	-0.339678	0.322919	0.991655	0.711999	1.38115
GCST90277342	finn-b-ALLERG_RHINITIS	Weighted median	14	0.0283096	0.0633944	0.655191	-0.0959435	0.152563	1.02871	0.908515	1.16482
GCST90277342	finn-b-ALLERG_RHINITIS	Inverse variance weighted	14	0.0695823	0.0529612	0.188902	-0.0342218	0.173386	1.07206	0.966357	1.18933
GCST90277342	finn-b-ALLERG_RHINITIS	Simple mode	14	-0.0235357	0.116977	0.843657	-0.252811	0.20574	0.976739	0.776614	1.22843
GCST90277342	finn-b-ALLERG_RHINITIS	Weighted mode	14	-0.0134205	0.141891	0.926088	-0.291527	0.264686	0.986669	0.747122	1.30302
GCST90277343	finn-b-ALLERG_RHINITIS	MR Egger	14	0.225063	0.123561	0.0935418	-0.0171164	0.467243	1.2524	0.983029	1.59559
GCST90277343	finn-b-ALLERG_RHINITIS	Weighted median	14	-0.0200003	0.0654416	0.759894	-0.148266	0.108265	0.980198	0.862202	1.11434
GCST90277343	finn-b-ALLERG_RHINITIS	Inverse variance weighted	14	0.0369927	0.0499062	0.458545	-0.0608234	0.134809	1.03769	0.940989	1.14432
GCST90277343	finn-b-ALLERG_RHINITIS	Simple mode	14	-0.0441289	0.115628	0.708889	-0.27076	0.182502	0.956831	0.7628	1.20022
GCST90277343	finn-b-ALLERG_RHINITIS	Weighted mode	14	-0.0589591	0.153686	0.707452	-0.360184	0.242266	0.942745	0.697548	1.27413
GCST90277344	finn-b-ALLERG_RHINITIS	MR Egger	20	-0.0641681	0.0805161	0.435861	-0.22198	0.0936433	0.937847	0.800932	1.09817
GCST90277344	finn-b-ALLERG_RHINITIS	Weighted median	20	0.00903085	0.0481233	0.851142	-0.0852907	0.103352	1.00907	0.918245	1.10888
GCST90277344	finn-b-ALLERG_RHINITIS	Inverse variance weighted	20	-0.0283878	0.0336154	0.398396	-0.094274	0.0374983	0.972011	0.910033	1.03821
GCST90277344	finn-b-ALLERG_RHINITIS	Simple mode	20	0.0487829	0.102068	0.638141	-0.15127	0.248835	1.04999	0.859616	1.28253
GCST90277344	finn-b-ALLERG_RHINITIS	Weighted mode	20	0.0553312	0.122284	0.656047	-0.184346	0.295008	1.05689	0.831648	1.34314
GCST90277345	finn-b-ALLERG_RHINITIS	MR Egger	19	0.00773093	0.0709755	0.914538	-0.131381	0.146843	1.00776	0.876884	1.15817
GCST90277345	finn-b-ALLERG_RHINITIS	Weighted median	19	-0.00649067	0.03942	0.869216	-0.083754	0.0707726	0.99353	0.919657	1.07334
GCST90277345	finn-b-ALLERG_RHINITIS	Inverse variance weighted	19	0.0339917	0.0329869	0.302794	-0.0306627	0.0986461	1.03458	0.969803	1.10368
GCST90277345	finn-b-ALLERG_RHINITIS	Simple mode	19	0.00952775	0.0661068	0.887002	-0.120041	0.139097	1.00957	0.886884	1.14924
GCST90277345	finn-b-ALLERG_RHINITIS	Weighted mode	19	-0.0180405	0.0473685	0.707768	-0.110883	0.0748017	0.982121	0.895044	1.07767
GCST90277346	finn-b-ALLERG_RHINITIS	MR Egger	23	-0.0516119	0.0392721	0.202949	-0.128585	0.0253614	0.949697	0.879339	1.02569
GCST90277346	finn-b-ALLERG_RHINITIS	Weighted median	23	-0.0415179	0.028024	0.138471	-0.096445	0.0134092	0.959332	0.90806	1.0135
GCST90277346	finn-b-ALLERG_RHINITIS	Inverse variance weighted	23	-0.0367523	0.0208124	0.0774159	-0.0775446	0.00404009	0.963915	0.925386	1.00405
GCST90277346	finn-b-ALLERG_RHINITIS	Simple mode	23	-0.0251749	0.0539793	0.645528	-0.130974	0.0806246	0.975139	0.87724	1.08396
GCST90277346	finn-b-ALLERG_RHINITIS	Weighted mode	23	-0.0401431	0.0252167	0.125669	-0.0895677	0.00928156	0.960652	0.914326	1.00932
GCST90277347	finn-b-ALLERG_RHINITIS	MR Egger	25	0.0590987	0.0636403	0.362722	-0.0656364	0.183834	1.06088	0.936471	1.20182
GCST90277347	finn-b-ALLERG_RHINITIS	Weighted median	25	-0.000176679	0.0378228	0.996273	-0.0743093	0.0739559	0.999823	0.928385	1.07676
GCST90277347	finn-b-ALLERG_RHINITIS	Inverse variance weighted	25	0.0220171	0.032912	0.503516	-0.0424905	0.0865247	1.02226	0.9584	1.09038
GCST90277347	finn-b-ALLERG_RHINITIS	Simple mode	25	-0.0729987	0.0706864	0.312034	-0.211544	0.0655467	0.929602	0.809334	1.06774
GCST90277347	finn-b-ALLERG_RHINITIS	Weighted mode	25	0.0477674	0.0350297	0.18534	-0.0208908	0.116426	1.04893	0.979326	1.12347
GCST90277348	finn-b-ALLERG_RHINITIS	MR Egger	16	0.0231479	0.0568916	0.690251	-0.0883597	0.134655	1.02342	0.915432	1.14414
GCST90277348	finn-b-ALLERG_RHINITIS	Weighted median	16	-0.0262032	0.0352116	0.456778	-0.0952178	0.0428115	0.974137	0.909175	1.04374
GCST90277348	finn-b-ALLERG_RHINITIS	Inverse variance weighted	16	-0.0521531	0.0298851	0.0809635	-0.110728	0.00642163	0.949184	0.895182	1.00644
GCST90277348	finn-b-ALLERG_RHINITIS	Simple mode	16	-0.0742654	0.0758181	0.342858	-0.222869	0.0743381	0.928425	0.80022	1.07717
GCST90277348	finn-b-ALLERG_RHINITIS	Weighted mode	16	-0.0272979	0.0401654	0.507087	-0.106022	0.0514262	0.973071	0.899405	1.05277
GCST90277349	finn-b-ALLERG_RHINITIS	MR Egger	18	-0.0104386	0.0618538	0.868098	-0.131672	0.110795	0.989616	0.876628	1.11717
GCST90277349	finn-b-ALLERG_RHINITIS	Weighted median	18	-0.0500314	0.0437725	0.253044	-0.135825	0.0357626	0.9512	0.872995	1.03641
GCST90277349	finn-b-ALLERG_RHINITIS	Inverse variance weighted	18	-0.052881	0.0307223	0.0852044	-0.113097	0.00733477	0.948493	0.893064	1.00736
GCST90277349	finn-b-ALLERG_RHINITIS	Simple mode	18	-0.0108595	0.0660053	0.871259	-0.14023	0.118511	0.989199	0.869158	1.12582
GCST90277349	finn-b-ALLERG_RHINITIS	Weighted mode	18	-0.0483631	0.0485076	0.332736	-0.143438	0.0467119	0.952788	0.866374	1.04782
GCST90277350	finn-b-ALLERG_RHINITIS	MR Egger	11	0.232235	0.110763	0.0654689	0.0151403	0.449329	1.26142	1.01526	1.56726
GCST90277350	finn-b-ALLERG_RHINITIS	Weighted median	11	0.107739	0.0607816	0.0763008	-0.0113926	0.226871	1.11376	0.988672	1.25467
GCST90277350	finn-b-ALLERG_RHINITIS	Inverse variance weighted	11	0.129991	0.0506253	0.0102375	0.0307651	0.229216	1.13882	1.03124	1.25761
GCST90277350	finn-b-ALLERG_RHINITIS	Simple mode	11	0.031796	0.113852	0.785725	-0.191354	0.254946	1.03231	0.82584	1.29039
GCST90277350	finn-b-ALLERG_RHINITIS	Weighted mode	11	0.0420084	0.114589	0.721555	-0.182586	0.266603	1.0429	0.833113	1.30552
GCST90277351	finn-b-ALLERG_RHINITIS	MR Egger	22	-0.0947309	0.0991221	0.350634	-0.28901	0.0995484	0.909618	0.749005	1.10467
GCST90277351	finn-b-ALLERG_RHINITIS	Weighted median	22	-0.0912524	0.0460514	0.0475313	-0.181513	-0.000991738	0.912787	0.834007	0.999009
GCST90277351	finn-b-ALLERG_RHINITIS	Inverse variance weighted	22	-0.0743505	0.0364574	0.0414121	-0.145807	-0.00289398	0.928346	0.864325	0.99711
GCST90277351	finn-b-ALLERG_RHINITIS	Simple mode	22	-0.105457	0.0838478	0.222302	-0.269798	0.0588852	0.899914	0.763533	1.06065
GCST90277351	finn-b-ALLERG_RHINITIS	Weighted mode	22	-0.132791	0.0573675	0.0308342	-0.245231	-0.0203507	0.875648	0.782523	0.979855
GCST90277352	finn-b-ALLERG_RHINITIS	MR Egger	13	0.00206241	0.080945	0.980129	-0.15659	0.160715	1.00206	0.855055	1.17435
GCST90277352	finn-b-ALLERG_RHINITIS	Weighted median	13	-0.0337406	0.0587802	0.565959	-0.14895	0.0814686	0.966822	0.861612	1.08488
GCST90277352	finn-b-ALLERG_RHINITIS	Inverse variance weighted	13	-0.0571079	0.0408623	0.162243	-0.137198	0.0229823	0.944492	0.871798	1.02325
GCST90277352	finn-b-ALLERG_RHINITIS	Simple mode	13	0.00223915	0.105417	0.983403	-0.204378	0.208856	1.00224	0.815155	1.23227
GCST90277352	finn-b-ALLERG_RHINITIS	Weighted mode	13	-0.0120928	0.0935626	0.899303	-0.195476	0.17129	0.98798	0.822443	1.18683
GCST90277353	finn-b-ALLERG_RHINITIS	MR Egger	25	0.0184929	0.081444	0.822381	-0.141137	0.178123	1.01866	0.86837	1.19497
GCST90277353	finn-b-ALLERG_RHINITIS	Weighted median	25	0.0401348	0.0471461	0.39461	-0.0522715	0.132541	1.04095	0.949071	1.14173
GCST90277353	finn-b-ALLERG_RHINITIS	Inverse variance weighted	25	0.0374309	0.0358475	0.296407	-0.0328303	0.107692	1.03814	0.967703	1.1137
GCST90277353	finn-b-ALLERG_RHINITIS	Simple mode	25	-0.0124936	0.0952696	0.896758	-0.199222	0.174235	0.987584	0.819368	1.19034
GCST90277353	finn-b-ALLERG_RHINITIS	Weighted mode	25	0.00368101	0.0757495	0.961645	-0.144788	0.15215	1.00369	0.865206	1.16433
GCST90277354	finn-b-ALLERG_RHINITIS	MR Egger	24	-0.130057	0.069749	0.0756275	-0.266765	0.00665066	0.878045	0.765853	1.00667
GCST90277354	finn-b-ALLERG_RHINITIS	Weighted median	24	-0.0702402	0.0417498	0.0924893	-0.15207	0.0115893	0.93217	0.858928	1.01166
GCST90277354	finn-b-ALLERG_RHINITIS	Inverse variance weighted	24	-0.0395909	0.0309534	0.200881	-0.10026	0.0210779	0.961183	0.904603	1.0213
GCST90277354	finn-b-ALLERG_RHINITIS	Simple mode	24	-0.0680775	0.101851	0.510531	-0.267706	0.131551	0.934188	0.765133	1.1406
GCST90277354	finn-b-ALLERG_RHINITIS	Weighted mode	24	-0.128963	0.0506406	0.0180333	-0.228218	-0.0297073	0.879007	0.79595	0.97073
GCST90277355	finn-b-ALLERG_RHINITIS	MR Egger	20	0.0787659	0.0905976	0.396072	-0.0988053	0.256337	1.08195	0.905919	1.29219
GCST90277355	finn-b-ALLERG_RHINITIS	Weighted median	20	0.0459654	0.0534399	0.389716	-0.0587768	0.150708	1.04704	0.942917	1.16266
GCST90277355	finn-b-ALLERG_RHINITIS	Inverse variance weighted	20	-0.00428836	0.0407621	0.916214	-0.0841821	0.0756054	0.995721	0.919264	1.07854
GCST90277355	finn-b-ALLERG_RHINITIS	Simple mode	20	0.101937	0.113694	0.381156	-0.120903	0.324777	1.10731	0.88612	1.38372
GCST90277355	finn-b-ALLERG_RHINITIS	Weighted mode	20	0.101937	0.115763	0.389555	-0.124959	0.328833	1.10731	0.882533	1.38935
GCST90277356	finn-b-ALLERG_RHINITIS	MR Egger	12	0.0582976	0.111386	0.612108	-0.160019	0.276615	1.06003	0.852127	1.31866
GCST90277356	finn-b-ALLERG_RHINITIS	Weighted median	12	0.0505211	0.0578029	0.382106	-0.0627727	0.163815	1.05182	0.939157	1.178
GCST90277356	finn-b-ALLERG_RHINITIS	Inverse variance weighted	12	0.0485684	0.050548	0.336634	-0.0505057	0.147642	1.04977	0.950749	1.1591
GCST90277356	finn-b-ALLERG_RHINITIS	Simple mode	12	-0.0317774	0.0999562	0.756505	-0.227692	0.164137	0.968722	0.79637	1.17838
GCST90277356	finn-b-ALLERG_RHINITIS	Weighted mode	12	0.091495	0.0786786	0.269479	-0.062715	0.245705	1.09581	0.939211	1.27852
GCST90277357	finn-b-ALLERG_RHINITIS	MR Egger	23	-0.236507	0.0936686	0.0196866	-0.420098	-0.0529167	0.78938	0.656983	0.948459
GCST90277357	finn-b-ALLERG_RHINITIS	Weighted median	23	-0.129451	0.0466972	0.00556917	-0.220977	-0.037924	0.878578	0.801735	0.962786
GCST90277357	finn-b-ALLERG_RHINITIS	Inverse variance weighted	23	-0.106614	0.0361639	0.00319746	-0.177496	-0.0357331	0.898872	0.837365	0.964898
GCST90277357	finn-b-ALLERG_RHINITIS	Simple mode	23	-0.146484	0.0861262	0.103074	-0.315291	0.0223235	0.86374	0.729576	1.02257
GCST90277357	finn-b-ALLERG_RHINITIS	Weighted mode	23	-0.156862	0.0638356	0.0223519	-0.28198	-0.0317444	0.854822	0.754289	0.968754
GCST90277358	finn-b-ALLERG_RHINITIS	MR Egger	14	-0.133012	0.18881	0.494581	-0.50308	0.237056	0.875454	0.604665	1.26751
GCST90277358	finn-b-ALLERG_RHINITIS	Weighted median	14	0.160785	0.0669429	0.0163132	0.0295775	0.291994	1.17443	1.03002	1.33909
GCST90277358	finn-b-ALLERG_RHINITIS	Inverse variance weighted	14	0.0962644	0.0561513	0.0864597	-0.0137921	0.206321	1.10105	0.986303	1.22915
GCST90277358	finn-b-ALLERG_RHINITIS	Simple mode	14	0.22971	0.130113	0.100947	-0.0253117	0.484731	1.25823	0.975006	1.62374
GCST90277358	finn-b-ALLERG_RHINITIS	Weighted mode	14	0.224629	0.0989501	0.0408588	0.0306872	0.418572	1.25186	1.03116	1.51979
GCST90277359	finn-b-ALLERG_RHINITIS	MR Egger	21	0.162017	0.109193	0.154272	-0.052002	0.376036	1.17588	0.949327	1.4565
GCST90277359	finn-b-ALLERG_RHINITIS	Weighted median	21	0.0854929	0.0448988	0.0568938	-0.00250869	0.173495	1.08925	0.997494	1.18945
GCST90277359	finn-b-ALLERG_RHINITIS	Inverse variance weighted	21	0.0632774	0.0434594	0.145389	-0.021903	0.148458	1.06532	0.978335	1.16004
GCST90277359	finn-b-ALLERG_RHINITIS	Simple mode	21	0.225768	0.0852727	0.0154469	0.0586333	0.392902	1.25328	1.06039	1.48127
GCST90277359	finn-b-ALLERG_RHINITIS	Weighted mode	21	0.119	0.052212	0.0337721	0.0166644	0.221335	1.12637	1.0168	1.24774
GCST90277360	finn-b-ALLERG_RHINITIS	MR Egger	22	0.0457337	0.084651	0.594982	-0.120182	0.21165	1.0468	0.886759	1.23571
GCST90277360	finn-b-ALLERG_RHINITIS	Weighted median	22	-0.00497398	0.0453984	0.912756	-0.0939549	0.0840069	0.995038	0.910324	1.08764
GCST90277360	finn-b-ALLERG_RHINITIS	Inverse variance weighted	22	-0.0511665	0.0365836	0.161927	-0.12287	0.0205374	0.95012	0.884378	1.02075
GCST90277360	finn-b-ALLERG_RHINITIS	Simple mode	22	0.0194295	0.0938201	0.837932	-0.164458	0.203317	1.01962	0.848354	1.22546
GCST90277360	finn-b-ALLERG_RHINITIS	Weighted mode	22	0.0215937	0.101907	0.834231	-0.178144	0.221331	1.02183	0.836822	1.24774
GCST90277361	finn-b-ALLERG_RHINITIS	MR Egger	19	0.0679589	0.104405	0.523801	-0.136674	0.272592	1.07032	0.872254	1.31336
GCST90277361	finn-b-ALLERG_RHINITIS	Weighted median	19	0.0637644	0.0442556	0.149636	-0.0229766	0.150505	1.06584	0.977285	1.16242
GCST90277361	finn-b-ALLERG_RHINITIS	Inverse variance weighted	19	0.046124	0.0365734	0.20726	-0.0255599	0.117808	1.0472	0.974764	1.12503
GCST90277361	finn-b-ALLERG_RHINITIS	Simple mode	19	0.18384	0.101501	0.0868297	-0.0151022	0.382783	1.20182	0.985011	1.46636
GCST90277361	finn-b-ALLERG_RHINITIS	Weighted mode	19	0.102704	0.060914	0.109042	-0.0166875	0.222095	1.10816	0.983451	1.24869
GCST90277362	finn-b-ALLERG_RHINITIS	MR Egger	31	0.11833	0.0491362	0.022614	0.0220233	0.214637	1.12562	1.02227	1.23941
GCST90277362	finn-b-ALLERG_RHINITIS	Weighted median	31	0.0559953	0.0308522	0.0695311	-0.00447502	0.116466	1.05759	0.995535	1.12352
GCST90277362	finn-b-ALLERG_RHINITIS	Inverse variance weighted	31	0.069222	0.0272369	0.0110386	0.0158376	0.122606	1.07167	1.01596	1.13044
GCST90277362	finn-b-ALLERG_RHINITIS	Simple mode	31	0.0475422	0.0655629	0.473985	-0.080961	0.176046	1.04869	0.92223	1.19249
GCST90277362	finn-b-ALLERG_RHINITIS	Weighted mode	31	0.0752963	0.0283665	0.0125883	0.019698	0.130895	1.0782	1.01989	1.13985
GCST90277363	finn-b-ALLERG_RHINITIS	MR Egger	30	0.0504326	0.0478669	0.301073	-0.0433864	0.144252	1.05173	0.957541	1.15517
GCST90277363	finn-b-ALLERG_RHINITIS	Weighted median	30	0.0686241	0.0333872	0.0398401	0.00318523	0.134063	1.07103	1.00319	1.14346
GCST90277363	finn-b-ALLERG_RHINITIS	Inverse variance weighted	30	0.026709	0.0234688	0.255095	-0.0192899	0.0727078	1.02707	0.980895	1.07542
GCST90277363	finn-b-ALLERG_RHINITIS	Simple mode	30	0.0302485	0.0673922	0.656882	-0.10184	0.162337	1.03071	0.903174	1.17626
GCST90277363	finn-b-ALLERG_RHINITIS	Weighted mode	30	0.0739895	0.0364348	0.0515394	0.00257734	0.145402	1.0768	1.00258	1.1565
GCST90277364	finn-b-ALLERG_RHINITIS	MR Egger	26	-0.103164	0.0525238	0.0611981	-0.20611	-0.000216925	0.901979	0.813743	0.999783
GCST90277364	finn-b-ALLERG_RHINITIS	Weighted median	26	-0.0698036	0.0364523	0.0555017	-0.14125	0.00164297	0.932577	0.868272	1.00164
GCST90277364	finn-b-ALLERG_RHINITIS	Inverse variance weighted	26	-0.0748694	0.0243359	0.00209447	-0.122568	-0.027171	0.927865	0.884646	0.973195
GCST90277364	finn-b-ALLERG_RHINITIS	Simple mode	26	-0.057462	0.0602327	0.349218	-0.175518	0.0605941	0.944158	0.839022	1.06247
GCST90277364	finn-b-ALLERG_RHINITIS	Weighted mode	26	-0.071024	0.0406463	0.0928485	-0.150691	0.0086427	0.93144	0.860114	1.00868
GCST90277365	finn-b-ALLERG_RHINITIS	MR Egger	21	0.118345	0.0882394	0.195676	-0.0546045	0.291294	1.12563	0.94686	1.33816
GCST90277365	finn-b-ALLERG_RHINITIS	Weighted median	21	-0.0298577	0.0517215	0.563751	-0.131232	0.0715164	0.970584	0.877015	1.07414
GCST90277365	finn-b-ALLERG_RHINITIS	Inverse variance weighted	21	0.0071812	0.0369587	0.845938	-0.0652578	0.0796202	1.00721	0.936826	1.08288
GCST90277365	finn-b-ALLERG_RHINITIS	Simple mode	21	-0.112242	0.104876	0.297257	-0.317798	0.0933138	0.893828	0.72775	1.09781
GCST90277365	finn-b-ALLERG_RHINITIS	Weighted mode	21	-0.105325	0.111275	0.355175	-0.323425	0.112774	0.900032	0.723666	1.11938
GCST90277366	finn-b-ALLERG_RHINITIS	MR Egger	21	-0.0949395	0.134147	0.487706	-0.357867	0.167988	0.909428	0.699166	1.18292
GCST90277366	finn-b-ALLERG_RHINITIS	Weighted median	21	0.0152228	0.0486217	0.754214	-0.0800757	0.110521	1.01534	0.923046	1.11686
GCST90277366	finn-b-ALLERG_RHINITIS	Inverse variance weighted	21	0.0228898	0.0435054	0.598792	-0.0623808	0.10816	1.02315	0.939525	1.11423
GCST90277366	finn-b-ALLERG_RHINITIS	Simple mode	21	-0.144078	0.112133	0.213514	-0.363859	0.0757024	0.86582	0.694989	1.07864
GCST90277366	finn-b-ALLERG_RHINITIS	Weighted mode	21	0.116219	0.111468	0.309561	-0.102257	0.334695	1.12324	0.902797	1.39751
GCST90277367	finn-b-ALLERG_RHINITIS	MR Egger	26	0.0771627	0.066867	0.259874	-0.0538966	0.208222	1.08022	0.94753	1.23149
GCST90277367	finn-b-ALLERG_RHINITIS	Weighted median	26	0.020233	0.0412277	0.623595	-0.0605733	0.101039	1.02044	0.941225	1.10632
GCST90277367	finn-b-ALLERG_RHINITIS	Inverse variance weighted	26	0.0264321	0.0291395	0.364359	-0.0306812	0.0835455	1.02678	0.969785	1.08713
GCST90277367	finn-b-ALLERG_RHINITIS	Simple mode	26	0.00435533	0.0822242	0.958178	-0.156804	0.165515	1.00436	0.854872	1.18
GCST90277367	finn-b-ALLERG_RHINITIS	Weighted mode	26	0.00811095	0.0804272	0.920475	-0.149526	0.165748	1.00814	0.861116	1.18028
GCST90277368	finn-b-ALLERG_RHINITIS	MR Egger	26	0.0474833	0.0413124	0.261729	-0.0334891	0.128456	1.04863	0.967065	1.13707
GCST90277368	finn-b-ALLERG_RHINITIS	Weighted median	26	0.0318839	0.0343978	0.35397	-0.0355358	0.0993037	1.0324	0.965088	1.1044
GCST90277368	finn-b-ALLERG_RHINITIS	Inverse variance weighted	26	0.00554206	0.0247778	0.823014	-0.0430225	0.0541066	1.00556	0.95789	1.0556
GCST90277368	finn-b-ALLERG_RHINITIS	Simple mode	26	-0.06889	0.0708648	0.340297	-0.207785	0.070005	0.933429	0.812382	1.07251
GCST90277368	finn-b-ALLERG_RHINITIS	Weighted mode	26	0.0257062	0.0376465	0.500992	-0.048081	0.0994934	1.02604	0.953057	1.10461
GCST90277369	finn-b-ALLERG_RHINITIS	MR Egger	24	-0.00627219	0.049195	0.899706	-0.102694	0.0901501	0.993747	0.902403	1.09434
GCST90277369	finn-b-ALLERG_RHINITIS	Weighted median	24	-0.0195332	0.0390921	0.617306	-0.0961537	0.0570873	0.980656	0.908324	1.05875
GCST90277369	finn-b-ALLERG_RHINITIS	Inverse variance weighted	24	-0.00107275	0.0279467	0.96938	-0.0558484	0.0537029	0.998928	0.945683	1.05517
GCST90277369	finn-b-ALLERG_RHINITIS	Simple mode	24	0.0702559	0.0715464	0.336335	-0.069975	0.210487	1.07278	0.932417	1.23428
GCST90277369	finn-b-ALLERG_RHINITIS	Weighted mode	24	-0.0257907	0.0426956	0.551716	-0.109474	0.0578927	0.974539	0.896305	1.0596
GCST90277370	finn-b-ALLERG_RHINITIS	MR Egger	31	0.0728443	0.0659049	0.278118	-0.0563292	0.202018	1.07556	0.945228	1.22387
GCST90277370	finn-b-ALLERG_RHINITIS	Weighted median	31	0.000162713	0.037433	0.996532	-0.073206	0.0735315	1.00016	0.929409	1.0763
GCST90277370	finn-b-ALLERG_RHINITIS	Inverse variance weighted	31	0.00400861	0.034117	0.906467	-0.0628608	0.070878	1.00402	0.939074	1.07345
GCST90277370	finn-b-ALLERG_RHINITIS	Simple mode	31	0.00514219	0.0653643	0.937818	-0.122972	0.133256	1.00516	0.884289	1.14254
GCST90277370	finn-b-ALLERG_RHINITIS	Weighted mode	31	-0.0140379	0.0585375	0.812108	-0.128771	0.100696	0.98606	0.879175	1.10594
GCST90277371	finn-b-ALLERG_RHINITIS	MR Egger	21	-0.0944993	0.0737976	0.215775	-0.239143	0.050144	0.909828	0.787303	1.05142
GCST90277371	finn-b-ALLERG_RHINITIS	Weighted median	21	-0.0751711	0.0448762	0.0939187	-0.163128	0.0127862	0.927585	0.849482	1.01287
GCST90277371	finn-b-ALLERG_RHINITIS	Inverse variance weighted	21	-0.0824002	0.0318344	0.00964228	-0.144796	-0.0200048	0.920903	0.865199	0.980194
GCST90277371	finn-b-ALLERG_RHINITIS	Simple mode	21	-0.0775458	0.0838559	0.36612	-0.241903	0.0868117	0.925385	0.785132	1.09069
GCST90277371	finn-b-ALLERG_RHINITIS	Weighted mode	21	-0.136107	0.0682092	0.0597981	-0.269797	-0.00241692	0.872749	0.763534	0.997586
GCST90277372	finn-b-ALLERG_RHINITIS	MR Egger	31	0.133517	0.0809161	0.109721	-0.0250789	0.292112	1.14284	0.975233	1.33925
GCST90277372	finn-b-ALLERG_RHINITIS	Weighted median	31	0.000613004	0.0430197	0.988631	-0.0837056	0.0849316	1.00061	0.919702	1.08864
GCST90277372	finn-b-ALLERG_RHINITIS	Inverse variance weighted	31	-0.035036	0.0384978	0.362781	-0.110492	0.0404196	0.965571	0.895394	1.04125
GCST90277372	finn-b-ALLERG_RHINITIS	Simple mode	31	-0.110296	0.0999684	0.278665	-0.306234	0.0856421	0.895569	0.736214	1.08942
GCST90277372	finn-b-ALLERG_RHINITIS	Weighted mode	31	0.0880562	0.0844174	0.305233	-0.077402	0.253514	1.09205	0.925518	1.28855
GCST90277373	finn-b-ALLERG_RHINITIS	MR Egger	22	-0.000550339	0.0726346	0.99403	-0.142914	0.141813	0.99945	0.866828	1.15236
GCST90277373	finn-b-ALLERG_RHINITIS	Weighted median	22	-0.0978583	0.0439436	0.0259534	-0.183988	-0.0117289	0.906777	0.831946	0.98834
GCST90277373	finn-b-ALLERG_RHINITIS	Inverse variance weighted	22	-0.0662493	0.0302472	0.0285053	-0.125534	-0.00696475	0.935897	0.882026	0.993059
GCST90277373	finn-b-ALLERG_RHINITIS	Simple mode	22	-0.133822	0.0807989	0.112542	-0.292188	0.0245439	0.874746	0.746628	1.02485
GCST90277373	finn-b-ALLERG_RHINITIS	Weighted mode	22	-0.133822	0.0548063	0.0235536	-0.241242	-0.0264016	0.874746	0.785651	0.973944
GCST90277374	finn-b-ALLERG_RHINITIS	MR Egger	32	0.0372324	0.0466449	0.431023	-0.0541916	0.128656	1.03793	0.947251	1.1373
GCST90277374	finn-b-ALLERG_RHINITIS	Weighted median	32	0.0137457	0.0339138	0.685247	-0.0527254	0.0802168	1.01384	0.94864	1.08352
GCST90277374	finn-b-ALLERG_RHINITIS	Inverse variance weighted	32	-0.00671161	0.0245689	0.784718	-0.0548666	0.0414433	0.993311	0.946611	1.04231
GCST90277374	finn-b-ALLERG_RHINITIS	Simple mode	32	-0.0126333	0.064443	0.84586	-0.138942	0.113675	0.987446	0.870279	1.12039
GCST90277374	finn-b-ALLERG_RHINITIS	Weighted mode	32	0.0236795	0.0426474	0.582716	-0.0599094	0.107268	1.02396	0.94185	1.11323
GCST90277375	finn-b-ALLERG_RHINITIS	MR Egger	25	-0.0108547	0.0597184	0.85736	-0.127903	0.106193	0.989204	0.879939	1.11204
GCST90277375	finn-b-ALLERG_RHINITIS	Weighted median	25	-0.0614879	0.0413093	0.136625	-0.142454	0.0194783	0.940364	0.867227	1.01967
GCST90277375	finn-b-ALLERG_RHINITIS	Inverse variance weighted	25	-0.0651466	0.0292496	0.0259294	-0.122476	-0.00781745	0.93693	0.884727	0.992213
GCST90277375	finn-b-ALLERG_RHINITIS	Simple mode	25	-0.076913	0.0888619	0.395315	-0.251082	0.0972562	0.92597	0.777958	1.10214
GCST90277375	finn-b-ALLERG_RHINITIS	Weighted mode	25	-0.12795	0.0802259	0.123827	-0.285193	0.0292929	0.879897	0.751869	1.02973
GCST90277376	finn-b-ALLERG_RHINITIS	MR Egger	34	0.0642306	0.0400513	0.118604	-0.0142699	0.142731	1.06634	0.985831	1.15342
GCST90277376	finn-b-ALLERG_RHINITIS	Weighted median	34	-0.0064207	0.0360775	0.858747	-0.0771326	0.0642912	0.9936	0.925767	1.0664
GCST90277376	finn-b-ALLERG_RHINITIS	Inverse variance weighted	34	0.00691795	0.0229438	0.76302	-0.0380518	0.0518877	1.00694	0.962663	1.05326
GCST90277376	finn-b-ALLERG_RHINITIS	Simple mode	34	0.0338772	0.0597706	0.574694	-0.0832731	0.151028	1.03446	0.9201	1.16303
GCST90277376	finn-b-ALLERG_RHINITIS	Weighted mode	34	-0.00316225	0.0448136	0.94417	-0.0909969	0.0846724	0.996843	0.913021	1.08836
GCST90277377	finn-b-ALLERG_RHINITIS	MR Egger	30	0.0966433	0.0553128	0.0915618	-0.0117698	0.205056	1.10147	0.988299	1.22759
GCST90277377	finn-b-ALLERG_RHINITIS	Weighted median	30	0.0477312	0.0408301	0.242395	-0.0322957	0.127758	1.04889	0.96822	1.13628
GCST90277377	finn-b-ALLERG_RHINITIS	Inverse variance weighted	30	0.0093092	0.0290597	0.748705	-0.0476479	0.0662663	1.00935	0.953469	1.06851
GCST90277377	finn-b-ALLERG_RHINITIS	Simple mode	30	-0.00903443	0.0781003	0.908706	-0.162111	0.144042	0.991006	0.850347	1.15493
GCST90277377	finn-b-ALLERG_RHINITIS	Weighted mode	30	0.0436871	0.0510144	0.398815	-0.0563012	0.143675	1.04466	0.945254	1.15451
GCST90277378	finn-b-ALLERG_RHINITIS	MR Egger	33	0.0591189	0.0572299	0.309593	-0.0530518	0.17129	1.0609	0.948331	1.18683
GCST90277378	finn-b-ALLERG_RHINITIS	Weighted median	33	-0.0101791	0.0383676	0.790775	-0.0853796	0.0650214	0.989873	0.918164	1.06718
GCST90277378	finn-b-ALLERG_RHINITIS	Inverse variance weighted	33	0.0205733	0.0296084	0.487152	-0.0374591	0.0786057	1.02079	0.963234	1.08178
GCST90277378	finn-b-ALLERG_RHINITIS	Simple mode	33	-0.02122	0.0758448	0.781445	-0.169876	0.127436	0.979004	0.84377	1.13591
GCST90277378	finn-b-ALLERG_RHINITIS	Weighted mode	33	-0.0126722	0.0575853	0.827223	-0.125539	0.100195	0.987408	0.882021	1.10539
GCST90277379	finn-b-ALLERG_RHINITIS	MR Egger	18	-0.0876417	0.124244	0.490705	-0.33116	0.155877	0.916089	0.71809	1.16868
GCST90277379	finn-b-ALLERG_RHINITIS	Weighted median	18	0.0240225	0.0574331	0.67575	-0.0885463	0.136591	1.02431	0.915261	1.14636
GCST90277379	finn-b-ALLERG_RHINITIS	Inverse variance weighted	18	-0.0714919	0.0500789	0.153412	-0.169647	0.0266628	0.931004	0.843963	1.02702
GCST90277379	finn-b-ALLERG_RHINITIS	Simple mode	18	0.0588445	0.103734	0.57795	-0.144474	0.262163	1.06061	0.865477	1.29974
GCST90277379	finn-b-ALLERG_RHINITIS	Weighted mode	18	0.0536678	0.0957047	0.582274	-0.133913	0.241249	1.05513	0.874666	1.27284
GCST90277380	finn-b-ALLERG_RHINITIS	MR Egger	18	-0.0405852	0.109173	0.714956	-0.254564	0.173394	0.960227	0.775254	1.18933
GCST90277380	finn-b-ALLERG_RHINITIS	Weighted median	18	-0.137221	0.0489015	0.00501494	-0.233068	-0.0413742	0.871777	0.7921	0.95947
GCST90277380	finn-b-ALLERG_RHINITIS	Inverse variance weighted	18	-0.0969234	0.0418039	0.0204209	-0.178859	-0.0149877	0.907626	0.836224	0.985124
GCST90277380	finn-b-ALLERG_RHINITIS	Simple mode	18	-0.147781	0.0982205	0.150784	-0.340293	0.0447316	0.86262	0.711562	1.04575
GCST90277380	finn-b-ALLERG_RHINITIS	Weighted mode	18	-0.145392	0.0945727	0.142609	-0.330755	0.0399703	0.864683	0.718381	1.04078
GCST90277381	finn-b-ALLERG_RHINITIS	MR Egger	16	0.0751325	0.0814741	0.372062	-0.0845567	0.234822	1.07803	0.91892	1.26468
GCST90277381	finn-b-ALLERG_RHINITIS	Weighted median	16	0.0676182	0.0487442	0.16538	-0.0279205	0.163157	1.06996	0.972466	1.17722
GCST90277381	finn-b-ALLERG_RHINITIS	Inverse variance weighted	16	0.0529961	0.0361854	0.143038	-0.0179273	0.123919	1.05443	0.982232	1.13192
GCST90277381	finn-b-ALLERG_RHINITIS	Simple mode	16	0.0714085	0.0842124	0.409789	-0.0936477	0.236465	1.07402	0.910604	1.26676
GCST90277381	finn-b-ALLERG_RHINITIS	Weighted mode	16	0.0699547	0.0844007	0.420189	-0.0954706	0.23538	1.07246	0.908945	1.26539
GCST90277382	finn-b-ALLERG_RHINITIS	MR Egger	20	-0.0280545	0.10851	0.798922	-0.240735	0.184626	0.972335	0.78605	1.20277
GCST90277382	finn-b-ALLERG_RHINITIS	Weighted median	20	-0.105047	0.0527288	0.0463484	-0.208395	-0.00169821	0.900282	0.811886	0.998303
GCST90277382	finn-b-ALLERG_RHINITIS	Inverse variance weighted	20	-0.0878851	0.0439289	0.0454331	-0.173986	-0.00178451	0.915866	0.840309	0.998217
GCST90277382	finn-b-ALLERG_RHINITIS	Simple mode	20	-0.109763	0.102689	0.298512	-0.311033	0.0915072	0.896046	0.732689	1.09582
GCST90277382	finn-b-ALLERG_RHINITIS	Weighted mode	20	-0.115052	0.109661	0.307267	-0.329986	0.0998831	0.89132	0.718934	1.10504
GCST90277383	finn-b-ALLERG_RHINITIS	MR Egger	20	-0.163702	0.10683	0.142821	-0.373089	0.0456849	0.848995	0.688604	1.04674
GCST90277383	finn-b-ALLERG_RHINITIS	Weighted median	20	-0.0759707	0.0529526	0.151374	-0.179758	0.0278163	0.926843	0.835473	1.02821
GCST90277383	finn-b-ALLERG_RHINITIS	Inverse variance weighted	20	-0.0675864	0.0452634	0.13539	-0.156303	0.0211299	0.934647	0.8553	1.02135
GCST90277383	finn-b-ALLERG_RHINITIS	Simple mode	20	-0.0306555	0.098162	0.758218	-0.223053	0.161742	0.96981	0.800072	1.17556
GCST90277383	finn-b-ALLERG_RHINITIS	Weighted mode	20	-0.0495087	0.0989302	0.622512	-0.243412	0.144395	0.951697	0.783949	1.15534
GCST90277384	finn-b-ALLERG_RHINITIS	MR Egger	24	-0.145695	0.0874143	0.109745	-0.317027	0.0256368	0.864421	0.728311	1.02597
GCST90277384	finn-b-ALLERG_RHINITIS	Weighted median	24	-0.0418512	0.0445257	0.347251	-0.129122	0.045419	0.959012	0.878867	1.04647
GCST90277384	finn-b-ALLERG_RHINITIS	Inverse variance weighted	24	-0.0708628	0.0320147	0.0268667	-0.133612	-0.00811407	0.93159	0.87493	0.991919
GCST90277384	finn-b-ALLERG_RHINITIS	Simple mode	24	-0.00823102	0.0941577	0.931096	-0.19278	0.176318	0.991803	0.824663	1.19282
GCST90277384	finn-b-ALLERG_RHINITIS	Weighted mode	24	-0.00381243	0.0996444	0.96981	-0.199115	0.191491	0.996195	0.819455	1.21105
GCST90277385	finn-b-ALLERG_RHINITIS	MR Egger	20	-0.00794239	0.104583	0.940302	-0.212925	0.197041	0.992089	0.808216	1.21779
GCST90277385	finn-b-ALLERG_RHINITIS	Weighted median	20	-0.0182691	0.0509467	0.7199	-0.118125	0.0815864	0.981897	0.888585	1.08501
GCST90277385	finn-b-ALLERG_RHINITIS	Inverse variance weighted	20	-0.0656923	0.0434768	0.130795	-0.150907	0.0195222	0.936419	0.859928	1.01971
GCST90277385	finn-b-ALLERG_RHINITIS	Simple mode	20	-0.00707958	0.102021	0.945402	-0.207042	0.192882	0.992945	0.812986	1.21274
GCST90277385	finn-b-ALLERG_RHINITIS	Weighted mode	20	-0.0142612	0.0981995	0.886061	-0.206732	0.17821	0.98584	0.813237	1.19508
GCST90277386	finn-b-ALLERG_RHINITIS	MR Egger	13	-0.128001	0.116418	0.295034	-0.356181	0.100179	0.879852	0.700346	1.10537
GCST90277386	finn-b-ALLERG_RHINITIS	Weighted median	13	-0.094674	0.0605188	0.11773	-0.213291	0.0239429	0.909669	0.807921	1.02423
GCST90277386	finn-b-ALLERG_RHINITIS	Inverse variance weighted	13	-0.0710823	0.05071	0.160993	-0.170474	0.0283093	0.931385	0.843265	1.02871
GCST90277386	finn-b-ALLERG_RHINITIS	Simple mode	13	-0.143292	0.121793	0.262199	-0.382007	0.0954226	0.866501	0.68249	1.10012
GCST90277386	finn-b-ALLERG_RHINITIS	Weighted mode	13	-0.150015	0.124078	0.24993	-0.393207	0.0931769	0.860695	0.674889	1.09766
GCST90277387	finn-b-ALLERG_RHINITIS	MR Egger	23	0.0330894	0.0797265	0.682325	-0.123175	0.189353	1.03364	0.884109	1.20847
GCST90277387	finn-b-ALLERG_RHINITIS	Weighted median	23	-0.051786	0.0489111	0.289701	-0.147652	0.0440798	0.949532	0.862731	1.04507
GCST90277387	finn-b-ALLERG_RHINITIS	Inverse variance weighted	23	-0.0527744	0.0402321	0.189604	-0.131629	0.0260804	0.948594	0.876666	1.02642
GCST90277387	finn-b-ALLERG_RHINITIS	Simple mode	23	-0.0526378	0.0969162	0.592504	-0.242593	0.137318	0.948724	0.78459	1.14719
GCST90277387	finn-b-ALLERG_RHINITIS	Weighted mode	23	-0.0572327	0.0938621	0.548272	-0.241203	0.126737	0.944374	0.785682	1.13512
GCST90277388	finn-b-ALLERG_RHINITIS	MR Egger	17	-0.144129	0.0913824	0.1356	-0.323239	0.0349803	0.865776	0.723801	1.0356
GCST90277388	finn-b-ALLERG_RHINITIS	Weighted median	17	-0.0592933	0.0562617	0.291936	-0.169566	0.0509796	0.94243	0.844031	1.0523
GCST90277388	finn-b-ALLERG_RHINITIS	Inverse variance weighted	17	-0.0749235	0.0395759	0.0583363	-0.152492	0.00264517	0.927814	0.858566	1.00265
GCST90277388	finn-b-ALLERG_RHINITIS	Simple mode	17	0.0300468	0.118857	0.803643	-0.202913	0.263007	1.0305	0.816349	1.30084
GCST90277388	finn-b-ALLERG_RHINITIS	Weighted mode	17	0.0261611	0.127365	0.839848	-0.223474	0.275796	1.02651	0.799736	1.31758
GCST90277389	finn-b-ALLERG_RHINITIS	MR Egger	26	-0.0461817	0.0808418	0.573134	-0.204632	0.112268	0.954868	0.814947	1.11881
GCST90277389	finn-b-ALLERG_RHINITIS	Weighted median	26	-0.0303604	0.0457664	0.507088	-0.120063	0.0593418	0.970096	0.886865	1.06114
GCST90277389	finn-b-ALLERG_RHINITIS	Inverse variance weighted	26	-0.035482	0.0322843	0.271746	-0.0987592	0.0277952	0.96514	0.905961	1.02819
GCST90277389	finn-b-ALLERG_RHINITIS	Simple mode	26	0.0998311	0.112128	0.381775	-0.119939	0.319602	1.10498	0.886974	1.37658
GCST90277389	finn-b-ALLERG_RHINITIS	Weighted mode	26	0.0900642	0.114113	0.437384	-0.133597	0.313725	1.09424	0.874943	1.36851
GCST90277390	finn-b-ALLERG_RHINITIS	MR Egger	29	-0.254067	0.0752346	0.00223781	-0.401527	-0.106607	0.77564	0.669298	0.898879
GCST90277390	finn-b-ALLERG_RHINITIS	Weighted median	29	-0.0673801	0.043544	0.121767	-0.152726	0.0179663	0.93484	0.858365	1.01813
GCST90277390	finn-b-ALLERG_RHINITIS	Inverse variance weighted	29	-0.0692429	0.0300372	0.0211534	-0.128116	-0.0103699	0.9331	0.879752	0.989684
GCST90277390	finn-b-ALLERG_RHINITIS	Simple mode	29	-0.0169809	0.0949279	0.859319	-0.203039	0.169078	0.983163	0.816246	1.18421
GCST90277390	finn-b-ALLERG_RHINITIS	Weighted mode	29	-0.197542	0.0849651	0.027545	-0.364074	-0.0310107	0.820745	0.69484	0.969465
GCST90277391	finn-b-ALLERG_RHINITIS	MR Egger	20	-0.0394326	0.0648137	0.550524	-0.166467	0.0876023	0.961335	0.84665	1.09155
GCST90277391	finn-b-ALLERG_RHINITIS	Weighted median	20	-0.0512143	0.0424085	0.227185	-0.134335	0.0319064	0.950075	0.874297	1.03242
GCST90277391	finn-b-ALLERG_RHINITIS	Inverse variance weighted	20	-0.0587026	0.030335	0.0529723	-0.118159	0.000753919	0.942987	0.888555	1.00075
GCST90277391	finn-b-ALLERG_RHINITIS	Simple mode	20	-0.0301957	0.0818607	0.716305	-0.190643	0.130251	0.970256	0.826428	1.13911
GCST90277391	finn-b-ALLERG_RHINITIS	Weighted mode	20	-0.0392002	0.0863325	0.654929	-0.208412	0.130012	0.961558	0.811873	1.13884
GCST90277392	finn-b-ALLERG_RHINITIS	MR Egger	18	-0.0479325	0.121051	0.697358	-0.285193	0.189328	0.953198	0.751869	1.20844
GCST90277392	finn-b-ALLERG_RHINITIS	Weighted median	18	0.0297017	0.0492956	0.546826	-0.0669176	0.126321	1.03015	0.935272	1.13465
GCST90277392	finn-b-ALLERG_RHINITIS	Inverse variance weighted	18	-0.0152828	0.0452588	0.735608	-0.10399	0.0734244	0.984833	0.901234	1.07619
GCST90277392	finn-b-ALLERG_RHINITIS	Simple mode	18	0.0449104	0.0766956	0.56586	-0.105413	0.195234	1.04593	0.899953	1.2156
GCST90277392	finn-b-ALLERG_RHINITIS	Weighted mode	18	0.040366	0.0776021	0.609656	-0.111734	0.192466	1.04119	0.894282	1.21224
GCST90277393	finn-b-ALLERG_RHINITIS	MR Egger	17	-0.220171	0.121592	0.0902533	-0.458491	0.0181482	0.802381	0.632237	1.01831
GCST90277393	finn-b-ALLERG_RHINITIS	Weighted median	17	-0.0120872	0.0582369	0.835579	-0.126231	0.102057	0.987986	0.881411	1.10745
GCST90277393	finn-b-ALLERG_RHINITIS	Inverse variance weighted	17	-0.0369864	0.0497798	0.457482	-0.134555	0.060582	0.963689	0.874105	1.06245
GCST90277393	finn-b-ALLERG_RHINITIS	Simple mode	17	0.0400447	0.116543	0.735618	-0.18838	0.268469	1.04086	0.8283	1.30796
GCST90277393	finn-b-ALLERG_RHINITIS	Weighted mode	17	0.0533296	0.121892	0.667585	-0.185578	0.292237	1.05478	0.830624	1.33942
GCST90277394	finn-b-ALLERG_RHINITIS	MR Egger	22	-0.0890365	0.0905558	0.337244	-0.266526	0.0884529	0.914812	0.766036	1.09248
GCST90277394	finn-b-ALLERG_RHINITIS	Weighted median	22	-0.0347682	0.0474355	0.463585	-0.127742	0.0582054	0.965829	0.880081	1.05993
GCST90277394	finn-b-ALLERG_RHINITIS	Inverse variance weighted	22	-0.0417271	0.0372436	0.26255	-0.114724	0.0312703	0.959132	0.891612	1.03176
GCST90277394	finn-b-ALLERG_RHINITIS	Simple mode	22	-0.0232429	0.0955304	0.810131	-0.210482	0.163997	0.977025	0.810193	1.17821
GCST90277394	finn-b-ALLERG_RHINITIS	Weighted mode	22	-0.0183898	0.0921096	0.843674	-0.198925	0.162145	0.981778	0.819612	1.17603
GCST90277395	finn-b-ALLERG_RHINITIS	MR Egger	16	-0.186295	0.10044	0.0848063	-0.383157	0.0105672	0.830029	0.681706	1.01062
GCST90277395	finn-b-ALLERG_RHINITIS	Weighted median	16	-0.0351475	0.0506774	0.487962	-0.134475	0.0641801	0.965463	0.874175	1.06628
GCST90277395	finn-b-ALLERG_RHINITIS	Inverse variance weighted	16	-0.0317423	0.0466317	0.49606	-0.123141	0.0596559	0.968756	0.884139	1.06147
GCST90277395	finn-b-ALLERG_RHINITIS	Simple mode	16	-0.038536	0.101901	0.710602	-0.238262	0.16119	0.962197	0.787996	1.17491
GCST90277395	finn-b-ALLERG_RHINITIS	Weighted mode	16	-0.0543891	0.09373	0.570345	-0.2381	0.129322	0.947064	0.788124	1.13806
GCST90277396	finn-b-ALLERG_RHINITIS	MR Egger	22	-0.0578081	0.0832259	0.495301	-0.220931	0.105315	0.943831	0.801772	1.11106
GCST90277396	finn-b-ALLERG_RHINITIS	Weighted median	22	-0.051449	0.0480815	0.284603	-0.145689	0.0427908	0.949852	0.864427	1.04372
GCST90277396	finn-b-ALLERG_RHINITIS	Inverse variance weighted	22	-0.0604544	0.0340544	0.0758596	-0.127201	0.00629216	0.941337	0.880557	1.00631
GCST90277396	finn-b-ALLERG_RHINITIS	Simple mode	22	-0.0332829	0.0924715	0.722497	-0.214527	0.147961	0.967265	0.806923	1.15947
GCST90277396	finn-b-ALLERG_RHINITIS	Weighted mode	22	-0.0231523	0.0935992	0.807035	-0.206607	0.160302	0.977114	0.813339	1.17387
GCST90277397	finn-b-ALLERG_RHINITIS	MR Egger	26	0.0329019	0.103712	0.753802	-0.170373	0.236177	1.03345	0.84335	1.2664
GCST90277397	finn-b-ALLERG_RHINITIS	Weighted median	26	0.0557342	0.046832	0.234012	-0.0360565	0.147525	1.05732	0.964586	1.15896
GCST90277397	finn-b-ALLERG_RHINITIS	Inverse variance weighted	26	0.000539653	0.0392863	0.98904	-0.0764615	0.0775408	1.00054	0.926389	1.08063
GCST90277397	finn-b-ALLERG_RHINITIS	Simple mode	26	0.0867787	0.0855672	0.320223	-0.0809331	0.25449	1.09066	0.922255	1.2898
GCST90277397	finn-b-ALLERG_RHINITIS	Weighted mode	26	0.0919512	0.0796965	0.259507	-0.064254	0.248156	1.09631	0.937767	1.28166
GCST90277398	finn-b-ALLERG_RHINITIS	MR Egger	25	0.114277	0.105581	0.290312	-0.0926629	0.321216	1.12106	0.911501	1.3788
GCST90277398	finn-b-ALLERG_RHINITIS	Weighted median	25	0.0581827	0.0441771	0.187828	-0.0284045	0.14477	1.05991	0.971995	1.15577
GCST90277398	finn-b-ALLERG_RHINITIS	Inverse variance weighted	25	0.0258568	0.0357442	0.469443	-0.0442018	0.0959155	1.02619	0.956761	1.10067
GCST90277398	finn-b-ALLERG_RHINITIS	Simple mode	25	0.0855725	0.0847001	0.322429	-0.0804396	0.251585	1.08934	0.922711	1.28606
GCST90277398	finn-b-ALLERG_RHINITIS	Weighted mode	25	0.0900787	0.0876201	0.314172	-0.0816566	0.261814	1.09426	0.921588	1.29928
GCST90277399	finn-b-ALLERG_RHINITIS	MR Egger	24	-0.0773905	0.103496	0.462522	-0.280243	0.125462	0.925528	0.7556	1.13367
GCST90277399	finn-b-ALLERG_RHINITIS	Weighted median	24	0.0487241	0.048442	0.3145	-0.0462221	0.14367	1.04993	0.95483	1.1545
GCST90277399	finn-b-ALLERG_RHINITIS	Inverse variance weighted	24	0.00159771	0.0349571	0.963545	-0.0669182	0.0701136	1.0016	0.935272	1.07263
GCST90277399	finn-b-ALLERG_RHINITIS	Simple mode	24	0.0904458	0.102301	0.385782	-0.110064	0.290955	1.09466	0.895777	1.3377
GCST90277399	finn-b-ALLERG_RHINITIS	Weighted mode	24	0.0940785	0.125638	0.461565	-0.152173	0.34033	1.09865	0.85884	1.40541
GCST90277400	finn-b-ALLERG_RHINITIS	MR Egger	20	-0.03048	0.0868949	0.729834	-0.200794	0.139834	0.96998	0.818081	1.15008
GCST90277400	finn-b-ALLERG_RHINITIS	Weighted median	20	-0.00964334	0.0505198	0.848618	-0.108662	0.0893754	0.990403	0.897033	1.09349
GCST90277400	finn-b-ALLERG_RHINITIS	Inverse variance weighted	20	-0.0433464	0.0374138	0.246632	-0.116677	0.0299846	0.95758	0.889872	1.03044
GCST90277400	finn-b-ALLERG_RHINITIS	Simple mode	20	0.0449377	0.0942201	0.638842	-0.139734	0.229609	1.04596	0.86959	1.25811
GCST90277400	finn-b-ALLERG_RHINITIS	Weighted mode	20	0.0214614	0.107523	0.843916	-0.189285	0.232207	1.02169	0.827551	1.26138
GCST90277401	finn-b-ALLERG_RHINITIS	MR Egger	20	-0.0883754	0.161831	0.591703	-0.405563	0.228812	0.915417	0.666601	1.25711
GCST90277401	finn-b-ALLERG_RHINITIS	Weighted median	20	0.00563119	0.0533339	0.915913	-0.0989033	0.110166	1.00565	0.90583	1.11646
GCST90277401	finn-b-ALLERG_RHINITIS	Inverse variance weighted	20	-0.0142595	0.0454301	0.753613	-0.103302	0.0747834	0.985842	0.901854	1.07765
GCST90277401	finn-b-ALLERG_RHINITIS	Simple mode	20	0.019378	0.101205	0.850186	-0.178983	0.21774	1.01957	0.83612	1.24326
GCST90277401	finn-b-ALLERG_RHINITIS	Weighted mode	20	0.0270124	0.101362	0.79273	-0.171658	0.225682	1.02738	0.842267	1.25318
GCST90277402	finn-b-ALLERG_RHINITIS	MR Egger	24	-0.166652	0.113573	0.156432	-0.389255	0.0559519	0.846494	0.677561	1.05755
GCST90277402	finn-b-ALLERG_RHINITIS	Weighted median	24	0.0115135	0.0452197	0.799023	-0.0771171	0.100144	1.01158	0.925781	1.10533
GCST90277402	finn-b-ALLERG_RHINITIS	Inverse variance weighted	24	-0.0234954	0.038881	0.545651	-0.0997022	0.0527114	0.976778	0.905107	1.05413
GCST90277402	finn-b-ALLERG_RHINITIS	Simple mode	24	-0.00101584	0.0947065	0.991534	-0.186641	0.184609	0.998985	0.829742	1.20275
GCST90277402	finn-b-ALLERG_RHINITIS	Weighted mode	24	0.00622032	0.104529	0.953061	-0.198656	0.211097	1.00624	0.819831	1.23503
GCST90277403	finn-b-ALLERG_RHINITIS	MR Egger	30	-0.122581	0.0819258	0.145778	-0.283155	0.0379937	0.884634	0.753403	1.03872
GCST90277403	finn-b-ALLERG_RHINITIS	Weighted median	30	-0.00910048	0.0415578	0.826663	-0.0905538	0.0723529	0.990941	0.913425	1.07503
GCST90277403	finn-b-ALLERG_RHINITIS	Inverse variance weighted	30	-0.0193683	0.0316777	0.540924	-0.0814567	0.0427201	0.980818	0.921773	1.04365
GCST90277403	finn-b-ALLERG_RHINITIS	Simple mode	30	0.0449313	0.0893529	0.618866	-0.1302	0.220063	1.04596	0.877919	1.24616
GCST90277403	finn-b-ALLERG_RHINITIS	Weighted mode	30	0.0612636	0.0978126	0.535994	-0.130449	0.252976	1.06318	0.877701	1.28785
GCST90277404	finn-b-ALLERG_RHINITIS	MR Egger	21	-0.118941	0.145806	0.424752	-0.404721	0.166838	0.88786	0.667163	1.18156
GCST90277404	finn-b-ALLERG_RHINITIS	Weighted median	21	-0.0582964	0.0529156	0.270598	-0.162011	0.0454182	0.94337	0.850432	1.04647
GCST90277404	finn-b-ALLERG_RHINITIS	Inverse variance weighted	21	-0.0212213	0.0491376	0.665833	-0.117531	0.0750884	0.979002	0.889113	1.07798
GCST90277404	finn-b-ALLERG_RHINITIS	Simple mode	21	-0.0869187	0.105141	0.418169	-0.292996	0.119158	0.916752	0.746025	1.12655
GCST90277404	finn-b-ALLERG_RHINITIS	Weighted mode	21	-0.0927647	0.122627	0.458183	-0.333114	0.147585	0.911408	0.716688	1.15903
GCST90277405	finn-b-ALLERG_RHINITIS	MR Egger	22	0.0457072	0.120077	0.707477	-0.189644	0.281059	1.04677	0.827253	1.32453
GCST90277405	finn-b-ALLERG_RHINITIS	Weighted median	22	-0.0860146	0.049497	0.0822507	-0.183029	0.0109995	0.917581	0.832744	1.01106
GCST90277405	finn-b-ALLERG_RHINITIS	Inverse variance weighted	22	-0.0594234	0.038893	0.126545	-0.135654	0.0168068	0.942308	0.873145	1.01695
GCST90277405	finn-b-ALLERG_RHINITIS	Simple mode	22	-0.115463	0.109759	0.304768	-0.330591	0.0996644	0.890953	0.718499	1.1048
GCST90277405	finn-b-ALLERG_RHINITIS	Weighted mode	22	-0.115463	0.107216	0.293732	-0.325607	0.0946804	0.890953	0.722089	1.09931
GCST90277406	finn-b-ALLERG_RHINITIS	MR Egger	22	-0.0802498	0.108831	0.469454	-0.293558	0.133059	0.922886	0.745606	1.14232
GCST90277406	finn-b-ALLERG_RHINITIS	Weighted median	22	0.0669458	0.0498998	0.179724	-0.0308578	0.164749	1.06924	0.969613	1.1791
GCST90277406	finn-b-ALLERG_RHINITIS	Inverse variance weighted	22	0.0128076	0.0396894	0.746925	-0.0649835	0.0905987	1.01289	0.937083	1.09483
GCST90277406	finn-b-ALLERG_RHINITIS	Simple mode	22	0.0928918	0.0964684	0.346543	-0.0961863	0.28197	1.09734	0.908295	1.32574
GCST90277406	finn-b-ALLERG_RHINITIS	Weighted mode	22	0.0952126	0.104572	0.372891	-0.109748	0.300173	1.09989	0.89606	1.35009
GCST90277407	finn-b-ALLERG_RHINITIS	MR Egger	19	-0.0642037	0.0860338	0.465705	-0.23283	0.104423	0.937814	0.792288	1.11007
GCST90277407	finn-b-ALLERG_RHINITIS	Weighted median	19	-0.081395	0.0539344	0.131261	-0.187106	0.0243165	0.92183	0.829355	1.02461
GCST90277407	finn-b-ALLERG_RHINITIS	Inverse variance weighted	19	-0.0806496	0.0386244	0.0367934	-0.156353	-0.00494583	0.922517	0.855257	0.995066
GCST90277407	finn-b-ALLERG_RHINITIS	Simple mode	19	-0.0799306	0.0993291	0.431491	-0.274616	0.114754	0.92318	0.759864	1.1216
GCST90277407	finn-b-ALLERG_RHINITIS	Weighted mode	19	-0.0839904	0.11081	0.458279	-0.301177	0.133197	0.91944	0.739947	1.14247
GCST90277408	finn-b-ALLERG_RHINITIS	MR Egger	21	0.012296	0.0893718	0.892017	-0.162873	0.187465	1.01237	0.849699	1.20619
GCST90277408	finn-b-ALLERG_RHINITIS	Weighted median	21	-0.00126919	0.0512643	0.980248	-0.101747	0.0992088	0.998732	0.903258	1.1043
GCST90277408	finn-b-ALLERG_RHINITIS	Inverse variance weighted	21	-0.0528733	0.0421323	0.209502	-0.135453	0.0297059	0.9485	0.873321	1.03015
GCST90277408	finn-b-ALLERG_RHINITIS	Simple mode	21	0.0888087	0.113369	0.442595	-0.133395	0.311012	1.09287	0.875119	1.36481
GCST90277408	finn-b-ALLERG_RHINITIS	Weighted mode	21	0.0773047	0.126095	0.546742	-0.169842	0.324451	1.08037	0.843798	1.38327
GCST90277409	finn-b-ALLERG_RHINITIS	MR Egger	22	0.0189959	0.0878292	0.830958	-0.153149	0.191141	1.01918	0.858002	1.21063
GCST90277409	finn-b-ALLERG_RHINITIS	Weighted median	22	0.0457783	0.043449	0.292062	-0.0393819	0.130938	1.04684	0.961384	1.1399
GCST90277409	finn-b-ALLERG_RHINITIS	Inverse variance weighted	22	0.0751785	0.0338121	0.0261876	0.00890674	0.14145	1.07808	1.00895	1.15194
GCST90277409	finn-b-ALLERG_RHINITIS	Simple mode	22	0.0164034	0.0865104	0.851434	-0.153157	0.185964	1.01654	0.857995	1.20438
GCST90277409	finn-b-ALLERG_RHINITIS	Weighted mode	22	0.139289	0.0876034	0.126779	-0.0324138	0.310991	1.14946	0.968106	1.36478
GCST90277410	finn-b-ALLERG_RHINITIS	MR Egger	15	0.0031999	0.119421	0.97903	-0.230865	0.237265	1.00321	0.793847	1.26778
GCST90277410	finn-b-ALLERG_RHINITIS	Weighted median	15	0.00267486	0.0534699	0.960102	-0.102126	0.107476	1.00268	0.902916	1.11346
GCST90277410	finn-b-ALLERG_RHINITIS	Inverse variance weighted	15	0.0412047	0.0408204	0.312775	-0.0388032	0.121213	1.04207	0.96194	1.12886
GCST90277410	finn-b-ALLERG_RHINITIS	Simple mode	15	-0.0752671	0.0961615	0.446833	-0.263744	0.113209	0.927496	0.76817	1.11987
GCST90277410	finn-b-ALLERG_RHINITIS	Weighted mode	15	-0.0752671	0.106513	0.49138	-0.284032	0.133498	0.927496	0.752742	1.14282
GCST90277411	finn-b-ALLERG_RHINITIS	MR Egger	20	-0.0161928	0.0880675	0.856172	-0.188805	0.15642	0.983938	0.827948	1.16932
GCST90277411	finn-b-ALLERG_RHINITIS	Weighted median	20	-0.065084	0.0445451	0.143994	-0.152392	0.0222245	0.936989	0.858651	1.02247
GCST90277411	finn-b-ALLERG_RHINITIS	Inverse variance weighted	20	-0.0386414	0.0322891	0.231412	-0.101928	0.0246453	0.962096	0.903095	1.02495
GCST90277411	finn-b-ALLERG_RHINITIS	Simple mode	20	-0.0827629	0.0860815	0.348404	-0.251483	0.0859569	0.920569	0.777647	1.08976
GCST90277411	finn-b-ALLERG_RHINITIS	Weighted mode	20	-0.0827629	0.0980954	0.409335	-0.27503	0.109504	0.920569	0.759549	1.11572
GCST90277412	finn-b-ALLERG_RHINITIS	MR Egger	21	-0.20605	0.0866642	0.0280835	-0.375911	-0.0361878	0.813793	0.686663	0.964459
GCST90277412	finn-b-ALLERG_RHINITIS	Weighted median	21	-0.0928825	0.0441182	0.0352641	-0.179354	-0.00641094	0.911301	0.83581	0.99361
GCST90277412	finn-b-ALLERG_RHINITIS	Inverse variance weighted	21	-0.0737586	0.0407859	0.0705387	-0.153699	0.00618169	0.928896	0.85753	1.0062
GCST90277412	finn-b-ALLERG_RHINITIS	Simple mode	21	-0.0807861	0.0906104	0.383221	-0.258383	0.0968102	0.922391	0.7723	1.10165
GCST90277412	finn-b-ALLERG_RHINITIS	Weighted mode	21	-0.124501	0.0525429	0.0279846	-0.227485	-0.021517	0.882937	0.796534	0.978713
GCST90277413	finn-b-ALLERG_RHINITIS	MR Egger	27	-0.0510059	0.0890959	0.572108	-0.225634	0.123622	0.950273	0.79801	1.13159
GCST90277413	finn-b-ALLERG_RHINITIS	Weighted median	27	-0.0448468	0.0439167	0.307169	-0.130924	0.0412299	0.956144	0.877285	1.04209
GCST90277413	finn-b-ALLERG_RHINITIS	Inverse variance weighted	27	-0.0267829	0.0330664	0.417957	-0.091593	0.0380273	0.973573	0.912476	1.03876
GCST90277413	finn-b-ALLERG_RHINITIS	Simple mode	27	-0.0454355	0.084507	0.595388	-0.211069	0.120198	0.955581	0.809718	1.12772
GCST90277413	finn-b-ALLERG_RHINITIS	Weighted mode	27	-0.0415296	0.0964593	0.670351	-0.23059	0.147531	0.959321	0.794065	1.15897
GCST90277414	finn-b-ALLERG_RHINITIS	MR Egger	23	0.0419172	0.099258	0.677094	-0.152628	0.236463	1.04281	0.858449	1.26676
GCST90277414	finn-b-ALLERG_RHINITIS	Weighted median	23	-0.0699263	0.0476123	0.141925	-0.163246	0.0233938	0.932463	0.849382	1.02367
GCST90277414	finn-b-ALLERG_RHINITIS	Inverse variance weighted	23	-0.0658968	0.0354785	0.0632583	-0.135435	0.0036411	0.936227	0.873336	1.00365
GCST90277414	finn-b-ALLERG_RHINITIS	Simple mode	23	-0.0744803	0.100286	0.465534	-0.271041	0.122081	0.928226	0.762585	1.12985
GCST90277414	finn-b-ALLERG_RHINITIS	Weighted mode	23	-0.0878899	0.104723	0.41035	-0.293147	0.117367	0.915862	0.745913	1.12453
GCST90277415	finn-b-ALLERG_RHINITIS	MR Egger	21	-0.0829881	0.098965	0.412142	-0.27696	0.110983	0.920362	0.758085	1.11738
GCST90277415	finn-b-ALLERG_RHINITIS	Weighted median	21	-0.0642234	0.0413646	0.120514	-0.145298	0.0168511	0.937795	0.864765	1.01699
GCST90277415	finn-b-ALLERG_RHINITIS	Inverse variance weighted	21	-0.062939	0.0296399	0.0337159	-0.121033	-0.00484473	0.939001	0.886005	0.995167
GCST90277415	finn-b-ALLERG_RHINITIS	Simple mode	21	-0.0760351	0.0783413	0.343359	-0.229584	0.0775138	0.926784	0.794864	1.0806
GCST90277415	finn-b-ALLERG_RHINITIS	Weighted mode	21	-0.0657064	0.0952708	0.498321	-0.252437	0.121024	0.936406	0.776905	1.12865
GCST90277416	finn-b-ALLERG_RHINITIS	MR Egger	23	-0.0268406	0.0752552	0.724904	-0.174341	0.12066	0.973516	0.840011	1.12824
GCST90277416	finn-b-ALLERG_RHINITIS	Weighted median	23	-0.0744848	0.0434679	0.0866096	-0.159682	0.0107122	0.928222	0.852415	1.01077
GCST90277416	finn-b-ALLERG_RHINITIS	Inverse variance weighted	23	-0.0701688	0.0320835	0.0287374	-0.133052	-0.0072852	0.932236	0.875419	0.992741
GCST90277416	finn-b-ALLERG_RHINITIS	Simple mode	23	-0.147708	0.0917942	0.121848	-0.327624	0.0322091	0.862683	0.720634	1.03273
GCST90277416	finn-b-ALLERG_RHINITIS	Weighted mode	23	-0.122832	0.0922205	0.196516	-0.303584	0.0579202	0.884412	0.738168	1.05963
