# Supplementary material for: Multiomics: Two-Sample, Bidirectional, Multivariate and Mediated Mendelian Randomization Analysis of Allergic Rhinitis
Source: Indian J Otolaryngol Head Neck Surg. 2025 Mar 17;77(4):1823–30. doi: 10.1007/s12070-025-05413-8 (PMC11985736; doi:10.1007/s12070-025-05413-8)
Supplement: Supplementary file 5 — Supplementary Material 5 [file 12070_2025_5413_MOESM5_ESM.xlsx]

## Sheet: ivw005MRresult
id exposure	id outcome	method	nsnp	b	se	pval	lo_ci	up_ci	or	or_lci95	or_uci95
ebi-a-GCST90001576	finn-b-ALLERG_RHINITIS	Inverse variance weighted	15	-0.0843375	0.0351485	0.0164192	-0.153229	-0.0154464	0.919121	0.857934	0.984672
ebi-a-GCST90001640	finn-b-ALLERG_RHINITIS	Inverse variance weighted	17	-0.0552157	0.0263016	0.0357879	-0.106767	-0.00366459	0.946281	0.898735	0.996342
ebi-a-GCST90001914	finn-b-ALLERG_RHINITIS	Inverse variance weighted	24	-0.0549823	0.0171639	0.00135827	-0.0886234	-0.0213411	0.946502	0.91519	0.978885
ebi-a-GCST90001854	finn-b-ALLERG_RHINITIS	Inverse variance weighted	26	-0.0544663	0.0130646	3.05936e-05	-0.0800729	-0.0288597	0.94699	0.923049	0.971553
ebi-a-GCST90001974	finn-b-ALLERG_RHINITIS	Inverse variance weighted	18	-0.0522652	0.0200853	0.00926382	-0.0916324	-0.012898	0.949077	0.912441	0.987185
ebi-a-GCST90002093	finn-b-ALLERG_RHINITIS	Inverse variance weighted	17	-0.0477185	0.0211116	0.023803	-0.0890973	-0.00633969	0.953402	0.914757	0.99368
ebi-a-GCST90002040	finn-b-ALLERG_RHINITIS	Inverse variance weighted	32	-0.0293044	0.0126676	0.0207037	-0.0541328	-0.00447601	0.971121	0.947306	0.995534
ebi-a-GCST90002033	finn-b-ALLERG_RHINITIS	Inverse variance weighted	26	-0.0291395	0.0146764	0.047093	-0.0579053	-0.000373708	0.971281	0.943739	0.999626
ebi-a-GCST90001972	finn-b-ALLERG_RHINITIS	Inverse variance weighted	22	-0.0263781	0.0120565	0.0286791	-0.0500088	-0.00274732	0.973967	0.951221	0.997256
ebi-a-GCST90002094	finn-b-ALLERG_RHINITIS	Inverse variance weighted	16	-0.0262081	0.0117516	0.0257367	-0.0492413	-0.00317485	0.974132	0.951951	0.99683
ebi-a-GCST90001582	finn-b-ALLERG_RHINITIS	Inverse variance weighted	29	-0.0248093	0.0121779	0.0416266	-0.0486781	-0.000940551	0.975496	0.952488	0.99906
ebi-a-GCST90001554	finn-b-ALLERG_RHINITIS	Inverse variance weighted	24	-0.023155	0.0111653	0.0380943	-0.045039	-0.00127104	0.977111	0.95596	0.99873
ebi-a-GCST90001948	finn-b-ALLERG_RHINITIS	Inverse variance weighted	22	-0.0222032	0.0108258	0.040271	-0.0434216	-0.00098469	0.978042	0.957508	0.999016
ebi-a-GCST90001951	finn-b-ALLERG_RHINITIS	Inverse variance weighted	18	-0.0222031	0.0105621	0.0355398	-0.0429047	-0.00150143	0.978042	0.958003	0.9985
ebi-a-GCST90001992	finn-b-ALLERG_RHINITIS	Inverse variance weighted	37	-0.0211063	0.00943821	0.0253349	-0.0396052	-0.00260738	0.979115	0.961169	0.997396
ebi-a-GCST90001555	finn-b-ALLERG_RHINITIS	Inverse variance weighted	24	-0.0169559	0.00816743	0.0378902	-0.0329641	-0.000947751	0.983187	0.967573	0.999053
ebi-a-GCST90001780	finn-b-ALLERG_RHINITIS	Inverse variance weighted	29	-0.0145665	0.00655499	0.0262698	-0.0274143	-0.00171872	0.985539	0.972958	0.998283
ebi-a-GCST90001494	finn-b-ALLERG_RHINITIS	Inverse variance weighted	32	-0.0108062	0.00397218	0.00651882	-0.0185917	-0.00302075	0.989252	0.98158	0.996984
ebi-a-GCST90001503	finn-b-ALLERG_RHINITIS	Inverse variance weighted	33	-0.00918548	0.00409213	0.0247892	-0.017206	-0.00116492	0.990857	0.982941	0.998836
ebi-a-GCST90001917	finn-b-ALLERG_RHINITIS	Inverse variance weighted	26	-0.00905902	0.00422131	0.0318713	-0.0173328	-0.000785253	0.990982	0.982817	0.999215
ebi-a-GCST90001688	finn-b-ALLERG_RHINITIS	Inverse variance weighted	111	-0.00222545	0.00091748	0.0152826	-0.00402371	-0.00042719	0.997777	0.995984	0.999573
ebi-a-GCST90001920	finn-b-ALLERG_RHINITIS	Inverse variance weighted	18	0.00519254	0.00226818	0.0220621	0.000746906	0.00963818	1.00521	1.00075	1.00968
ebi-a-GCST90002102	finn-b-ALLERG_RHINITIS	Inverse variance weighted	29	0.0184627	0.00744472	0.013139	0.00387109	0.0330544	1.01863	1.00388	1.03361
ebi-a-GCST90001799	finn-b-ALLERG_RHINITIS	Inverse variance weighted	21	0.0186249	0.00917972	0.0424667	0.000632645	0.0366172	1.0188	1.00063	1.0373
ebi-a-GCST90001876	finn-b-ALLERG_RHINITIS	Inverse variance weighted	18	0.0195885	0.00909762	0.0313075	0.00175714	0.0374198	1.01978	1.00176	1.03813
ebi-a-GCST90001872	finn-b-ALLERG_RHINITIS	Inverse variance weighted	21	0.0196582	0.00854456	0.0214105	0.00291084	0.0364055	1.01985	1.00292	1.03708
ebi-a-GCST90001481	finn-b-ALLERG_RHINITIS	Inverse variance weighted	30	0.0199428	0.00755608	0.00830764	0.00513288	0.0347527	1.02014	1.00515	1.03536
ebi-a-GCST90002108	finn-b-ALLERG_RHINITIS	Inverse variance weighted	26	0.0199708	0.00723621	0.00578292	0.00578783	0.0341538	1.02017	1.0058	1.03474
ebi-a-GCST90002007	finn-b-ALLERG_RHINITIS	Inverse variance weighted	20	0.0206466	0.0100339	0.0396213	0.00098007	0.040313	1.02086	1.00098	1.04114
ebi-a-GCST90001619	finn-b-ALLERG_RHINITIS	Inverse variance weighted	31	0.0211478	0.00993506	0.033287	0.00167509	0.0406205	1.02137	1.00168	1.04146
ebi-a-GCST90001878	finn-b-ALLERG_RHINITIS	Inverse variance weighted	22	0.0233451	0.00935321	0.0125622	0.00501281	0.0416774	1.02362	1.00503	1.04256
ebi-a-GCST90001620	finn-b-ALLERG_RHINITIS	Inverse variance weighted	25	0.0233774	0.0116089	0.0440362	0.000623932	0.046131	1.02365	1.00062	1.04721
ebi-a-GCST90001842	finn-b-ALLERG_RHINITIS	Inverse variance weighted	30	0.0235151	0.0116291	0.0431669	0.000722069	0.0463081	1.02379	1.00072	1.0474
ebi-a-GCST90001628	finn-b-ALLERG_RHINITIS	Inverse variance weighted	30	0.0235377	0.0101561	0.0204717	0.00363171	0.0434436	1.02382	1.00364	1.0444
ebi-a-GCST90002019	finn-b-ALLERG_RHINITIS	Inverse variance weighted	25	0.0278638	0.0111822	0.0127097	0.00594671	0.0497809	1.02826	1.00596	1.05104
ebi-a-GCST90001772	finn-b-ALLERG_RHINITIS	Inverse variance weighted	25	0.0283919	0.0131251	0.0305274	0.00266674	0.0541171	1.0288	1.00267	1.05561
ebi-a-GCST90001856	finn-b-ALLERG_RHINITIS	Inverse variance weighted	27	0.0311182	0.0140786	0.027083	0.00352416	0.0587123	1.03161	1.00353	1.06047
ebi-a-GCST90001853	finn-b-ALLERG_RHINITIS	Inverse variance weighted	21	0.0325762	0.0149723	0.029573	0.00323047	0.061922	1.03311	1.00324	1.06388
ebi-a-GCST90001868	finn-b-ALLERG_RHINITIS	Inverse variance weighted	26	0.0328662	0.0125536	0.00884306	0.00826108	0.0574714	1.03341	1.0083	1.05915
ebi-a-GCST90001514	finn-b-ALLERG_RHINITIS	Inverse variance weighted	19	0.0335061	0.0168268	0.0464553	0.000525541	0.0664867	1.03407	1.00053	1.06875
ebi-a-GCST90001991	finn-b-ALLERG_RHINITIS	Inverse variance weighted	21	0.0337765	0.0141564	0.0170349	0.00602998	0.061523	1.03435	1.00605	1.06346
ebi-a-GCST90001880	finn-b-ALLERG_RHINITIS	Inverse variance weighted	19	0.0339432	0.0100319	0.000715598	0.0142807	0.0536056	1.03453	1.01438	1.05507
ebi-a-GCST90001768	finn-b-ALLERG_RHINITIS	Inverse variance weighted	25	0.0366567	0.0127427	0.00401883	0.011681	0.0616324	1.03734	1.01175	1.06357
ebi-a-GCST90001857	finn-b-ALLERG_RHINITIS	Inverse variance weighted	22	0.0385353	0.0145384	0.00803513	0.0100401	0.0670306	1.03929	1.01009	1.06933
ebi-a-GCST90001988	finn-b-ALLERG_RHINITIS	Inverse variance weighted	22	0.0386895	0.01909	0.0426947	0.001273	0.0761059	1.03945	1.00127	1.07908
ebi-a-GCST90001959	finn-b-ALLERG_RHINITIS	Inverse variance weighted	22	0.0432655	0.0208772	0.0382295	0.00234629	0.0841848	1.04422	1.00235	1.08783
ebi-a-GCST90001449	finn-b-ALLERG_RHINITIS	Inverse variance weighted	21	0.0433893	0.018146	0.0167971	0.0078231	0.0789555	1.04434	1.00785	1.08216
ebi-a-GCST90001866	finn-b-ALLERG_RHINITIS	Inverse variance weighted	16	0.0435994	0.0212864	0.0405373	0.00187813	0.0853207	1.04456	1.00188	1.08907
ebi-a-GCST90001776	finn-b-ALLERG_RHINITIS	Inverse variance weighted	20	0.0458913	0.0218131	0.0353927	0.00313752	0.088645	1.04696	1.00314	1.09269
ebi-a-GCST90001722	finn-b-ALLERG_RHINITIS	Inverse variance weighted	21	0.0477435	0.0201343	0.0177279	0.00828029	0.0872068	1.0489	1.00831	1.09112
ebi-a-GCST90001881	finn-b-ALLERG_RHINITIS	Inverse variance weighted	16	0.0520536	0.0238421	0.0290168	0.00532295	0.0987842	1.05343	1.00534	1.10383
ebi-a-GCST90001604	finn-b-ALLERG_RHINITIS	Inverse variance weighted	17	0.0552157	0.0263016	0.0357879	0.00366459	0.106767	1.05677	1.00367	1.11267
ebi-a-GCST90002002	finn-b-ALLERG_RHINITIS	Inverse variance weighted	15	0.0588851	0.0259479	0.0232465	0.00802723	0.109743	1.06065	1.00806	1.11599
ebi-a-GCST90002039	finn-b-ALLERG_RHINITIS	Inverse variance weighted	23	0.0595306	0.0216176	0.00589064	0.0171602	0.101901	1.06134	1.01731	1.10727
ebi-a-GCST90001476	finn-b-ALLERG_RHINITIS	Inverse variance weighted	9	0.0656424	0.0250788	0.00885896	0.016488	0.114797	1.06784	1.01662	1.12165
ebi-a-GCST90001993	finn-b-ALLERG_RHINITIS	Inverse variance weighted	15	0.0715868	0.0304877	0.0188719	0.0118308	0.131343	1.07421	1.0119	1.14036
