# Supplementary material for: Multiomics: Two-Sample, Bidirectional, Multivariate and Mediated Mendelian Randomization Analysis of Allergic Rhinitis
Source: Indian J Otolaryngol Head Neck Surg. 2025 Mar 17;77(4):1823–30. doi: 10.1007/s12070-025-05413-8 (PMC11985736; doi:10.1007/s12070-025-05413-8)
Supplement: Supplementary file 6 — Supplementary Material 6 [file 12070_2025_5413_MOESM6_ESM.xlsx]

## Sheet: allharmonise
id exposure	id outcome	method	nsnp	b	se	pval	lo_ci	up_ci	or	or_lci95	or_uci95
ebi-a-GCST90001391	finn-b-ALLERG_RHINITIS	MR Egger	17	0.0068995	0.0394273	0.863425	-0.0703781	0.0841771	1.00692	0.932041	1.08782
ebi-a-GCST90001391	finn-b-ALLERG_RHINITIS	Weighted median	17	0.00262484	0.0286203	0.926926	-0.053471	0.0587206	1.00263	0.947933	1.06048
ebi-a-GCST90001391	finn-b-ALLERG_RHINITIS	Inverse variance weighted	17	-0.00758566	0.0242289	0.754217	-0.0550742	0.0399029	0.992443	0.946415	1.04071
ebi-a-GCST90001391	finn-b-ALLERG_RHINITIS	Simple mode	17	-0.00699485	0.0429348	0.872623	-0.0911471	0.0771574	0.99303	0.912883	1.08021
ebi-a-GCST90001391	finn-b-ALLERG_RHINITIS	Weighted mode	17	0.00663437	0.0294397	0.824557	-0.0510675	0.0643362	1.00666	0.950215	1.06645
ebi-a-GCST90001392	finn-b-ALLERG_RHINITIS	MR Egger	30	0.0198808	0.00999344	0.0565073	0.000293705	0.039468	1.02008	1.00029	1.04026
ebi-a-GCST90001392	finn-b-ALLERG_RHINITIS	Weighted median	30	0.0199081	0.0102311	0.0516727	-0.000144763	0.039961	1.02011	0.999855	1.04077
ebi-a-GCST90001392	finn-b-ALLERG_RHINITIS	Inverse variance weighted	30	0.0164269	0.00905471	0.0696495	-0.00132033	0.0341741	1.01656	0.998681	1.03476
ebi-a-GCST90001392	finn-b-ALLERG_RHINITIS	Simple mode	30	0.0162277	0.0283501	0.571461	-0.0393386	0.0717939	1.01636	0.961425	1.07443
ebi-a-GCST90001392	finn-b-ALLERG_RHINITIS	Weighted mode	30	0.0186455	0.00838027	0.0340261	0.00222019	0.0350709	1.01882	1.00222	1.03569
ebi-a-GCST90001393	finn-b-ALLERG_RHINITIS	MR Egger	16	0.00975271	0.0313109	0.760026	-0.0516167	0.0711221	1.0098	0.949693	1.07371
ebi-a-GCST90001393	finn-b-ALLERG_RHINITIS	Weighted median	16	0.0198923	0.0312387	0.524265	-0.0413354	0.0811201	1.02009	0.959507	1.0845
ebi-a-GCST90001393	finn-b-ALLERG_RHINITIS	Inverse variance weighted	16	0.0146655	0.0211347	0.48774	-0.0267585	0.0560896	1.01477	0.973596	1.05769
ebi-a-GCST90001393	finn-b-ALLERG_RHINITIS	Simple mode	16	0.0226361	0.0524412	0.672137	-0.0801487	0.125421	1.02289	0.922979	1.13363
ebi-a-GCST90001393	finn-b-ALLERG_RHINITIS	Weighted mode	16	0.0186357	0.0275239	0.508668	-0.0353112	0.0725825	1.01881	0.965305	1.07528
ebi-a-GCST90001394	finn-b-ALLERG_RHINITIS	MR Egger	26	0.00619312	0.0106197	0.565218	-0.0146215	0.0270078	1.00621	0.985485	1.02738
ebi-a-GCST90001394	finn-b-ALLERG_RHINITIS	Weighted median	26	0.00141781	0.0105021	0.89261	-0.0191663	0.0220019	1.00142	0.981016	1.02225
ebi-a-GCST90001394	finn-b-ALLERG_RHINITIS	Inverse variance weighted	26	0.000179829	0.00918038	0.984372	-0.0178137	0.0181734	1.00018	0.982344	1.01834
ebi-a-GCST90001394	finn-b-ALLERG_RHINITIS	Simple mode	26	0.0363945	0.0250741	0.159081	-0.0127507	0.0855397	1.03706	0.98733	1.0893
ebi-a-GCST90001394	finn-b-ALLERG_RHINITIS	Weighted mode	26	0.000607991	0.00888395	0.945982	-0.0168046	0.0180205	1.00061	0.983336	1.01818
ebi-a-GCST90001395	finn-b-ALLERG_RHINITIS	MR Egger	23	0.011386	0.0133597	0.403683	-0.0147991	0.0375711	1.01145	0.98531	1.03829
ebi-a-GCST90001395	finn-b-ALLERG_RHINITIS	Weighted median	23	0.0114085	0.0136122	0.401968	-0.0152714	0.0380884	1.01147	0.984845	1.03882
ebi-a-GCST90001395	finn-b-ALLERG_RHINITIS	Inverse variance weighted	23	0.0110516	0.0116078	0.341053	-0.0116997	0.0338029	1.01111	0.988369	1.03438
ebi-a-GCST90001395	finn-b-ALLERG_RHINITIS	Simple mode	23	-0.0114687	0.0401714	0.777935	-0.0902046	0.0672671	0.988597	0.913744	1.06958
ebi-a-GCST90001395	finn-b-ALLERG_RHINITIS	Weighted mode	23	0.00867401	0.0111264	0.443939	-0.0131337	0.0304817	1.00871	0.986952	1.03095
ebi-a-GCST90001396	finn-b-ALLERG_RHINITIS	MR Egger	17	-0.0765556	0.0647148	0.255233	-0.203397	0.0502855	0.926301	0.815955	1.05157
ebi-a-GCST90001396	finn-b-ALLERG_RHINITIS	Weighted median	17	-0.0282212	0.0363341	0.437327	-0.0994361	0.0429936	0.972173	0.905348	1.04393
ebi-a-GCST90001396	finn-b-ALLERG_RHINITIS	Inverse variance weighted	17	0.00368115	0.0285893	0.897548	-0.0523538	0.0597161	1.00369	0.948993	1.06154
ebi-a-GCST90001396	finn-b-ALLERG_RHINITIS	Simple mode	17	-0.0409718	0.0605444	0.508248	-0.159639	0.0776953	0.959856	0.852451	1.08079
ebi-a-GCST90001396	finn-b-ALLERG_RHINITIS	Weighted mode	17	-0.0443129	0.0478492	0.368156	-0.138097	0.0494716	0.956655	0.871014	1.05072
ebi-a-GCST90001397	finn-b-ALLERG_RHINITIS	MR Egger	32	0.00640221	0.0173942	0.715409	-0.0276904	0.0404948	1.00642	0.972689	1.04133
ebi-a-GCST90001397	finn-b-ALLERG_RHINITIS	Weighted median	32	-0.00989249	0.0164421	0.547403	-0.042119	0.022334	0.990156	0.958756	1.02259
ebi-a-GCST90001397	finn-b-ALLERG_RHINITIS	Inverse variance weighted	32	-0.00766233	0.0127541	0.547992	-0.0326605	0.0173358	0.992367	0.967867	1.01749
ebi-a-GCST90001397	finn-b-ALLERG_RHINITIS	Simple mode	32	0.0125205	0.0258927	0.632102	-0.0382293	0.0632703	1.0126	0.962492	1.06531
ebi-a-GCST90001397	finn-b-ALLERG_RHINITIS	Weighted mode	32	-0.00341173	0.0138932	0.807635	-0.0306425	0.023819	0.996594	0.969822	1.0241
ebi-a-GCST90001398	finn-b-ALLERG_RHINITIS	MR Egger	20	-0.0204689	0.037776	0.594567	-0.0945098	0.053572	0.979739	0.909819	1.05503
ebi-a-GCST90001398	finn-b-ALLERG_RHINITIS	Weighted median	20	0.0101891	0.0313404	0.745097	-0.051238	0.0716162	1.01024	0.950053	1.07424
ebi-a-GCST90001398	finn-b-ALLERG_RHINITIS	Inverse variance weighted	20	0.0111368	0.0217505	0.608635	-0.0314943	0.0537678	1.0112	0.968996	1.05524
ebi-a-GCST90001398	finn-b-ALLERG_RHINITIS	Simple mode	20	0.0840275	0.052784	0.127905	-0.0194292	0.187484	1.08766	0.980758	1.20621
ebi-a-GCST90001398	finn-b-ALLERG_RHINITIS	Weighted mode	20	-0.00248908	0.034091	0.942559	-0.0693075	0.0643293	0.997514	0.93304	1.06644
ebi-a-GCST90001399	finn-b-ALLERG_RHINITIS	MR Egger	15	-0.0324973	0.0625209	0.611952	-0.155038	0.0900437	0.968025	0.856382	1.09422
ebi-a-GCST90001399	finn-b-ALLERG_RHINITIS	Weighted median	15	-0.00741726	0.0298358	0.803669	-0.0658955	0.051061	0.99261	0.936229	1.05239
ebi-a-GCST90001399	finn-b-ALLERG_RHINITIS	Inverse variance weighted	15	0.0271217	0.0337046	0.420999	-0.0389393	0.0931828	1.02749	0.961809	1.09766
ebi-a-GCST90001399	finn-b-ALLERG_RHINITIS	Simple mode	15	0.0090229	0.0407301	0.827879	-0.070808	0.0888538	1.00906	0.931641	1.09292
ebi-a-GCST90001399	finn-b-ALLERG_RHINITIS	Weighted mode	15	-0.00405483	0.0286267	0.889378	-0.0601631	0.0520534	0.995953	0.941611	1.05343
ebi-a-GCST90001400	finn-b-ALLERG_RHINITIS	MR Egger	16	0.00943375	0.014242	0.518479	-0.0184807	0.0373482	1.00948	0.981689	1.03805
ebi-a-GCST90001400	finn-b-ALLERG_RHINITIS	Weighted median	16	-0.00498939	0.0114668	0.663478	-0.0274643	0.0174855	0.995023	0.972909	1.01764
ebi-a-GCST90001400	finn-b-ALLERG_RHINITIS	Inverse variance weighted	16	-0.00550728	0.0126518	0.663347	-0.0303048	0.0192902	0.994508	0.97015	1.01948
ebi-a-GCST90001400	finn-b-ALLERG_RHINITIS	Simple mode	16	-0.00166732	0.0374552	0.965081	-0.0750795	0.0717448	0.998334	0.92767	1.07438
ebi-a-GCST90001400	finn-b-ALLERG_RHINITIS	Weighted mode	16	-0.00282251	0.0110554	0.801954	-0.0244911	0.0188461	0.997181	0.975806	1.01902
ebi-a-GCST90001401	finn-b-ALLERG_RHINITIS	MR Egger	27	-0.0549957	0.0444988	0.227987	-0.142213	0.0322221	0.946489	0.867436	1.03275
ebi-a-GCST90001401	finn-b-ALLERG_RHINITIS	Weighted median	27	-0.0175523	0.0282563	0.53448	-0.0729347	0.0378301	0.982601	0.929662	1.03855
ebi-a-GCST90001401	finn-b-ALLERG_RHINITIS	Inverse variance weighted	27	-0.0071505	0.0195553	0.714622	-0.0454788	0.0311778	0.992875	0.95554	1.03167
ebi-a-GCST90001401	finn-b-ALLERG_RHINITIS	Simple mode	27	-0.0269644	0.0402104	0.5084	-0.105777	0.0518481	0.973396	0.899625	1.05322
ebi-a-GCST90001401	finn-b-ALLERG_RHINITIS	Weighted mode	27	-0.0192846	0.0315639	0.546525	-0.0811498	0.0425807	0.9809	0.922056	1.0435
ebi-a-GCST90001402	finn-b-ALLERG_RHINITIS	MR Egger	13	-0.0181261	0.0404451	0.662733	-0.0973984	0.0611463	0.982037	0.907195	1.06305
ebi-a-GCST90001402	finn-b-ALLERG_RHINITIS	Weighted median	13	-0.00523456	0.0317383	0.869	-0.0674417	0.0569726	0.994779	0.934782	1.05863
ebi-a-GCST90001402	finn-b-ALLERG_RHINITIS	Inverse variance weighted	13	-0.011353	0.0250844	0.650844	-0.0605185	0.0378125	0.988711	0.941276	1.03854
ebi-a-GCST90001402	finn-b-ALLERG_RHINITIS	Simple mode	13	-0.00590485	0.0433032	0.893797	-0.0907791	0.0789694	0.994113	0.913219	1.08217
ebi-a-GCST90001402	finn-b-ALLERG_RHINITIS	Weighted mode	13	-0.00772641	0.0327473	0.817458	-0.0719112	0.0564584	0.992303	0.930614	1.05808
ebi-a-GCST90001403	finn-b-ALLERG_RHINITIS	MR Egger	23	-0.0150138	0.0238987	0.536628	-0.0618553	0.0318277	0.985098	0.940019	1.03234
ebi-a-GCST90001403	finn-b-ALLERG_RHINITIS	Weighted median	23	-0.0139403	0.0235681	0.554191	-0.0601339	0.0322532	0.986156	0.941638	1.03278
ebi-a-GCST90001403	finn-b-ALLERG_RHINITIS	Inverse variance weighted	23	-0.0106772	0.0168677	0.526735	-0.0437378	0.0223834	0.98938	0.957205	1.02264
ebi-a-GCST90001403	finn-b-ALLERG_RHINITIS	Simple mode	23	0.000858587	0.0353746	0.980855	-0.0684756	0.0701928	1.00086	0.933816	1.07271
ebi-a-GCST90001403	finn-b-ALLERG_RHINITIS	Weighted mode	23	-0.0128187	0.0215697	0.55838	-0.0550952	0.0294579	0.987263	0.946395	1.0299
ebi-a-GCST90001404	finn-b-ALLERG_RHINITIS	MR Egger	28	0.0188657	0.0163753	0.259769	-0.0132298	0.0509613	1.01904	0.986857	1.05228
ebi-a-GCST90001404	finn-b-ALLERG_RHINITIS	Weighted median	28	0.0222183	0.0180047	0.217194	-0.013071	0.0575075	1.02247	0.987014	1.05919
ebi-a-GCST90001404	finn-b-ALLERG_RHINITIS	Inverse variance weighted	28	0.0164387	0.0125665	0.190825	-0.00819156	0.041069	1.01657	0.991842	1.04192
ebi-a-GCST90001404	finn-b-ALLERG_RHINITIS	Simple mode	28	0.00498431	0.0408197	0.90372	-0.0750224	0.084991	1.005	0.927723	1.08871
ebi-a-GCST90001404	finn-b-ALLERG_RHINITIS	Weighted mode	28	0.0220171	0.0165759	0.195211	-0.0104716	0.0545058	1.02226	0.989583	1.05602
ebi-a-GCST90001405	finn-b-ALLERG_RHINITIS	MR Egger	26	0.0249827	0.0121358	0.0505465	0.00119647	0.048769	1.0253	1.0012	1.04998
ebi-a-GCST90001405	finn-b-ALLERG_RHINITIS	Weighted median	26	0.0276246	0.0143508	0.0542348	-0.000502897	0.0557521	1.02801	0.999497	1.05734
ebi-a-GCST90001405	finn-b-ALLERG_RHINITIS	Inverse variance weighted	26	0.0132541	0.0107422	0.217264	-0.00780059	0.0343088	1.01334	0.99223	1.0349
ebi-a-GCST90001405	finn-b-ALLERG_RHINITIS	Simple mode	26	0.0129696	0.0257189	0.618479	-0.0374395	0.0633787	1.01305	0.963253	1.06543
ebi-a-GCST90001405	finn-b-ALLERG_RHINITIS	Weighted mode	26	0.0222864	0.0119934	0.0749509	-0.00122058	0.0457934	1.02254	0.99878	1.04686
ebi-a-GCST90001406	finn-b-ALLERG_RHINITIS	MR Egger	29	0.0221231	0.0223629	0.331312	-0.0217083	0.0659545	1.02237	0.978526	1.06818
ebi-a-GCST90001406	finn-b-ALLERG_RHINITIS	Weighted median	29	0.0102323	0.0211263	0.628146	-0.0311753	0.0516398	1.01028	0.969306	1.053
ebi-a-GCST90001406	finn-b-ALLERG_RHINITIS	Inverse variance weighted	29	0.0103337	0.0152494	0.497994	-0.019555	0.0402225	1.01039	0.980635	1.04104
ebi-a-GCST90001406	finn-b-ALLERG_RHINITIS	Simple mode	29	0.013313	0.0361755	0.715631	-0.0575909	0.084217	1.0134	0.944036	1.08786
ebi-a-GCST90001406	finn-b-ALLERG_RHINITIS	Weighted mode	29	0.0151888	0.0174659	0.391899	-0.0190443	0.0494218	1.0153	0.981136	1.05066
ebi-a-GCST90001407	finn-b-ALLERG_RHINITIS	MR Egger	17	-0.0128463	0.0112921	0.27312	-0.0349788	0.00928627	0.987236	0.965626	1.00933
ebi-a-GCST90001407	finn-b-ALLERG_RHINITIS	Weighted median	17	-0.00678808	0.0114056	0.551739	-0.029143	0.0155668	0.993235	0.971278	1.01569
ebi-a-GCST90001407	finn-b-ALLERG_RHINITIS	Inverse variance weighted	17	-0.00402925	0.00985801	0.682738	-0.0233509	0.0152924	0.995979	0.97692	1.01541
ebi-a-GCST90001407	finn-b-ALLERG_RHINITIS	Simple mode	17	0.084525	0.0395954	0.0485992	0.0069181	0.162132	1.0882	1.00694	1.17602
ebi-a-GCST90001407	finn-b-ALLERG_RHINITIS	Weighted mode	17	-0.00636577	0.0111312	0.575346	-0.0281829	0.0154513	0.993654	0.972211	1.01557
ebi-a-GCST90001408	finn-b-ALLERG_RHINITIS	MR Egger	29	-0.0283985	0.0179706	0.125689	-0.0636209	0.00682383	0.972001	0.938361	1.00685
ebi-a-GCST90001408	finn-b-ALLERG_RHINITIS	Weighted median	29	-0.0258978	0.0164605	0.115641	-0.0581603	0.00636467	0.974435	0.943499	1.00638
ebi-a-GCST90001408	finn-b-ALLERG_RHINITIS	Inverse variance weighted	29	-0.0150532	0.0133046	0.257874	-0.0411302	0.0110238	0.98506	0.959704	1.01108
ebi-a-GCST90001408	finn-b-ALLERG_RHINITIS	Simple mode	29	-0.0162698	0.0298816	0.590425	-0.0748378	0.0422982	0.983862	0.927894	1.04321
ebi-a-GCST90001408	finn-b-ALLERG_RHINITIS	Weighted mode	29	-0.02078	0.0158648	0.200903	-0.0518751	0.010315	0.979434	0.949447	1.01037
ebi-a-GCST90001409	finn-b-ALLERG_RHINITIS	MR Egger	23	0.0208897	0.0170093	0.232982	-0.0124484	0.0542279	1.02111	0.987629	1.05573
ebi-a-GCST90001409	finn-b-ALLERG_RHINITIS	Weighted median	23	0.0242008	0.0159943	0.130256	-0.00714796	0.0555496	1.0245	0.992878	1.05712
ebi-a-GCST90001409	finn-b-ALLERG_RHINITIS	Inverse variance weighted	23	0.00191644	0.0146017	0.89558	-0.0267029	0.0305358	1.00192	0.97365	1.03101
ebi-a-GCST90001409	finn-b-ALLERG_RHINITIS	Simple mode	23	0.00751278	0.0416119	0.858378	-0.0740466	0.0890722	1.00754	0.928628	1.09316
ebi-a-GCST90001409	finn-b-ALLERG_RHINITIS	Weighted mode	23	0.0265245	0.0146336	0.0835677	-0.00215735	0.0552064	1.02688	0.997845	1.05676
ebi-a-GCST90001410	finn-b-ALLERG_RHINITIS	MR Egger	19	-0.101458	0.0648284	0.136	-0.228522	0.0256056	0.903519	0.795709	1.02594
ebi-a-GCST90001410	finn-b-ALLERG_RHINITIS	Weighted median	19	-0.0404808	0.0361011	0.262152	-0.111239	0.0302773	0.960328	0.894725	1.03074
ebi-a-GCST90001410	finn-b-ALLERG_RHINITIS	Inverse variance weighted	19	-0.0320282	0.0303526	0.291332	-0.0915194	0.0274629	0.968479	0.912544	1.02784
ebi-a-GCST90001410	finn-b-ALLERG_RHINITIS	Simple mode	19	-0.0643865	0.0523666	0.234702	-0.167025	0.038252	0.937643	0.846178	1.03899
ebi-a-GCST90001410	finn-b-ALLERG_RHINITIS	Weighted mode	19	-0.0498737	0.0435584	0.267213	-0.135248	0.0355008	0.95135	0.873499	1.03614
ebi-a-GCST90001411	finn-b-ALLERG_RHINITIS	MR Egger	20	-0.0083848	0.0538211	0.877932	-0.113874	0.0971046	0.99165	0.89237	1.10198
ebi-a-GCST90001411	finn-b-ALLERG_RHINITIS	Weighted median	20	0.0255345	0.0377461	0.498737	-0.048448	0.0995169	1.02586	0.952707	1.10464
ebi-a-GCST90001411	finn-b-ALLERG_RHINITIS	Inverse variance weighted	20	-0.00716589	0.0260745	0.783452	-0.058272	0.0439402	0.99286	0.943393	1.04492
ebi-a-GCST90001411	finn-b-ALLERG_RHINITIS	Simple mode	20	0.0413583	0.0567338	0.474899	-0.0698399	0.152556	1.04223	0.932543	1.16481
ebi-a-GCST90001411	finn-b-ALLERG_RHINITIS	Weighted mode	20	0.0397894	0.0430065	0.366467	-0.0445033	0.124082	1.04059	0.956472	1.13211
ebi-a-GCST90001412	finn-b-ALLERG_RHINITIS	MR Egger	23	0.0138234	0.0489198	0.780271	-0.0820595	0.109706	1.01392	0.921217	1.11595
ebi-a-GCST90001412	finn-b-ALLERG_RHINITIS	Weighted median	23	-0.0286395	0.0344022	0.405134	-0.0960678	0.0387889	0.971767	0.908402	1.03955
ebi-a-GCST90001412	finn-b-ALLERG_RHINITIS	Inverse variance weighted	23	0.0148019	0.0250683	0.55488	-0.0343319	0.0639357	1.01491	0.966251	1.06602
ebi-a-GCST90001412	finn-b-ALLERG_RHINITIS	Simple mode	23	0.00714266	0.0614167	0.908471	-0.113234	0.127519	1.00717	0.892942	1.13601
ebi-a-GCST90001412	finn-b-ALLERG_RHINITIS	Weighted mode	23	-0.0211803	0.0388364	0.590985	-0.0972996	0.054939	0.979042	0.907284	1.05648
ebi-a-GCST90001413	finn-b-ALLERG_RHINITIS	MR Egger	17	0.0130391	0.0195932	0.51584	-0.0253636	0.0514419	1.01312	0.974955	1.05279
ebi-a-GCST90001413	finn-b-ALLERG_RHINITIS	Weighted median	17	0.00606614	0.0198167	0.759519	-0.0327746	0.0449069	1.00608	0.967757	1.04593
ebi-a-GCST90001413	finn-b-ALLERG_RHINITIS	Inverse variance weighted	17	0.00768751	0.0148799	0.605409	-0.021477	0.036852	1.00772	0.978752	1.03754
ebi-a-GCST90001413	finn-b-ALLERG_RHINITIS	Simple mode	17	0.0335114	0.0371086	0.379888	-0.0392215	0.106244	1.03408	0.961538	1.11209
ebi-a-GCST90001413	finn-b-ALLERG_RHINITIS	Weighted mode	17	0.00964431	0.0203887	0.642585	-0.0303175	0.0496061	1.00969	0.970137	1.05086
ebi-a-GCST90001414	finn-b-ALLERG_RHINITIS	MR Egger	18	-0.0395994	0.0346891	0.270438	-0.10759	0.0283912	0.961174	0.897996	1.0288
ebi-a-GCST90001414	finn-b-ALLERG_RHINITIS	Weighted median	18	-0.0191641	0.0300946	0.524257	-0.0781495	0.0398212	0.981018	0.924826	1.04062
ebi-a-GCST90001414	finn-b-ALLERG_RHINITIS	Inverse variance weighted	18	-0.0157814	0.0211585	0.455749	-0.057252	0.0256892	0.984342	0.944356	1.02602
ebi-a-GCST90001414	finn-b-ALLERG_RHINITIS	Simple mode	18	-0.030927	0.0403938	0.454391	-0.110099	0.0482448	0.969546	0.895746	1.04943
ebi-a-GCST90001414	finn-b-ALLERG_RHINITIS	Weighted mode	18	-0.02693	0.0319407	0.410865	-0.0895337	0.0356737	0.973429	0.914357	1.03632
ebi-a-GCST90001415	finn-b-ALLERG_RHINITIS	MR Egger	18	-0.00266157	0.0202264	0.89695	-0.0423052	0.0369821	0.997342	0.958577	1.03767
ebi-a-GCST90001415	finn-b-ALLERG_RHINITIS	Weighted median	18	-0.00474581	0.0178233	0.790032	-0.0396796	0.0301879	0.995265	0.961097	1.03065
ebi-a-GCST90001415	finn-b-ALLERG_RHINITIS	Inverse variance weighted	18	-0.00850718	0.0144374	0.555697	-0.0368045	0.0197902	0.991529	0.963865	1.01999
ebi-a-GCST90001415	finn-b-ALLERG_RHINITIS	Simple mode	18	-0.0166385	0.0333198	0.623929	-0.0819452	0.0486683	0.983499	0.921322	1.04987
ebi-a-GCST90001415	finn-b-ALLERG_RHINITIS	Weighted mode	18	-0.00646674	0.0153977	0.67976	-0.0366463	0.0237128	0.993554	0.964017	1.024
ebi-a-GCST90001416	finn-b-ALLERG_RHINITIS	MR Egger	23	0.00815618	0.0120642	0.506376	-0.0154896	0.0318019	1.00819	0.98463	1.03231
ebi-a-GCST90001416	finn-b-ALLERG_RHINITIS	Weighted median	23	-0.0016417	0.0118718	0.890015	-0.0249104	0.021627	0.99836	0.975397	1.02186
ebi-a-GCST90001416	finn-b-ALLERG_RHINITIS	Inverse variance weighted	23	8.50854e-05	0.0102204	0.993358	-0.0199468	0.020117	1.00009	0.980251	1.02032
ebi-a-GCST90001416	finn-b-ALLERG_RHINITIS	Simple mode	23	0.0218192	0.0266316	0.421403	-0.0303787	0.0740172	1.02206	0.970078	1.07683
ebi-a-GCST90001416	finn-b-ALLERG_RHINITIS	Weighted mode	23	0.00331911	0.00893283	0.713773	-0.0141892	0.0208275	1.00332	0.985911	1.02105
ebi-a-GCST90001417	finn-b-ALLERG_RHINITIS	MR Egger	26	0.0216047	0.0211564	0.317348	-0.0198618	0.0630713	1.02184	0.980334	1.0651
ebi-a-GCST90001417	finn-b-ALLERG_RHINITIS	Weighted median	26	0.00192761	0.0199469	0.923015	-0.0371682	0.0410234	1.00193	0.963514	1.04188
ebi-a-GCST90001417	finn-b-ALLERG_RHINITIS	Inverse variance weighted	26	0.0106831	0.014057	0.447264	-0.0168687	0.0382349	1.01074	0.983273	1.03898
ebi-a-GCST90001417	finn-b-ALLERG_RHINITIS	Simple mode	26	0.0106694	0.0303972	0.728529	-0.048909	0.0702478	1.01073	0.952268	1.07277
ebi-a-GCST90001417	finn-b-ALLERG_RHINITIS	Weighted mode	26	0.00871231	0.022345	0.699913	-0.0350839	0.0525085	1.00875	0.965524	1.05391
ebi-a-GCST90001418	finn-b-ALLERG_RHINITIS	MR Egger	26	-0.00396114	0.0110237	0.722492	-0.0255677	0.0176454	0.996047	0.974756	1.0178
ebi-a-GCST90001418	finn-b-ALLERG_RHINITIS	Weighted median	26	-0.00724097	0.0114238	0.52618	-0.0296316	0.0151497	0.992785	0.970803	1.01527
ebi-a-GCST90001418	finn-b-ALLERG_RHINITIS	Inverse variance weighted	26	-0.0119507	0.00955785	0.211169	-0.0306841	0.00678265	0.98812	0.969782	1.00681
ebi-a-GCST90001418	finn-b-ALLERG_RHINITIS	Simple mode	26	0.0188407	0.0374993	0.619765	-0.054658	0.0923394	1.01902	0.946809	1.09674
ebi-a-GCST90001418	finn-b-ALLERG_RHINITIS	Weighted mode	26	-0.0057119	0.0108846	0.604367	-0.0270457	0.0156219	0.994304	0.973317	1.01574
ebi-a-GCST90001419	finn-b-ALLERG_RHINITIS	MR Egger	19	-0.0228756	0.0265287	0.400525	-0.074872	0.0291207	0.977384	0.927862	1.02955
ebi-a-GCST90001419	finn-b-ALLERG_RHINITIS	Weighted median	19	-0.0257373	0.0256457	0.315585	-0.076003	0.0245283	0.974591	0.926813	1.02483
ebi-a-GCST90001419	finn-b-ALLERG_RHINITIS	Inverse variance weighted	19	-0.0290616	0.018267	0.111624	-0.0648649	0.0067417	0.971357	0.937194	1.00676
ebi-a-GCST90001419	finn-b-ALLERG_RHINITIS	Simple mode	19	-0.115354	0.0539695	0.0465414	-0.221134	-0.00957353	0.891051	0.801609	0.990472
ebi-a-GCST90001419	finn-b-ALLERG_RHINITIS	Weighted mode	19	-0.0248127	0.0229918	0.294749	-0.0698767	0.0202513	0.975493	0.932509	1.02046
ebi-a-GCST90001420	finn-b-ALLERG_RHINITIS	MR Egger	20	0.00976273	0.017933	0.592846	-0.0253859	0.0449113	1.00981	0.974934	1.04594
ebi-a-GCST90001420	finn-b-ALLERG_RHINITIS	Weighted median	20	0.0160815	0.020595	0.434895	-0.0242848	0.0564478	1.01621	0.976008	1.05807
ebi-a-GCST90001420	finn-b-ALLERG_RHINITIS	Inverse variance weighted	20	-0.00565273	0.0147187	0.70094	-0.0345013	0.0231959	0.994363	0.966087	1.02347
ebi-a-GCST90001420	finn-b-ALLERG_RHINITIS	Simple mode	20	-0.039836	0.0359984	0.28228	-0.110393	0.0307209	0.960947	0.895482	1.0312
ebi-a-GCST90001420	finn-b-ALLERG_RHINITIS	Weighted mode	20	0.00496666	0.0188403	0.794911	-0.0319603	0.0418936	1.00498	0.968545	1.04278
ebi-a-GCST90001421	finn-b-ALLERG_RHINITIS	MR Egger	23	-0.00907258	0.0142942	0.532476	-0.0370892	0.0189441	0.990968	0.96359	1.01912
ebi-a-GCST90001421	finn-b-ALLERG_RHINITIS	Weighted median	23	-0.0099098	0.0131205	0.450075	-0.035626	0.0158064	0.990139	0.965001	1.01593
ebi-a-GCST90001421	finn-b-ALLERG_RHINITIS	Inverse variance weighted	23	-0.0108225	0.0116735	0.353873	-0.0337026	0.0120575	0.989236	0.966859	1.01213
ebi-a-GCST90001421	finn-b-ALLERG_RHINITIS	Simple mode	23	-0.0473921	0.0419908	0.271212	-0.129694	0.0349099	0.953713	0.878364	1.03553
ebi-a-GCST90001421	finn-b-ALLERG_RHINITIS	Weighted mode	23	-0.01025	0.0120328	0.40348	-0.0338343	0.0133343	0.989802	0.966732	1.01342
ebi-a-GCST90001422	finn-b-ALLERG_RHINITIS	MR Egger	23	-0.0135616	0.0210093	0.525592	-0.0547399	0.0276167	0.98653	0.946731	1.028
ebi-a-GCST90001422	finn-b-ALLERG_RHINITIS	Weighted median	23	-0.00835702	0.019364	0.66605	-0.0463104	0.0295964	0.991678	0.954746	1.03004
ebi-a-GCST90001422	finn-b-ALLERG_RHINITIS	Inverse variance weighted	23	-0.00521122	0.015555	0.737611	-0.035699	0.0252766	0.994802	0.964931	1.0256
ebi-a-GCST90001422	finn-b-ALLERG_RHINITIS	Simple mode	23	-0.0202208	0.0324753	0.539914	-0.0838725	0.0434308	0.979982	0.919548	1.04439
ebi-a-GCST90001422	finn-b-ALLERG_RHINITIS	Weighted mode	23	-0.00906044	0.0172065	0.603762	-0.0427853	0.0246644	0.99098	0.958117	1.02497
ebi-a-GCST90001423	finn-b-ALLERG_RHINITIS	MR Egger	14	-0.0118524	0.0544766	0.831421	-0.118626	0.0949217	0.988218	0.888139	1.09957
ebi-a-GCST90001423	finn-b-ALLERG_RHINITIS	Weighted median	14	-0.0131539	0.0404462	0.745014	-0.0924285	0.0661206	0.986932	0.911714	1.06836
ebi-a-GCST90001423	finn-b-ALLERG_RHINITIS	Inverse variance weighted	14	-0.00135842	0.0291448	0.962825	-0.0584822	0.0557653	0.998643	0.943195	1.05735
ebi-a-GCST90001423	finn-b-ALLERG_RHINITIS	Simple mode	14	0.0344014	0.0622878	0.590114	-0.0876826	0.156485	1.035	0.916052	1.16939
ebi-a-GCST90001423	finn-b-ALLERG_RHINITIS	Weighted mode	14	0.0117705	0.0478513	0.809538	-0.0820181	0.105559	1.01184	0.921255	1.11133
ebi-a-GCST90001424	finn-b-ALLERG_RHINITIS	MR Egger	19	0.0240477	0.0215721	0.280466	-0.0182336	0.0663289	1.02434	0.981932	1.06858
ebi-a-GCST90001424	finn-b-ALLERG_RHINITIS	Weighted median	19	0.00864772	0.0140718	0.538857	-0.018933	0.0362284	1.00869	0.981245	1.03689
ebi-a-GCST90001424	finn-b-ALLERG_RHINITIS	Inverse variance weighted	19	-0.000264584	0.0195506	0.989202	-0.0385837	0.0380545	0.999735	0.962151	1.03879
ebi-a-GCST90001424	finn-b-ALLERG_RHINITIS	Simple mode	19	-0.0151165	0.0404346	0.712883	-0.0943683	0.0641353	0.984997	0.909948	1.06624
ebi-a-GCST90001424	finn-b-ALLERG_RHINITIS	Weighted mode	19	0.0126706	0.0113793	0.280153	-0.00963284	0.034974	1.01275	0.990413	1.03559
ebi-a-GCST90001425	finn-b-ALLERG_RHINITIS	MR Egger	30	0.00919781	0.0152344	0.550868	-0.0206616	0.0390572	1.00924	0.97955	1.03983
ebi-a-GCST90001425	finn-b-ALLERG_RHINITIS	Weighted median	30	0.0285835	0.0176782	0.105905	-0.0060658	0.0632329	1.029	0.993953	1.06527
ebi-a-GCST90001425	finn-b-ALLERG_RHINITIS	Inverse variance weighted	30	0.000422323	0.0121303	0.972227	-0.0233531	0.0241978	1.00042	0.976917	1.02449
ebi-a-GCST90001425	finn-b-ALLERG_RHINITIS	Simple mode	30	0.00262958	0.030711	0.932354	-0.0575639	0.0628231	1.00263	0.944062	1.06484
ebi-a-GCST90001425	finn-b-ALLERG_RHINITIS	Weighted mode	30	0.0208394	0.017131	0.233614	-0.0127374	0.0544162	1.02106	0.987343	1.05592
ebi-a-GCST90001426	finn-b-ALLERG_RHINITIS	MR Egger	23	0.0249601	0.0156399	0.125445	-0.00569405	0.0556142	1.02527	0.994322	1.05719
ebi-a-GCST90001426	finn-b-ALLERG_RHINITIS	Weighted median	23	0.0141945	0.0173094	0.41219	-0.0197319	0.0481209	1.0143	0.980461	1.0493
ebi-a-GCST90001426	finn-b-ALLERG_RHINITIS	Inverse variance weighted	23	0.0208022	0.0124105	0.0937035	-0.00352239	0.0451269	1.02102	0.996484	1.04616
ebi-a-GCST90001426	finn-b-ALLERG_RHINITIS	Simple mode	23	0.0347838	0.0283075	0.232137	-0.020699	0.0902665	1.0354	0.979514	1.09447
ebi-a-GCST90001426	finn-b-ALLERG_RHINITIS	Weighted mode	23	0.0186298	0.01509	0.23001	-0.0109465	0.0482062	1.0188	0.989113	1.04939
ebi-a-GCST90001427	finn-b-ALLERG_RHINITIS	MR Egger	29	-0.0365299	0.032881	0.276377	-0.100977	0.027917	0.964129	0.903954	1.02831
ebi-a-GCST90001427	finn-b-ALLERG_RHINITIS	Weighted median	29	-0.0326775	0.0274039	0.23309	-0.0863891	0.0210342	0.967851	0.917237	1.02126
ebi-a-GCST90001427	finn-b-ALLERG_RHINITIS	Inverse variance weighted	29	-0.026358	0.0187767	0.16039	-0.0631604	0.0104443	0.973986	0.938793	1.0105
ebi-a-GCST90001427	finn-b-ALLERG_RHINITIS	Simple mode	29	0.0116876	0.045708	0.800051	-0.0779001	0.101275	1.01176	0.925057	1.10658
ebi-a-GCST90001427	finn-b-ALLERG_RHINITIS	Weighted mode	29	-0.0339928	0.0326599	0.306867	-0.0980062	0.0300206	0.966578	0.906643	1.03048
ebi-a-GCST90001428	finn-b-ALLERG_RHINITIS	MR Egger	25	0.0107969	0.0134659	0.430879	-0.0155963	0.0371901	1.01086	0.984525	1.03789
ebi-a-GCST90001428	finn-b-ALLERG_RHINITIS	Weighted median	25	-0.00799635	0.0141383	0.571678	-0.0357073	0.0197146	0.992036	0.964923	1.01991
ebi-a-GCST90001428	finn-b-ALLERG_RHINITIS	Inverse variance weighted	25	-0.00882638	0.012586	0.483124	-0.0334949	0.0158421	0.991212	0.96706	1.01597
ebi-a-GCST90001428	finn-b-ALLERG_RHINITIS	Simple mode	25	-0.00465309	0.0237557	0.846359	-0.0512142	0.041908	0.995358	0.950075	1.0428
ebi-a-GCST90001428	finn-b-ALLERG_RHINITIS	Weighted mode	25	-0.00166762	0.0113834	0.884754	-0.0239791	0.0206439	0.998334	0.976306	1.02086
ebi-a-GCST90001429	finn-b-ALLERG_RHINITIS	MR Egger	25	-0.0276071	0.0239009	0.259923	-0.0744529	0.0192386	0.97277	0.928251	1.01942
ebi-a-GCST90001429	finn-b-ALLERG_RHINITIS	Weighted median	25	-0.014322	0.0250438	0.567404	-0.0634078	0.0347638	0.98578	0.938561	1.03538
ebi-a-GCST90001429	finn-b-ALLERG_RHINITIS	Inverse variance weighted	25	0.0035916	0.0167319	0.830036	-0.0292029	0.0363861	1.0036	0.971219	1.03706
ebi-a-GCST90001429	finn-b-ALLERG_RHINITIS	Simple mode	25	-0.0177195	0.0439051	0.690089	-0.103773	0.0683344	0.982437	0.901429	1.07072
ebi-a-GCST90001429	finn-b-ALLERG_RHINITIS	Weighted mode	25	-0.0155844	0.0201335	0.44646	-0.0550461	0.0238774	0.984536	0.946442	1.02416
ebi-a-GCST90001430	finn-b-ALLERG_RHINITIS	MR Egger	34	0.00557905	0.0110585	0.617363	-0.0160956	0.0272537	1.00559	0.984033	1.02763
ebi-a-GCST90001430	finn-b-ALLERG_RHINITIS	Weighted median	34	0.00620525	0.0106833	0.561349	-0.0147339	0.0271444	1.00622	0.985374	1.02752
ebi-a-GCST90001430	finn-b-ALLERG_RHINITIS	Inverse variance weighted	34	0.00203975	0.00952681	0.830464	-0.0166328	0.0207123	1.00204	0.983505	1.02093
ebi-a-GCST90001430	finn-b-ALLERG_RHINITIS	Simple mode	34	0.0273938	0.0301005	0.369381	-0.0316032	0.0863907	1.02777	0.968891	1.09023
ebi-a-GCST90001430	finn-b-ALLERG_RHINITIS	Weighted mode	34	0.00614008	0.00902122	0.500856	-0.0115415	0.0238217	1.00616	0.988525	1.02411
ebi-a-GCST90001431	finn-b-ALLERG_RHINITIS	MR Egger	21	-0.0141734	0.02058	0.499336	-0.0545102	0.0261633	0.985927	0.946949	1.02651
ebi-a-GCST90001431	finn-b-ALLERG_RHINITIS	Weighted median	21	-0.0202704	0.0188145	0.28131	-0.0571468	0.016606	0.979934	0.944455	1.01674
ebi-a-GCST90001431	finn-b-ALLERG_RHINITIS	Inverse variance weighted	21	-0.0205825	0.0166014	0.215048	-0.0531213	0.0119563	0.979628	0.948265	1.01203
ebi-a-GCST90001431	finn-b-ALLERG_RHINITIS	Simple mode	21	-0.0455822	0.0508966	0.381128	-0.145339	0.0541751	0.955441	0.864729	1.05567
ebi-a-GCST90001431	finn-b-ALLERG_RHINITIS	Weighted mode	21	-0.0191332	0.0173878	0.284237	-0.0532133	0.014947	0.981049	0.948178	1.01506
ebi-a-GCST90001432	finn-b-ALLERG_RHINITIS	MR Egger	22	-0.00739227	0.0370439	0.843844	-0.0799984	0.0652139	0.992635	0.923118	1.06739
ebi-a-GCST90001432	finn-b-ALLERG_RHINITIS	Weighted median	22	0.0159066	0.0303831	0.600602	-0.0436443	0.0754575	1.01603	0.957294	1.07838
ebi-a-GCST90001432	finn-b-ALLERG_RHINITIS	Inverse variance weighted	22	0.0141339	0.0210068	0.501058	-0.0270394	0.0553072	1.01423	0.973323	1.05687
ebi-a-GCST90001432	finn-b-ALLERG_RHINITIS	Simple mode	22	0.00852301	0.0471251	0.858212	-0.0838422	0.100888	1.00856	0.919576	1.10615
ebi-a-GCST90001432	finn-b-ALLERG_RHINITIS	Weighted mode	22	0.00852301	0.0381975	0.825591	-0.0663441	0.0833902	1.00856	0.935809	1.08697
ebi-a-GCST90001433	finn-b-ALLERG_RHINITIS	MR Egger	18	0.00768937	0.0578156	0.895853	-0.105629	0.121008	1.00772	0.899758	1.12863
ebi-a-GCST90001433	finn-b-ALLERG_RHINITIS	Weighted median	18	-0.00808002	0.0321551	0.801596	-0.071104	0.054944	0.991953	0.931365	1.05648
ebi-a-GCST90001433	finn-b-ALLERG_RHINITIS	Inverse variance weighted	18	0.00456187	0.0226246	0.840204	-0.0397824	0.0489062	1.00457	0.960998	1.05012
ebi-a-GCST90001433	finn-b-ALLERG_RHINITIS	Simple mode	18	-0.0182193	0.0514937	0.727827	-0.119147	0.0827083	0.981946	0.887677	1.08622
ebi-a-GCST90001433	finn-b-ALLERG_RHINITIS	Weighted mode	18	-0.0153327	0.0379253	0.691042	-0.0896663	0.0590008	0.984784	0.914236	1.06078
ebi-a-GCST90001434	finn-b-ALLERG_RHINITIS	MR Egger	18	-0.00869738	0.0288045	0.766583	-0.0651541	0.0477594	0.99134	0.936923	1.04892
ebi-a-GCST90001434	finn-b-ALLERG_RHINITIS	Weighted median	18	-0.0121061	0.0252131	0.63112	-0.0615239	0.0373116	0.987967	0.94033	1.03802
ebi-a-GCST90001434	finn-b-ALLERG_RHINITIS	Inverse variance weighted	18	-0.0141578	0.0184426	0.442684	-0.0503052	0.0219896	0.985942	0.950939	1.02223
ebi-a-GCST90001434	finn-b-ALLERG_RHINITIS	Simple mode	18	0.0372472	0.0448419	0.417694	-0.0506429	0.125137	1.03795	0.950618	1.1333
ebi-a-GCST90001434	finn-b-ALLERG_RHINITIS	Weighted mode	18	-0.0134971	0.0254751	0.60309	-0.0634283	0.036434	0.986594	0.938541	1.03711
ebi-a-GCST90001435	finn-b-ALLERG_RHINITIS	MR Egger	18	0.014569	0.0114158	0.220094	-0.00780593	0.036944	1.01468	0.992224	1.03763
ebi-a-GCST90001435	finn-b-ALLERG_RHINITIS	Weighted median	18	0.0174011	0.0119333	0.144789	-0.00598829	0.0407904	1.01755	0.99403	1.04163
ebi-a-GCST90001435	finn-b-ALLERG_RHINITIS	Inverse variance weighted	18	0.014247	0.00959569	0.137617	-0.0045606	0.0330545	1.01435	0.99545	1.03361
ebi-a-GCST90001435	finn-b-ALLERG_RHINITIS	Simple mode	18	0.0387223	0.0242905	0.129327	-0.00888703	0.0863317	1.03948	0.991152	1.09017
ebi-a-GCST90001435	finn-b-ALLERG_RHINITIS	Weighted mode	18	0.0159534	0.0102493	0.138	-0.00413522	0.036042	1.01608	0.995873	1.0367
ebi-a-GCST90001436	finn-b-ALLERG_RHINITIS	MR Egger	29	-0.00887075	0.0106278	0.411227	-0.0297013	0.0119598	0.991168	0.970735	1.01203
ebi-a-GCST90001436	finn-b-ALLERG_RHINITIS	Weighted median	29	-0.00732159	0.0113613	0.519294	-0.0295897	0.0149465	0.992705	0.970844	1.01506
ebi-a-GCST90001436	finn-b-ALLERG_RHINITIS	Inverse variance weighted	29	-0.00908818	0.00919616	0.323027	-0.0271127	0.0089363	0.990953	0.973252	1.00898
ebi-a-GCST90001436	finn-b-ALLERG_RHINITIS	Simple mode	29	0.0183228	0.0326044	0.578606	-0.0455818	0.0822274	1.01849	0.955441	1.0857
ebi-a-GCST90001436	finn-b-ALLERG_RHINITIS	Weighted mode	29	-0.00789033	0.0102442	0.44762	-0.0279691	0.0121884	0.992141	0.972418	1.01226
ebi-a-GCST90001437	finn-b-ALLERG_RHINITIS	MR Egger	22	0.11439	0.0874969	0.205922	-0.0571041	0.285884	1.12119	0.944496	1.33094
ebi-a-GCST90001437	finn-b-ALLERG_RHINITIS	Weighted median	22	0.0395771	0.0358017	0.268964	-0.0305943	0.109748	1.04037	0.969869	1.116
ebi-a-GCST90001437	finn-b-ALLERG_RHINITIS	Inverse variance weighted	22	-0.0353328	0.0380575	0.353197	-0.109925	0.0392599	0.965284	0.895901	1.04004
ebi-a-GCST90001437	finn-b-ALLERG_RHINITIS	Simple mode	22	0.0650254	0.0541729	0.243377	-0.0411534	0.171204	1.06719	0.959682	1.18673
ebi-a-GCST90001437	finn-b-ALLERG_RHINITIS	Weighted mode	22	0.0544855	0.0448228	0.237636	-0.0333672	0.142338	1.056	0.967183	1.15297
ebi-a-GCST90001438	finn-b-ALLERG_RHINITIS	MR Egger	17	0.0166895	0.0469148	0.726988	-0.0752636	0.108643	1.01683	0.927499	1.11476
ebi-a-GCST90001438	finn-b-ALLERG_RHINITIS	Weighted median	17	-0.00246907	0.0377617	0.947867	-0.0764819	0.0715438	0.997534	0.92637	1.07417
ebi-a-GCST90001438	finn-b-ALLERG_RHINITIS	Inverse variance weighted	17	0.0277391	0.0258919	0.284014	-0.0230089	0.0784872	1.02813	0.977254	1.08165
ebi-a-GCST90001438	finn-b-ALLERG_RHINITIS	Simple mode	17	0.0776177	0.0590978	0.207579	-0.0382139	0.193449	1.08071	0.962507	1.21343
ebi-a-GCST90001438	finn-b-ALLERG_RHINITIS	Weighted mode	17	-0.00467749	0.0434909	0.915689	-0.0899196	0.0805646	0.995333	0.914005	1.0839
ebi-a-GCST90001439	finn-b-ALLERG_RHINITIS	MR Egger	15	0.0498942	0.0769209	0.527862	-0.100871	0.200659	1.05116	0.90405	1.22221
ebi-a-GCST90001439	finn-b-ALLERG_RHINITIS	Weighted median	15	0.0174918	0.0433183	0.686362	-0.067412	0.102396	1.01765	0.93481	1.10782
ebi-a-GCST90001439	finn-b-ALLERG_RHINITIS	Inverse variance weighted	15	-0.01686	0.0336353	0.616188	-0.0827852	0.0490651	0.983281	0.920549	1.05029
ebi-a-GCST90001439	finn-b-ALLERG_RHINITIS	Simple mode	15	-0.00307367	0.0601243	0.959951	-0.120917	0.11477	0.996931	0.886107	1.12162
ebi-a-GCST90001439	finn-b-ALLERG_RHINITIS	Weighted mode	15	0.0204492	0.0439083	0.648576	-0.0656112	0.10651	1.02066	0.936495	1.11239
ebi-a-GCST90001440	finn-b-ALLERG_RHINITIS	MR Egger	25	0.00119364	0.0272402	0.965427	-0.0521972	0.0545845	1.00119	0.949142	1.0561
ebi-a-GCST90001440	finn-b-ALLERG_RHINITIS	Weighted median	25	0.00468977	0.0291245	0.872074	-0.0523943	0.0617738	1.0047	0.948955	1.06372
ebi-a-GCST90001440	finn-b-ALLERG_RHINITIS	Inverse variance weighted	25	-0.0154491	0.0181469	0.394582	-0.051017	0.0201187	0.98467	0.950263	1.02032
ebi-a-GCST90001440	finn-b-ALLERG_RHINITIS	Simple mode	25	-0.00676392	0.0432806	0.877119	-0.0915938	0.078066	0.993259	0.912476	1.08119
ebi-a-GCST90001440	finn-b-ALLERG_RHINITIS	Weighted mode	25	0.0048947	0.0287081	0.866047	-0.0513732	0.0611626	1.00491	0.949924	1.06307
ebi-a-GCST90001441	finn-b-ALLERG_RHINITIS	MR Egger	22	0.0413981	0.0833592	0.624869	-0.121986	0.204782	1.04227	0.885161	1.22726
ebi-a-GCST90001441	finn-b-ALLERG_RHINITIS	Weighted median	22	0.0404036	0.0354517	0.254418	-0.0290816	0.109889	1.04123	0.971337	1.11615
ebi-a-GCST90001441	finn-b-ALLERG_RHINITIS	Inverse variance weighted	22	-0.0499245	0.037206	0.179648	-0.122848	0.0229992	0.951301	0.884398	1.02327
ebi-a-GCST90001441	finn-b-ALLERG_RHINITIS	Simple mode	22	0.0112014	0.0583293	0.849558	-0.103124	0.125527	1.01126	0.902015	1.13375
ebi-a-GCST90001441	finn-b-ALLERG_RHINITIS	Weighted mode	22	0.044579	0.040212	0.280138	-0.0342365	0.123395	1.04559	0.966343	1.13133
ebi-a-GCST90001442	finn-b-ALLERG_RHINITIS	MR Egger	24	-0.00849003	0.00961125	0.386602	-0.0273281	0.010348	0.991546	0.973042	1.0104
ebi-a-GCST90001442	finn-b-ALLERG_RHINITIS	Weighted median	24	-0.00865013	0.0107732	0.422015	-0.0297656	0.0124653	0.991387	0.970673	1.01254
ebi-a-GCST90001442	finn-b-ALLERG_RHINITIS	Inverse variance weighted	24	-0.00790008	0.00845088	0.34988	-0.0244638	0.00866365	0.992131	0.975833	1.0087
ebi-a-GCST90001442	finn-b-ALLERG_RHINITIS	Simple mode	24	-0.033922	0.0247764	0.184182	-0.0824838	0.0146397	0.966647	0.920826	1.01475
ebi-a-GCST90001442	finn-b-ALLERG_RHINITIS	Weighted mode	24	-0.00949527	0.00909557	0.30736	-0.0273226	0.00833204	0.99055	0.973047	1.00837
ebi-a-GCST90001443	finn-b-ALLERG_RHINITIS	MR Egger	19	-0.0200464	0.0155488	0.214577	-0.050522	0.0104293	0.980153	0.950733	1.01048
ebi-a-GCST90001443	finn-b-ALLERG_RHINITIS	Weighted median	19	-0.0118296	0.014695	0.420814	-0.0406318	0.0169726	0.98824	0.960183	1.01712
ebi-a-GCST90001443	finn-b-ALLERG_RHINITIS	Inverse variance weighted	19	-0.0132454	0.0126022	0.293242	-0.0379458	0.011455	0.986842	0.962765	1.01152
ebi-a-GCST90001443	finn-b-ALLERG_RHINITIS	Simple mode	19	-0.0151519	0.0474414	0.753114	-0.108137	0.0778332	0.984962	0.897505	1.08094
ebi-a-GCST90001443	finn-b-ALLERG_RHINITIS	Weighted mode	19	-0.0119745	0.0138543	0.398784	-0.0391289	0.0151798	0.988097	0.961627	1.0153
ebi-a-GCST90001444	finn-b-ALLERG_RHINITIS	MR Egger	23	0.0147506	0.0254256	0.567987	-0.0350835	0.0645847	1.01486	0.965525	1.06672
ebi-a-GCST90001444	finn-b-ALLERG_RHINITIS	Weighted median	23	0.0140429	0.0262096	0.592102	-0.0373279	0.0654136	1.01414	0.96336	1.0676
ebi-a-GCST90001444	finn-b-ALLERG_RHINITIS	Inverse variance weighted	23	0.0065706	0.0172214	0.702805	-0.0271833	0.0403245	1.00659	0.973183	1.04115
ebi-a-GCST90001444	finn-b-ALLERG_RHINITIS	Simple mode	23	-0.0135238	0.045686	0.769994	-0.103068	0.0760207	0.986567	0.902065	1.07898
ebi-a-GCST90001444	finn-b-ALLERG_RHINITIS	Weighted mode	23	0.0119731	0.0234426	0.614621	-0.0339744	0.0579206	1.01205	0.966596	1.05963
ebi-a-GCST90001445	finn-b-ALLERG_RHINITIS	MR Egger	13	-0.072923	0.0583357	0.237219	-0.187261	0.0414149	0.929672	0.829227	1.04228
ebi-a-GCST90001445	finn-b-ALLERG_RHINITIS	Weighted median	13	-0.042986	0.0412788	0.297709	-0.123892	0.0379204	0.957925	0.883475	1.03865
ebi-a-GCST90001445	finn-b-ALLERG_RHINITIS	Inverse variance weighted	13	-0.0230326	0.0326571	0.480631	-0.0870405	0.0409752	0.977231	0.91664	1.04183
ebi-a-GCST90001445	finn-b-ALLERG_RHINITIS	Simple mode	13	-0.0208235	0.0679215	0.764416	-0.15395	0.112303	0.979392	0.857315	1.11885
ebi-a-GCST90001445	finn-b-ALLERG_RHINITIS	Weighted mode	13	-0.0547957	0.0527163	0.319089	-0.15812	0.0485283	0.946679	0.853748	1.04973
ebi-a-GCST90001446	finn-b-ALLERG_RHINITIS	MR Egger	14	-0.019369	0.0238668	0.432854	-0.0661479	0.0274098	0.980817	0.935992	1.02779
ebi-a-GCST90001446	finn-b-ALLERG_RHINITIS	Weighted median	14	-0.017652	0.0250761	0.481472	-0.0668011	0.0314971	0.982503	0.935381	1.032
ebi-a-GCST90001446	finn-b-ALLERG_RHINITIS	Inverse variance weighted	14	-0.0176509	0.0185314	0.340853	-0.0539725	0.0186708	0.982504	0.947458	1.01885
ebi-a-GCST90001446	finn-b-ALLERG_RHINITIS	Simple mode	14	-0.0243422	0.0381834	0.534863	-0.0991817	0.0504974	0.975952	0.905578	1.05179
ebi-a-GCST90001446	finn-b-ALLERG_RHINITIS	Weighted mode	14	-0.0193465	0.0214324	0.383119	-0.0613541	0.022661	0.980839	0.94049	1.02292
ebi-a-GCST90001447	finn-b-ALLERG_RHINITIS	MR Egger	25	0.0290099	0.0208202	0.176833	-0.0117976	0.0698174	1.02943	0.988272	1.07231
ebi-a-GCST90001447	finn-b-ALLERG_RHINITIS	Weighted median	25	0.0080835	0.0203166	0.690721	-0.0317371	0.0479041	1.00812	0.968761	1.04907
ebi-a-GCST90001447	finn-b-ALLERG_RHINITIS	Inverse variance weighted	25	0.0147838	0.0140445	0.292506	-0.0127434	0.0423111	1.01489	0.987337	1.04322
ebi-a-GCST90001447	finn-b-ALLERG_RHINITIS	Simple mode	25	0.0395897	0.0329284	0.240978	-0.02495	0.104129	1.04038	0.975359	1.10974
ebi-a-GCST90001447	finn-b-ALLERG_RHINITIS	Weighted mode	25	0.00942693	0.017328	0.591441	-0.024536	0.0433899	1.00947	0.975763	1.04434
ebi-a-GCST90001448	finn-b-ALLERG_RHINITIS	MR Egger	15	-0.00403695	0.0299588	0.894873	-0.0627562	0.0546823	0.995971	0.939172	1.0562
ebi-a-GCST90001448	finn-b-ALLERG_RHINITIS	Weighted median	15	0.0184444	0.0267256	0.490106	-0.0339378	0.0708267	1.01862	0.966632	1.0734
ebi-a-GCST90001448	finn-b-ALLERG_RHINITIS	Inverse variance weighted	15	0.0227891	0.0191463	0.233943	-0.0147376	0.0603158	1.02305	0.98537	1.06217
ebi-a-GCST90001448	finn-b-ALLERG_RHINITIS	Simple mode	15	0.0074312	0.0402172	0.856054	-0.0713946	0.086257	1.00746	0.931094	1.09009
ebi-a-GCST90001448	finn-b-ALLERG_RHINITIS	Weighted mode	15	0.0184759	0.0236202	0.447122	-0.0278198	0.0647715	1.01865	0.972564	1.06692
ebi-a-GCST90001449	finn-b-ALLERG_RHINITIS	MR Egger	21	0.0594595	0.0318667	0.0775731	-0.00299913	0.121918	1.06126	0.997005	1.12966
ebi-a-GCST90001449	finn-b-ALLERG_RHINITIS	Weighted median	21	0.0450127	0.0275102	0.101794	-0.00890729	0.0989327	1.04604	0.991132	1.10399
ebi-a-GCST90001449	finn-b-ALLERG_RHINITIS	Inverse variance weighted	21	0.0433893	0.018146	0.0167971	0.0078231	0.0789555	1.04434	1.00785	1.08216
ebi-a-GCST90001449	finn-b-ALLERG_RHINITIS	Simple mode	21	0.00799768	0.0417546	0.850034	-0.0738413	0.0898366	1.00803	0.928819	1.094
ebi-a-GCST90001449	finn-b-ALLERG_RHINITIS	Weighted mode	21	0.0433416	0.0281795	0.139707	-0.0118903	0.0985735	1.04429	0.98818	1.1036
ebi-a-GCST90001450	finn-b-ALLERG_RHINITIS	MR Egger	20	-0.00888757	0.0178109	0.623825	-0.0437969	0.0260217	0.991152	0.957148	1.02636
ebi-a-GCST90001450	finn-b-ALLERG_RHINITIS	Weighted median	20	0.000403159	0.0170991	0.981189	-0.033111	0.0339173	1.0004	0.967431	1.0345
ebi-a-GCST90001450	finn-b-ALLERG_RHINITIS	Inverse variance weighted	20	0.00883285	0.0143766	0.538957	-0.0193453	0.0370109	1.00887	0.980841	1.0377
ebi-a-GCST90001450	finn-b-ALLERG_RHINITIS	Simple mode	20	-0.0186144	0.0358315	0.609414	-0.0888442	0.0516154	0.981558	0.914988	1.05297
ebi-a-GCST90001450	finn-b-ALLERG_RHINITIS	Weighted mode	20	-0.00595026	0.0150991	0.697909	-0.0355444	0.0236439	0.994067	0.96508	1.02393
ebi-a-GCST90001451	finn-b-ALLERG_RHINITIS	MR Egger	23	-0.0605684	0.0509249	0.24757	-0.160381	0.0392445	0.941229	0.851819	1.04002
ebi-a-GCST90001451	finn-b-ALLERG_RHINITIS	Weighted median	23	-0.014294	0.0235949	0.544644	-0.06054	0.0319521	0.985808	0.941256	1.03247
ebi-a-GCST90001451	finn-b-ALLERG_RHINITIS	Inverse variance weighted	23	0.00438617	0.0224605	0.845171	-0.0396364	0.0484087	1.0044	0.961139	1.0496
ebi-a-GCST90001451	finn-b-ALLERG_RHINITIS	Simple mode	23	0.0193014	0.0334687	0.569996	-0.0462972	0.0849	1.01949	0.954758	1.08861
ebi-a-GCST90001451	finn-b-ALLERG_RHINITIS	Weighted mode	23	-0.0145461	0.0267827	0.592512	-0.0670402	0.0379481	0.985559	0.935158	1.03868
ebi-a-GCST90001452	finn-b-ALLERG_RHINITIS	MR Egger	22	-0.0133952	0.0250128	0.598185	-0.0624202	0.0356298	0.986694	0.939488	1.03627
ebi-a-GCST90001452	finn-b-ALLERG_RHINITIS	Weighted median	22	0.0141996	0.0214196	0.507376	-0.0277827	0.056182	1.0143	0.9726	1.05779
ebi-a-GCST90001452	finn-b-ALLERG_RHINITIS	Inverse variance weighted	22	-0.000751565	0.0177053	0.966141	-0.0354539	0.0339507	0.999249	0.965167	1.03453
ebi-a-GCST90001452	finn-b-ALLERG_RHINITIS	Simple mode	22	-0.0143596	0.0372564	0.703798	-0.0873821	0.0586629	0.985743	0.916327	1.06042
ebi-a-GCST90001452	finn-b-ALLERG_RHINITIS	Weighted mode	22	0.0086678	0.0210457	0.684618	-0.0325817	0.0499173	1.00871	0.967943	1.05118
ebi-a-GCST90001453	finn-b-ALLERG_RHINITIS	MR Egger	19	-0.00819231	0.0460874	0.861016	-0.0985236	0.082139	0.991841	0.906174	1.08561
ebi-a-GCST90001453	finn-b-ALLERG_RHINITIS	Weighted median	19	0.00665873	0.0325816	0.838064	-0.0572011	0.0705186	1.00668	0.944404	1.07306
ebi-a-GCST90001453	finn-b-ALLERG_RHINITIS	Inverse variance weighted	19	0.0352842	0.02301	0.125171	-0.00981549	0.0803838	1.03591	0.990233	1.0837
ebi-a-GCST90001453	finn-b-ALLERG_RHINITIS	Simple mode	19	0.0384662	0.0496949	0.448951	-0.0589359	0.135868	1.03922	0.942767	1.14553
ebi-a-GCST90001453	finn-b-ALLERG_RHINITIS	Weighted mode	19	-0.00595417	0.0362143	0.871237	-0.0769342	0.0650258	0.994064	0.925951	1.06719
ebi-a-GCST90001454	finn-b-ALLERG_RHINITIS	MR Egger	19	-0.128307	0.062128	0.0544996	-0.250078	-0.00653597	0.879584	0.77874	0.993485
ebi-a-GCST90001454	finn-b-ALLERG_RHINITIS	Weighted median	19	-0.00624089	0.0371571	0.866615	-0.0790687	0.066587	0.993779	0.923976	1.06885
ebi-a-GCST90001454	finn-b-ALLERG_RHINITIS	Inverse variance weighted	19	0.00804775	0.0276348	0.770885	-0.0461165	0.062212	1.00808	0.954931	1.06419
ebi-a-GCST90001454	finn-b-ALLERG_RHINITIS	Simple mode	19	-0.00597386	0.0567378	0.917311	-0.11718	0.105232	0.994044	0.889425	1.11097
ebi-a-GCST90001454	finn-b-ALLERG_RHINITIS	Weighted mode	19	-0.0185557	0.0500699	0.715263	-0.116693	0.0795813	0.981615	0.889859	1.08283
ebi-a-GCST90001455	finn-b-ALLERG_RHINITIS	MR Egger	14	0.189874	0.0857823	0.0469891	0.0217407	0.358007	1.2091	1.02198	1.43048
ebi-a-GCST90001455	finn-b-ALLERG_RHINITIS	Weighted median	14	0.0217498	0.0389353	0.576425	-0.0545633	0.098063	1.02199	0.946899	1.10303
ebi-a-GCST90001455	finn-b-ALLERG_RHINITIS	Inverse variance weighted	14	0.0132301	0.0349572	0.705084	-0.0552859	0.0817462	1.01332	0.946215	1.08518
ebi-a-GCST90001455	finn-b-ALLERG_RHINITIS	Simple mode	14	-0.00107282	0.0581498	0.985561	-0.115046	0.112901	0.998928	0.891325	1.11952
ebi-a-GCST90001455	finn-b-ALLERG_RHINITIS	Weighted mode	14	0.0386443	0.0524801	0.47459	-0.0642168	0.141505	1.0394	0.937802	1.15201
ebi-a-GCST90001456	finn-b-ALLERG_RHINITIS	MR Egger	17	8.57522e-05	0.0378545	0.998222	-0.074109	0.0742806	1.00009	0.92857	1.07711
ebi-a-GCST90001456	finn-b-ALLERG_RHINITIS	Weighted median	17	-0.0128355	0.0301568	0.670382	-0.0719427	0.0462718	0.987247	0.930584	1.04736
ebi-a-GCST90001456	finn-b-ALLERG_RHINITIS	Inverse variance weighted	17	-0.0304216	0.0242377	0.209431	-0.0779276	0.0170844	0.970037	0.925031	1.01723
ebi-a-GCST90001456	finn-b-ALLERG_RHINITIS	Simple mode	17	-0.011728	0.041655	0.781897	-0.0933718	0.0699158	0.988341	0.910855	1.07242
ebi-a-GCST90001456	finn-b-ALLERG_RHINITIS	Weighted mode	17	-0.011728	0.0342537	0.736516	-0.0788652	0.0554092	0.988341	0.924164	1.05697
ebi-a-GCST90001457	finn-b-ALLERG_RHINITIS	MR Egger	18	0.0169222	0.0188466	0.382558	-0.0200173	0.0538616	1.01707	0.980182	1.05534
ebi-a-GCST90001457	finn-b-ALLERG_RHINITIS	Weighted median	18	0.00879013	0.0170166	0.605462	-0.0245624	0.0421426	1.00883	0.975737	1.04304
ebi-a-GCST90001457	finn-b-ALLERG_RHINITIS	Inverse variance weighted	18	-0.000329859	0.0166843	0.984226	-0.033031	0.0323713	0.99967	0.967509	1.0329
ebi-a-GCST90001457	finn-b-ALLERG_RHINITIS	Simple mode	18	0.0130837	0.0421058	0.75978	-0.0694436	0.095611	1.01317	0.932913	1.10033
ebi-a-GCST90001457	finn-b-ALLERG_RHINITIS	Weighted mode	18	0.0082851	0.0153599	0.596608	-0.0218204	0.0383906	1.00832	0.978416	1.03914
ebi-a-GCST90001458	finn-b-ALLERG_RHINITIS	MR Egger	24	0.000293941	0.0149136	0.984453	-0.0289368	0.0295247	1.00029	0.971478	1.02996
ebi-a-GCST90001458	finn-b-ALLERG_RHINITIS	Weighted median	24	-0.0100563	0.017582	0.567347	-0.044517	0.0244045	0.989994	0.956459	1.0247
ebi-a-GCST90001458	finn-b-ALLERG_RHINITIS	Inverse variance weighted	24	-0.00564292	0.0115497	0.625142	-0.0282804	0.0169946	0.994373	0.972116	1.01714
ebi-a-GCST90001458	finn-b-ALLERG_RHINITIS	Simple mode	24	0.0229788	0.0304981	0.458824	-0.0367975	0.0827551	1.02324	0.963871	1.08628
ebi-a-GCST90001458	finn-b-ALLERG_RHINITIS	Weighted mode	24	-0.00506738	0.0158697	0.752373	-0.0361721	0.0260373	0.994945	0.964474	1.02638
ebi-a-GCST90001459	finn-b-ALLERG_RHINITIS	MR Egger	26	-0.0329684	0.0299836	0.282437	-0.0917362	0.0257994	0.967569	0.912346	1.02614
ebi-a-GCST90001459	finn-b-ALLERG_RHINITIS	Weighted median	26	0.00901197	0.0258251	0.727119	-0.0416053	0.0596292	1.00905	0.959248	1.06144
ebi-a-GCST90001459	finn-b-ALLERG_RHINITIS	Inverse variance weighted	26	-0.00385348	0.0177542	0.828173	-0.0386517	0.0309448	0.996154	0.962086	1.03143
ebi-a-GCST90001459	finn-b-ALLERG_RHINITIS	Simple mode	26	0.0171834	0.0423657	0.68849	-0.0658534	0.10022	1.01733	0.936268	1.10541
ebi-a-GCST90001459	finn-b-ALLERG_RHINITIS	Weighted mode	26	0.00968559	0.0272042	0.724803	-0.0436346	0.0630058	1.00973	0.957304	1.06503
ebi-a-GCST90001460	finn-b-ALLERG_RHINITIS	MR Egger	31	0.0149545	0.0152422	0.334647	-0.0149202	0.0448292	1.01507	0.985191	1.04585
ebi-a-GCST90001460	finn-b-ALLERG_RHINITIS	Weighted median	31	0.0100363	0.0143587	0.484574	-0.0181069	0.0381794	1.01009	0.982056	1.03892
ebi-a-GCST90001460	finn-b-ALLERG_RHINITIS	Inverse variance weighted	31	0.000834634	0.0119433	0.944287	-0.0225742	0.0242435	1.00083	0.977679	1.02454
ebi-a-GCST90001460	finn-b-ALLERG_RHINITIS	Simple mode	31	0.00908486	0.0198203	0.649997	-0.029763	0.0479327	1.00913	0.970676	1.0491
ebi-a-GCST90001460	finn-b-ALLERG_RHINITIS	Weighted mode	31	0.0116217	0.0128859	0.374299	-0.0136347	0.0368781	1.01169	0.986458	1.03757
ebi-a-GCST90001461	finn-b-ALLERG_RHINITIS	MR Egger	22	0.0702986	0.0392132	0.0881561	-0.00655925	0.147156	1.07283	0.993462	1.15854
ebi-a-GCST90001461	finn-b-ALLERG_RHINITIS	Weighted median	22	0.00992965	0.0302862	0.743017	-0.0494314	0.0692907	1.00998	0.95177	1.07175
ebi-a-GCST90001461	finn-b-ALLERG_RHINITIS	Inverse variance weighted	22	0.0108734	0.0238164	0.647995	-0.0358067	0.0575535	1.01093	0.964827	1.05924
ebi-a-GCST90001461	finn-b-ALLERG_RHINITIS	Simple mode	22	-0.014711	0.0541439	0.788504	-0.120833	0.091411	0.985397	0.886182	1.09572
ebi-a-GCST90001461	finn-b-ALLERG_RHINITIS	Weighted mode	22	0.0221365	0.0300208	0.469056	-0.0367043	0.0809772	1.02238	0.963961	1.08435
ebi-a-GCST90001462	finn-b-ALLERG_RHINITIS	MR Egger	18	0.00146136	0.0108225	0.894273	-0.0197508	0.0226735	1.00146	0.980443	1.02293
ebi-a-GCST90001462	finn-b-ALLERG_RHINITIS	Weighted median	18	0.0102835	0.0128763	0.424499	-0.014954	0.035521	1.01034	0.985157	1.03616
ebi-a-GCST90001462	finn-b-ALLERG_RHINITIS	Inverse variance weighted	18	0.000691172	0.00904249	0.939072	-0.0170321	0.0184144	1.00069	0.983112	1.01859
ebi-a-GCST90001462	finn-b-ALLERG_RHINITIS	Simple mode	18	-0.140167	0.0289482	0.000152712	-0.196905	-0.0834283	0.869213	0.821268	0.919957
ebi-a-GCST90001462	finn-b-ALLERG_RHINITIS	Weighted mode	18	0.0018878	0.0097712	0.849091	-0.0172637	0.0210394	1.00189	0.982884	1.02126
ebi-a-GCST90001463	finn-b-ALLERG_RHINITIS	MR Egger	23	0.00752644	0.0119427	0.535352	-0.0158812	0.030934	1.00755	0.984244	1.03142
ebi-a-GCST90001463	finn-b-ALLERG_RHINITIS	Weighted median	23	0.00551728	0.015062	0.714137	-0.0240041	0.0350387	1.00553	0.976282	1.03566
ebi-a-GCST90001463	finn-b-ALLERG_RHINITIS	Inverse variance weighted	23	0.00689165	0.00983971	0.483683	-0.0123942	0.0261775	1.00692	0.987682	1.02652
ebi-a-GCST90001463	finn-b-ALLERG_RHINITIS	Simple mode	23	0.0342858	0.024519	0.17595	-0.0137714	0.0823431	1.03488	0.986323	1.08583
ebi-a-GCST90001463	finn-b-ALLERG_RHINITIS	Weighted mode	23	0.00329421	0.0129346	0.801335	-0.0220577	0.0286461	1.0033	0.978184	1.02906
ebi-a-GCST90001464	finn-b-ALLERG_RHINITIS	MR Egger	21	-0.00299291	0.0156701	0.850556	-0.0337063	0.0277205	0.997012	0.966855	1.02811
ebi-a-GCST90001464	finn-b-ALLERG_RHINITIS	Weighted median	21	-0.00350623	0.0148164	0.812932	-0.0325463	0.0255338	0.9965	0.967978	1.02586
ebi-a-GCST90001464	finn-b-ALLERG_RHINITIS	Inverse variance weighted	21	-0.00888134	0.0122371	0.467979	-0.0328661	0.0151034	0.991158	0.967668	1.01522
ebi-a-GCST90001464	finn-b-ALLERG_RHINITIS	Simple mode	21	-0.00883003	0.0327584	0.790268	-0.0730365	0.0553764	0.991209	0.929567	1.05694
ebi-a-GCST90001464	finn-b-ALLERG_RHINITIS	Weighted mode	21	-0.00241939	0.0132135	0.856563	-0.0283178	0.023479	0.997584	0.972079	1.02376
ebi-a-GCST90001465	finn-b-ALLERG_RHINITIS	MR Egger	23	-0.00616782	0.00903534	0.502301	-0.0238771	0.0115415	0.993851	0.976406	1.01161
ebi-a-GCST90001465	finn-b-ALLERG_RHINITIS	Weighted median	23	-0.00644468	0.00962081	0.502942	-0.0253015	0.0124121	0.993576	0.975016	1.01249
ebi-a-GCST90001465	finn-b-ALLERG_RHINITIS	Inverse variance weighted	23	-0.00806631	0.00733788	0.27165	-0.0224486	0.00631593	0.991966	0.977802	1.00634
ebi-a-GCST90001465	finn-b-ALLERG_RHINITIS	Simple mode	23	-0.0132575	0.0145035	0.37058	-0.0416843	0.0151694	0.98683	0.959173	1.01528
ebi-a-GCST90001465	finn-b-ALLERG_RHINITIS	Weighted mode	23	-0.00674913	0.00816664	0.417435	-0.0227557	0.00925748	0.993274	0.977501	1.0093
ebi-a-GCST90001466	finn-b-ALLERG_RHINITIS	MR Egger	20	-0.0428974	0.0355878	0.243659	-0.11265	0.0268547	0.95801	0.893464	1.02722
ebi-a-GCST90001466	finn-b-ALLERG_RHINITIS	Weighted median	20	-0.039693	0.0301208	0.187573	-0.0987298	0.0193438	0.961084	0.905987	1.01953
ebi-a-GCST90001466	finn-b-ALLERG_RHINITIS	Inverse variance weighted	20	-0.0317992	0.0214953	0.139046	-0.07393	0.0103317	0.968701	0.928737	1.01039
ebi-a-GCST90001466	finn-b-ALLERG_RHINITIS	Simple mode	20	-0.0521549	0.044348	0.254106	-0.139077	0.0347671	0.949182	0.870161	1.03538
ebi-a-GCST90001466	finn-b-ALLERG_RHINITIS	Weighted mode	20	-0.0441453	0.0314595	0.176677	-0.105806	0.0175154	0.956815	0.899599	1.01767
ebi-a-GCST90001467	finn-b-ALLERG_RHINITIS	MR Egger	27	-0.0217259	0.0333671	0.520912	-0.0871254	0.0436737	0.978508	0.916562	1.04464
ebi-a-GCST90001467	finn-b-ALLERG_RHINITIS	Weighted median	27	-0.0266084	0.0273235	0.330143	-0.0801624	0.0269457	0.973743	0.922966	1.02731
ebi-a-GCST90001467	finn-b-ALLERG_RHINITIS	Inverse variance weighted	27	-0.0203959	0.0188969	0.280444	-0.0574339	0.0166421	0.979811	0.944184	1.01678
ebi-a-GCST90001467	finn-b-ALLERG_RHINITIS	Simple mode	27	-0.0498284	0.0465489	0.294253	-0.141064	0.0414074	0.951393	0.868434	1.04228
ebi-a-GCST90001467	finn-b-ALLERG_RHINITIS	Weighted mode	27	-0.0395261	0.0364869	0.288621	-0.11104	0.0319882	0.961245	0.894903	1.03251
ebi-a-GCST90001468	finn-b-ALLERG_RHINITIS	MR Egger	16	-0.00647228	0.0317579	0.841442	-0.0687177	0.0557732	0.993549	0.93359	1.05736
ebi-a-GCST90001468	finn-b-ALLERG_RHINITIS	Weighted median	16	0.00832803	0.0241751	0.730479	-0.0390551	0.0557112	1.00836	0.961698	1.05729
ebi-a-GCST90001468	finn-b-ALLERG_RHINITIS	Inverse variance weighted	16	-0.0146043	0.0190198	0.44258	-0.0518831	0.0226746	0.985502	0.94944	1.02293
ebi-a-GCST90001468	finn-b-ALLERG_RHINITIS	Simple mode	16	-0.123059	0.0646243	0.076242	-0.249723	0.00360421	0.884211	0.779016	1.00361
ebi-a-GCST90001468	finn-b-ALLERG_RHINITIS	Weighted mode	16	0.00946296	0.0254495	0.715218	-0.0404181	0.059344	1.00951	0.960388	1.06114
ebi-a-GCST90001469	finn-b-ALLERG_RHINITIS	MR Egger	24	-0.0105528	0.0185221	0.574624	-0.0468561	0.0257504	0.989503	0.954225	1.02608
ebi-a-GCST90001469	finn-b-ALLERG_RHINITIS	Weighted median	24	0.00954783	0.0197942	0.629554	-0.0292488	0.0483445	1.00959	0.971175	1.04953
ebi-a-GCST90001469	finn-b-ALLERG_RHINITIS	Inverse variance weighted	24	-6.89561e-05	0.0131024	0.995801	-0.0257497	0.0256117	0.999931	0.974579	1.02594
ebi-a-GCST90001469	finn-b-ALLERG_RHINITIS	Simple mode	24	0.0205336	0.0381788	0.595862	-0.0542968	0.0953641	1.02075	0.947151	1.10006
ebi-a-GCST90001469	finn-b-ALLERG_RHINITIS	Weighted mode	24	0.00197991	0.0197562	0.92104	-0.0367423	0.0407021	1.00198	0.963925	1.04154
ebi-a-GCST90001470	finn-b-ALLERG_RHINITIS	MR Egger	24	0.0187123	0.0285881	0.519543	-0.0373203	0.0747449	1.01889	0.963367	1.07761
ebi-a-GCST90001470	finn-b-ALLERG_RHINITIS	Weighted median	24	0.0310677	0.0253208	0.219837	-0.0185611	0.0806965	1.03156	0.98161	1.08404
ebi-a-GCST90001470	finn-b-ALLERG_RHINITIS	Inverse variance weighted	24	0.00520146	0.0173761	0.764676	-0.0288556	0.0392586	1.00522	0.971557	1.04004
ebi-a-GCST90001470	finn-b-ALLERG_RHINITIS	Simple mode	24	0.0209648	0.0453466	0.648193	-0.0679145	0.109844	1.02119	0.93434	1.1161
ebi-a-GCST90001470	finn-b-ALLERG_RHINITIS	Weighted mode	24	0.0209648	0.0292135	0.480205	-0.0362937	0.0782233	1.02119	0.964357	1.08136
ebi-a-GCST90001471	finn-b-ALLERG_RHINITIS	MR Egger	19	-0.0156474	0.0232742	0.510424	-0.0612648	0.0299701	0.984474	0.940574	1.03042
ebi-a-GCST90001471	finn-b-ALLERG_RHINITIS	Weighted median	19	0.0029421	0.0205121	0.885949	-0.0372616	0.0431458	1.00295	0.963424	1.04409
ebi-a-GCST90001471	finn-b-ALLERG_RHINITIS	Inverse variance weighted	19	-0.0136206	0.0165206	0.409676	-0.0460009	0.0187597	0.986472	0.955041	1.01894
ebi-a-GCST90001471	finn-b-ALLERG_RHINITIS	Simple mode	19	-0.0132551	0.029552	0.659121	-0.0711771	0.0446669	0.986832	0.931297	1.04568
ebi-a-GCST90001471	finn-b-ALLERG_RHINITIS	Weighted mode	19	-0.0132551	0.0177066	0.463772	-0.04796	0.0214499	0.986832	0.953172	1.02168
ebi-a-GCST90001472	finn-b-ALLERG_RHINITIS	MR Egger	17	0.0119746	0.0195933	0.550244	-0.0264282	0.0503775	1.01205	0.973918	1.05167
ebi-a-GCST90001472	finn-b-ALLERG_RHINITIS	Weighted median	17	0.00594669	0.0180566	0.741902	-0.0294443	0.0413377	1.00596	0.970985	1.0422
ebi-a-GCST90001472	finn-b-ALLERG_RHINITIS	Inverse variance weighted	17	-0.0143186	0.0146114	0.327105	-0.042957	0.0143197	0.985783	0.957953	1.01442
ebi-a-GCST90001472	finn-b-ALLERG_RHINITIS	Simple mode	17	-0.0357636	0.0387037	0.369194	-0.111623	0.0400956	0.964868	0.894382	1.04091
ebi-a-GCST90001472	finn-b-ALLERG_RHINITIS	Weighted mode	17	0.00184949	0.0175931	0.917583	-0.0326331	0.036332	1.00185	0.967894	1.037
ebi-a-GCST90001473	finn-b-ALLERG_RHINITIS	MR Egger	17	0.00996231	0.0194012	0.615089	-0.028064	0.0479886	1.01001	0.972326	1.04916
ebi-a-GCST90001473	finn-b-ALLERG_RHINITIS	Weighted median	17	0.00583566	0.0183487	0.750453	-0.0301277	0.041799	1.00585	0.970322	1.04268
ebi-a-GCST90001473	finn-b-ALLERG_RHINITIS	Inverse variance weighted	17	-0.00896853	0.0144638	0.535213	-0.0373175	0.0193805	0.991072	0.96337	1.01957
ebi-a-GCST90001473	finn-b-ALLERG_RHINITIS	Simple mode	17	-0.0358853	0.0446316	0.433163	-0.123363	0.0515927	0.964751	0.883943	1.05295
ebi-a-GCST90001473	finn-b-ALLERG_RHINITIS	Weighted mode	17	0.00295087	0.0168691	0.863331	-0.0301126	0.0360143	1.00296	0.970336	1.03667
ebi-a-GCST90001474	finn-b-ALLERG_RHINITIS	MR Egger	24	0.0255241	0.020648	0.229437	-0.014946	0.0659942	1.02585	0.985165	1.06822
ebi-a-GCST90001474	finn-b-ALLERG_RHINITIS	Weighted median	24	0.0172754	0.0212477	0.416191	-0.0243702	0.058921	1.01743	0.975924	1.06069
ebi-a-GCST90001474	finn-b-ALLERG_RHINITIS	Inverse variance weighted	24	0.00887157	0.0138568	0.522022	-0.0182877	0.0360309	1.00891	0.981878	1.03669
ebi-a-GCST90001474	finn-b-ALLERG_RHINITIS	Simple mode	24	-0.0247743	0.0335142	0.467251	-0.0904621	0.0409134	0.97553	0.913509	1.04176
ebi-a-GCST90001474	finn-b-ALLERG_RHINITIS	Weighted mode	24	0.0285581	0.0205857	0.178653	-0.0117897	0.068906	1.02897	0.988279	1.07134
ebi-a-GCST90001475	finn-b-ALLERG_RHINITIS	MR Egger	23	-0.0371151	0.0295654	0.22314	-0.0950633	0.0208331	0.963565	0.909315	1.02105
ebi-a-GCST90001475	finn-b-ALLERG_RHINITIS	Weighted median	23	-0.00449404	0.0237205	0.849734	-0.0509862	0.0419981	0.995516	0.950292	1.04289
ebi-a-GCST90001475	finn-b-ALLERG_RHINITIS	Inverse variance weighted	23	0.0262122	0.0165174	0.112525	-0.00616185	0.0585862	1.02656	0.993857	1.06034
ebi-a-GCST90001475	finn-b-ALLERG_RHINITIS	Simple mode	23	0.0362325	0.0415216	0.392297	-0.04515	0.117615	1.0369	0.955854	1.12481
ebi-a-GCST90001475	finn-b-ALLERG_RHINITIS	Weighted mode	23	-0.011862	0.0270872	0.665716	-0.0649529	0.041229	0.988208	0.937112	1.04209
ebi-a-GCST90001476	finn-b-ALLERG_RHINITIS	MR Egger	9	0.0840599	0.0483662	0.125777	-0.0107378	0.178858	1.08769	0.98932	1.19585
ebi-a-GCST90001476	finn-b-ALLERG_RHINITIS	Weighted median	9	0.0717026	0.032166	0.0258042	0.00865734	0.134748	1.07434	1.00869	1.14425
ebi-a-GCST90001476	finn-b-ALLERG_RHINITIS	Inverse variance weighted	9	0.0656424	0.0250788	0.00885896	0.016488	0.114797	1.06784	1.01662	1.12165
ebi-a-GCST90001476	finn-b-ALLERG_RHINITIS	Simple mode	9	0.0721603	0.0411242	0.117392	-0.00844312	0.152764	1.07483	0.991592	1.16505
ebi-a-GCST90001476	finn-b-ALLERG_RHINITIS	Weighted mode	9	0.0707049	0.0332261	0.0659989	0.00558174	0.135828	1.07326	1.0056	1.14548
ebi-a-GCST90001477	finn-b-ALLERG_RHINITIS	MR Egger	24	-0.0411029	0.0171876	0.025766	-0.0747906	-0.00741529	0.95973	0.927938	0.992612
ebi-a-GCST90001477	finn-b-ALLERG_RHINITIS	Weighted median	24	-0.0144081	0.0178084	0.41848	-0.0493127	0.0204964	0.985695	0.951883	1.02071
ebi-a-GCST90001477	finn-b-ALLERG_RHINITIS	Inverse variance weighted	24	-0.00309556	0.015237	0.83901	-0.0329602	0.026769	0.996909	0.967577	1.02713
ebi-a-GCST90001477	finn-b-ALLERG_RHINITIS	Simple mode	24	0.0141169	0.0266629	0.601562	-0.0381424	0.0663762	1.01422	0.962576	1.06863
ebi-a-GCST90001477	finn-b-ALLERG_RHINITIS	Weighted mode	24	-0.0198494	0.0181286	0.284884	-0.0553815	0.0156826	0.980346	0.946124	1.01581
ebi-a-GCST90001478	finn-b-ALLERG_RHINITIS	MR Egger	17	-0.0133713	0.0289396	0.650681	-0.0700929	0.0433502	0.986718	0.932307	1.0443
ebi-a-GCST90001478	finn-b-ALLERG_RHINITIS	Weighted median	17	-0.0122723	0.0236788	0.604262	-0.0586829	0.0341382	0.987803	0.943006	1.03473
ebi-a-GCST90001478	finn-b-ALLERG_RHINITIS	Inverse variance weighted	17	-0.0232718	0.0197011	0.237507	-0.061886	0.0153424	0.976997	0.93999	1.01546
ebi-a-GCST90001478	finn-b-ALLERG_RHINITIS	Simple mode	17	-0.0215797	0.0473834	0.654922	-0.114451	0.0712918	0.978651	0.891855	1.07389
ebi-a-GCST90001478	finn-b-ALLERG_RHINITIS	Weighted mode	17	-0.0161098	0.0195034	0.42095	-0.0543364	0.0221168	0.984019	0.947113	1.02236
ebi-a-GCST90001479	finn-b-ALLERG_RHINITIS	MR Egger	17	0.028877	0.0365165	0.441389	-0.0426952	0.100449	1.0293	0.958203	1.10567
ebi-a-GCST90001479	finn-b-ALLERG_RHINITIS	Weighted median	17	-0.000190787	0.0281869	0.994599	-0.0554372	0.0550556	0.999809	0.946071	1.0566
ebi-a-GCST90001479	finn-b-ALLERG_RHINITIS	Inverse variance weighted	17	-0.0083767	0.0249648	0.737217	-0.0573077	0.0405543	0.991658	0.944303	1.04139
ebi-a-GCST90001479	finn-b-ALLERG_RHINITIS	Simple mode	17	-0.0150053	0.0434612	0.734399	-0.100189	0.0701788	0.985107	0.904666	1.0727
ebi-a-GCST90001479	finn-b-ALLERG_RHINITIS	Weighted mode	17	-3.07569e-05	0.027925	0.999135	-0.0547637	0.0547022	0.999969	0.946709	1.05623
ebi-a-GCST90001480	finn-b-ALLERG_RHINITIS	MR Egger	25	0.0114369	0.0297866	0.704535	-0.0469449	0.0698186	1.0115	0.95414	1.07231
ebi-a-GCST90001480	finn-b-ALLERG_RHINITIS	Weighted median	25	0.0311934	0.0222369	0.160683	-0.0123909	0.0747777	1.03169	0.987686	1.07764
ebi-a-GCST90001480	finn-b-ALLERG_RHINITIS	Inverse variance weighted	25	0.0229829	0.0178474	0.197834	-0.011998	0.0579639	1.02325	0.988074	1.05968
ebi-a-GCST90001480	finn-b-ALLERG_RHINITIS	Simple mode	25	0.0181752	0.0325547	0.581812	-0.045632	0.0819825	1.01834	0.955393	1.08544
ebi-a-GCST90001480	finn-b-ALLERG_RHINITIS	Weighted mode	25	0.0239437	0.0251349	0.350286	-0.0253208	0.0732082	1.02423	0.974997	1.07595
ebi-a-GCST90001481	finn-b-ALLERG_RHINITIS	MR Egger	30	0.0267592	0.00951995	0.00891875	0.00810005	0.0454183	1.02712	1.00813	1.04647
ebi-a-GCST90001481	finn-b-ALLERG_RHINITIS	Weighted median	30	0.0197245	0.0109872	0.0726184	-0.00181045	0.0412594	1.01992	0.998191	1.04212
ebi-a-GCST90001481	finn-b-ALLERG_RHINITIS	Inverse variance weighted	30	0.0199428	0.00755608	0.00830764	0.00513288	0.0347527	1.02014	1.00515	1.03536
ebi-a-GCST90001481	finn-b-ALLERG_RHINITIS	Simple mode	30	0.00953326	0.0171699	0.582995	-0.0241197	0.0431863	1.00958	0.976169	1.04413
ebi-a-GCST90001481	finn-b-ALLERG_RHINITIS	Weighted mode	30	0.0225001	0.00928885	0.0219025	0.00429394	0.0407062	1.02276	1.0043	1.04155
ebi-a-GCST90001482	finn-b-ALLERG_RHINITIS	MR Egger	34	0.0155859	0.00901737	0.0935504	-0.00208814	0.0332599	1.01571	0.997914	1.03382
ebi-a-GCST90001482	finn-b-ALLERG_RHINITIS	Weighted median	34	0.0205413	0.0114064	0.0717251	-0.00181522	0.0428978	1.02075	0.998186	1.04383
ebi-a-GCST90001482	finn-b-ALLERG_RHINITIS	Inverse variance weighted	34	0.0101625	0.00736131	0.167424	-0.00426566	0.0245907	1.01021	0.995743	1.0249
ebi-a-GCST90001482	finn-b-ALLERG_RHINITIS	Simple mode	34	-0.00620483	0.0186645	0.741659	-0.0427872	0.0303775	0.993814	0.958115	1.03084
ebi-a-GCST90001482	finn-b-ALLERG_RHINITIS	Weighted mode	34	0.0200301	0.00983649	0.0498098	0.000750611	0.0393097	1.02023	1.00075	1.04009
ebi-a-GCST90001483	finn-b-ALLERG_RHINITIS	MR Egger	27	0.0104709	0.0133114	0.438901	-0.0156194	0.0365613	1.01053	0.984502	1.03724
ebi-a-GCST90001483	finn-b-ALLERG_RHINITIS	Weighted median	27	0.0110559	0.0120161	0.357524	-0.0124956	0.0346074	1.01112	0.987582	1.03521
ebi-a-GCST90001483	finn-b-ALLERG_RHINITIS	Inverse variance weighted	27	0.0137986	0.00922915	0.134886	-0.00429056	0.0318877	1.01389	0.995719	1.0324
ebi-a-GCST90001483	finn-b-ALLERG_RHINITIS	Simple mode	27	0.0141752	0.0178454	0.434192	-0.0208018	0.0491521	1.01428	0.979413	1.05038
ebi-a-GCST90001483	finn-b-ALLERG_RHINITIS	Weighted mode	27	0.0128561	0.0118376	0.287429	-0.0103456	0.0360578	1.01294	0.989708	1.03672
ebi-a-GCST90001484	finn-b-ALLERG_RHINITIS	MR Egger	27	0.00588506	0.0175407	0.74004	-0.0284947	0.0402648	1.0059	0.971907	1.04109
ebi-a-GCST90001484	finn-b-ALLERG_RHINITIS	Weighted median	27	0.00859565	0.0154466	0.577887	-0.0216798	0.0388711	1.00863	0.978554	1.03964
ebi-a-GCST90001484	finn-b-ALLERG_RHINITIS	Inverse variance weighted	27	0.0135486	0.0117951	0.250694	-0.00956977	0.036667	1.01364	0.990476	1.03735
ebi-a-GCST90001484	finn-b-ALLERG_RHINITIS	Simple mode	27	0.0160941	0.0239055	0.506737	-0.0307607	0.0629489	1.01622	0.969708	1.06497
ebi-a-GCST90001484	finn-b-ALLERG_RHINITIS	Weighted mode	27	0.012769	0.0131719	0.341272	-0.013048	0.038586	1.01285	0.987037	1.03934
ebi-a-GCST90001485	finn-b-ALLERG_RHINITIS	MR Egger	35	-0.00117729	0.00377437	0.757065	-0.00857505	0.00622047	0.998823	0.991462	1.00624
ebi-a-GCST90001485	finn-b-ALLERG_RHINITIS	Weighted median	35	-0.00505989	0.00429073	0.238294	-0.0134697	0.00334995	0.994953	0.986621	1.00336
ebi-a-GCST90001485	finn-b-ALLERG_RHINITIS	Inverse variance weighted	35	0.000728467	0.00357553	0.838559	-0.00627956	0.0077365	1.00073	0.99374	1.00777
ebi-a-GCST90001485	finn-b-ALLERG_RHINITIS	Simple mode	35	0.0163868	0.01514	0.286711	-0.0132875	0.0460612	1.01652	0.9868	1.04714
ebi-a-GCST90001485	finn-b-ALLERG_RHINITIS	Weighted mode	35	-0.00284914	0.00388171	0.467986	-0.0104573	0.00475901	0.997155	0.989597	1.00477
ebi-a-GCST90001486	finn-b-ALLERG_RHINITIS	MR Egger	15	0.00240699	0.0189594	0.900919	-0.0347534	0.0395673	1.00241	0.965844	1.04036
ebi-a-GCST90001486	finn-b-ALLERG_RHINITIS	Weighted median	15	0.0132703	0.0171464	0.438967	-0.0203367	0.0468772	1.01336	0.979869	1.04799
ebi-a-GCST90001486	finn-b-ALLERG_RHINITIS	Inverse variance weighted	15	0.00259074	0.0146622	0.859747	-0.0261471	0.0313286	1.00259	0.974192	1.03182
ebi-a-GCST90001486	finn-b-ALLERG_RHINITIS	Simple mode	15	-0.000925115	0.0295817	0.975493	-0.0589052	0.057055	0.999075	0.942796	1.05871
ebi-a-GCST90001486	finn-b-ALLERG_RHINITIS	Weighted mode	15	0.00976219	0.0151584	0.529977	-0.0199482	0.0394726	1.00981	0.980249	1.04026
ebi-a-GCST90001487	finn-b-ALLERG_RHINITIS	MR Egger	28	0.0116097	0.0184048	0.533679	-0.0244638	0.0476832	1.01168	0.975833	1.04884
ebi-a-GCST90001487	finn-b-ALLERG_RHINITIS	Weighted median	28	0.0138658	0.0193834	0.474395	-0.0241256	0.0518573	1.01396	0.976163	1.05323
ebi-a-GCST90001487	finn-b-ALLERG_RHINITIS	Inverse variance weighted	28	-0.0071283	0.0130483	0.58486	-0.032703	0.0184464	0.992897	0.967826	1.01862
ebi-a-GCST90001487	finn-b-ALLERG_RHINITIS	Simple mode	28	0.013732	0.0308419	0.659696	-0.046718	0.0741821	1.01383	0.954356	1.077
ebi-a-GCST90001487	finn-b-ALLERG_RHINITIS	Weighted mode	28	0.013732	0.019563	0.488725	-0.0246115	0.0520756	1.01383	0.975689	1.05346
ebi-a-GCST90001488	finn-b-ALLERG_RHINITIS	MR Egger	19	-0.0195793	0.0313772	0.540913	-0.0810785	0.04192	0.980611	0.922121	1.04281
ebi-a-GCST90001488	finn-b-ALLERG_RHINITIS	Weighted median	19	-0.0346703	0.0246033	0.158785	-0.0828928	0.0135523	0.965924	0.92045	1.01364
ebi-a-GCST90001488	finn-b-ALLERG_RHINITIS	Inverse variance weighted	19	-0.0341739	0.0212743	0.108198	-0.0758716	0.00752373	0.966403	0.926935	1.00755
ebi-a-GCST90001488	finn-b-ALLERG_RHINITIS	Simple mode	19	-0.0245775	0.0337245	0.475516	-0.0906775	0.0415224	0.975722	0.913312	1.0424
ebi-a-GCST90001488	finn-b-ALLERG_RHINITIS	Weighted mode	19	-0.0306412	0.0230429	0.200208	-0.0758053	0.0145228	0.969823	0.926997	1.01463
ebi-a-GCST90001489	finn-b-ALLERG_RHINITIS	MR Egger	32	0.00198385	0.0110662	0.858931	-0.019706	0.0236737	1.00199	0.980487	1.02396
ebi-a-GCST90001489	finn-b-ALLERG_RHINITIS	Weighted median	32	0.0062271	0.00842681	0.459929	-0.0102894	0.0227436	1.00625	0.989763	1.023
ebi-a-GCST90001489	finn-b-ALLERG_RHINITIS	Inverse variance weighted	32	0.00530688	0.00867931	0.540908	-0.0117046	0.0223183	1.00532	0.988364	1.02257
ebi-a-GCST90001489	finn-b-ALLERG_RHINITIS	Simple mode	32	0.0293511	0.0285661	0.312146	-0.0266386	0.0853407	1.02979	0.973713	1.08909
ebi-a-GCST90001489	finn-b-ALLERG_RHINITIS	Weighted mode	32	0.00719866	0.00777263	0.36152	-0.00803569	0.022433	1.00722	0.991997	1.02269
ebi-a-GCST90001490	finn-b-ALLERG_RHINITIS	MR Egger	27	0.0164146	0.0169087	0.340957	-0.0167264	0.0495556	1.01655	0.983413	1.0508
ebi-a-GCST90001490	finn-b-ALLERG_RHINITIS	Weighted median	27	0.00141476	0.0137759	0.918202	-0.025586	0.0284155	1.00142	0.974739	1.02882
ebi-a-GCST90001490	finn-b-ALLERG_RHINITIS	Inverse variance weighted	27	0.00353369	0.0108781	0.745299	-0.0177874	0.0248548	1.00354	0.98237	1.02517
ebi-a-GCST90001490	finn-b-ALLERG_RHINITIS	Simple mode	27	0.0171804	0.0299307	0.570896	-0.0414837	0.0758446	1.01733	0.959365	1.07879
ebi-a-GCST90001490	finn-b-ALLERG_RHINITIS	Weighted mode	27	0.00370999	0.0112578	0.744382	-0.0183553	0.0257753	1.00372	0.981812	1.02611
ebi-a-GCST90001491	finn-b-ALLERG_RHINITIS	MR Egger	23	-0.00750731	0.0126622	0.559585	-0.0323252	0.0173106	0.992521	0.968192	1.01746
ebi-a-GCST90001491	finn-b-ALLERG_RHINITIS	Weighted median	23	0.00322212	0.0112863	0.775269	-0.0188989	0.0253432	1.00323	0.981279	1.02567
ebi-a-GCST90001491	finn-b-ALLERG_RHINITIS	Inverse variance weighted	23	0.000267849	0.00859956	0.975152	-0.0165873	0.017123	1.00027	0.98355	1.01727
ebi-a-GCST90001491	finn-b-ALLERG_RHINITIS	Simple mode	23	0.00956954	0.0178712	0.597695	-0.025458	0.044597	1.00962	0.974863	1.04561
ebi-a-GCST90001491	finn-b-ALLERG_RHINITIS	Weighted mode	23	0.00317004	0.0101355	0.757405	-0.0166956	0.0230357	1.00318	0.983443	1.0233
ebi-a-GCST90001492	finn-b-ALLERG_RHINITIS	MR Egger	23	-0.00407104	0.00781889	0.608045	-0.0193961	0.011254	0.995937	0.980791	1.01132
ebi-a-GCST90001492	finn-b-ALLERG_RHINITIS	Weighted median	23	-0.00213297	0.00867753	0.805834	-0.0191409	0.014875	0.997869	0.981041	1.01499
ebi-a-GCST90001492	finn-b-ALLERG_RHINITIS	Inverse variance weighted	23	0.000341828	0.00646744	0.957848	-0.0123344	0.013018	1.00034	0.987741	1.0131
ebi-a-GCST90001492	finn-b-ALLERG_RHINITIS	Simple mode	23	-0.00854522	0.0131862	0.523665	-0.0343902	0.0172998	0.991491	0.966194	1.01745
ebi-a-GCST90001492	finn-b-ALLERG_RHINITIS	Weighted mode	23	-0.00103881	0.00725085	0.887384	-0.0152505	0.0131729	0.998962	0.984865	1.01326
ebi-a-GCST90001493	finn-b-ALLERG_RHINITIS	MR Egger	31	-0.0137443	0.0122906	0.272628	-0.0378339	0.0103453	0.98635	0.962873	1.0104
ebi-a-GCST90001493	finn-b-ALLERG_RHINITIS	Weighted median	31	-0.0112219	0.0129655	0.386752	-0.0366343	0.0141904	0.988841	0.964029	1.01429
ebi-a-GCST90001493	finn-b-ALLERG_RHINITIS	Inverse variance weighted	31	-0.0103971	0.00966277	0.281929	-0.0293361	0.00854193	0.989657	0.97109	1.00858
ebi-a-GCST90001493	finn-b-ALLERG_RHINITIS	Simple mode	31	0.0240383	0.0228065	0.300293	-0.0206624	0.068739	1.02433	0.97955	1.07116
ebi-a-GCST90001493	finn-b-ALLERG_RHINITIS	Weighted mode	31	-0.00969222	0.0112096	0.394102	-0.0316631	0.0122787	0.990355	0.968833	1.01235
ebi-a-GCST90001494	finn-b-ALLERG_RHINITIS	MR Egger	32	-0.0123551	0.00431516	0.00757994	-0.0208129	-0.00389742	0.987721	0.979402	0.99611
ebi-a-GCST90001494	finn-b-ALLERG_RHINITIS	Weighted median	32	-0.011727	0.00566851	0.0385656	-0.0228372	-0.000616688	0.988342	0.977422	0.999384
ebi-a-GCST90001494	finn-b-ALLERG_RHINITIS	Inverse variance weighted	32	-0.0108062	0.00397218	0.00651882	-0.0185917	-0.00302075	0.989252	0.98158	0.996984
ebi-a-GCST90001494	finn-b-ALLERG_RHINITIS	Simple mode	32	-0.00679357	0.0115618	0.561064	-0.0294546	0.0158675	0.993229	0.970975	1.01599
ebi-a-GCST90001494	finn-b-ALLERG_RHINITIS	Weighted mode	32	-0.0111941	0.00460392	0.0210146	-0.0202177	-0.00217038	0.988868	0.979985	0.997832
ebi-a-GCST90001495	finn-b-ALLERG_RHINITIS	MR Egger	29	-0.00600178	0.0178311	0.739028	-0.0409508	0.0289472	0.994016	0.959876	1.02937
ebi-a-GCST90001495	finn-b-ALLERG_RHINITIS	Weighted median	29	0.0123769	0.0139056	0.373428	-0.014878	0.0396318	1.01245	0.985232	1.04043
ebi-a-GCST90001495	finn-b-ALLERG_RHINITIS	Inverse variance weighted	29	0.0140085	0.0105578	0.18456	-0.0066847	0.0347017	1.01411	0.993338	1.03531
ebi-a-GCST90001495	finn-b-ALLERG_RHINITIS	Simple mode	29	0.0436555	0.0269882	0.116966	-0.00924145	0.0965524	1.04462	0.990801	1.10137
ebi-a-GCST90001495	finn-b-ALLERG_RHINITIS	Weighted mode	29	0.0122537	0.013124	0.358449	-0.0134694	0.0379767	1.01233	0.986621	1.03871
ebi-a-GCST90001496	finn-b-ALLERG_RHINITIS	MR Egger	29	-0.000753644	0.0110478	0.946116	-0.0224073	0.0209001	0.999247	0.977842	1.02112
ebi-a-GCST90001496	finn-b-ALLERG_RHINITIS	Weighted median	29	0.006306	0.0114772	0.582706	-0.0161893	0.0288013	1.00633	0.983941	1.02922
ebi-a-GCST90001496	finn-b-ALLERG_RHINITIS	Inverse variance weighted	29	1.76211e-05	0.00778827	0.998195	-0.0152474	0.0152826	1.00002	0.984868	1.0154
ebi-a-GCST90001496	finn-b-ALLERG_RHINITIS	Simple mode	29	-0.0117599	0.0201313	0.563791	-0.0512172	0.0276974	0.988309	0.950072	1.02808
ebi-a-GCST90001496	finn-b-ALLERG_RHINITIS	Weighted mode	29	0.00112266	0.00960805	0.907816	-0.0177091	0.0199544	1.00112	0.982447	1.02015
ebi-a-GCST90001497	finn-b-ALLERG_RHINITIS	MR Egger	23	-0.00160453	0.0115257	0.890608	-0.0241949	0.0209859	0.998397	0.976095	1.02121
ebi-a-GCST90001497	finn-b-ALLERG_RHINITIS	Weighted median	23	0.00689547	0.0114856	0.548268	-0.0156163	0.0294073	1.00692	0.984505	1.02984
ebi-a-GCST90001497	finn-b-ALLERG_RHINITIS	Inverse variance weighted	23	0.00447609	0.00813162	0.582007	-0.0114619	0.0204141	1.00449	0.988604	1.02062
ebi-a-GCST90001497	finn-b-ALLERG_RHINITIS	Simple mode	23	0.00744516	0.0200266	0.713626	-0.031807	0.0466973	1.00747	0.968693	1.0478
ebi-a-GCST90001497	finn-b-ALLERG_RHINITIS	Weighted mode	23	0.00306884	0.00904288	0.737553	-0.0146552	0.0207929	1.00307	0.985452	1.02101
ebi-a-GCST90001498	finn-b-ALLERG_RHINITIS	MR Egger	19	-0.0914759	0.0561847	0.121888	-0.201598	0.0186462	0.912583	0.817424	1.01882
ebi-a-GCST90001498	finn-b-ALLERG_RHINITIS	Weighted median	19	-0.0214119	0.0351887	0.542865	-0.0903817	0.047558	0.978816	0.913582	1.04871
ebi-a-GCST90001498	finn-b-ALLERG_RHINITIS	Inverse variance weighted	19	0.0147769	0.0282973	0.60153	-0.0406858	0.0702397	1.01489	0.960131	1.07277
ebi-a-GCST90001498	finn-b-ALLERG_RHINITIS	Simple mode	19	-0.0389524	0.0532722	0.474071	-0.143366	0.065461	0.961796	0.866437	1.06765
ebi-a-GCST90001498	finn-b-ALLERG_RHINITIS	Weighted mode	19	-0.0389524	0.0419506	0.365417	-0.121176	0.0432707	0.961796	0.885878	1.04422
ebi-a-GCST90001499	finn-b-ALLERG_RHINITIS	MR Egger	29	0.0116032	0.0121835	0.34936	-0.0122765	0.0354829	1.01167	0.987799	1.03612
ebi-a-GCST90001499	finn-b-ALLERG_RHINITIS	Weighted median	29	0.0112988	0.0129282	0.382137	-0.0140405	0.0366381	1.01136	0.986058	1.03732
ebi-a-GCST90001499	finn-b-ALLERG_RHINITIS	Inverse variance weighted	29	0.00809107	0.00963444	0.401017	-0.0107924	0.0269746	1.00812	0.989266	1.02734
ebi-a-GCST90001499	finn-b-ALLERG_RHINITIS	Simple mode	29	-0.0226232	0.0236795	0.347555	-0.069035	0.0237885	0.977631	0.933294	1.02407
ebi-a-GCST90001499	finn-b-ALLERG_RHINITIS	Weighted mode	29	0.0106221	0.0119678	0.382342	-0.0128348	0.034079	1.01068	0.987247	1.03467
ebi-a-GCST90001500	finn-b-ALLERG_RHINITIS	MR Egger	28	-0.0187868	0.0247634	0.454883	-0.0673231	0.0297495	0.981389	0.934893	1.0302
ebi-a-GCST90001500	finn-b-ALLERG_RHINITIS	Weighted median	28	0.0201781	0.02091	0.334546	-0.0208055	0.0611617	1.02038	0.979409	1.06307
ebi-a-GCST90001500	finn-b-ALLERG_RHINITIS	Inverse variance weighted	28	-0.00331922	0.0177627	0.851767	-0.0381341	0.0314956	0.996686	0.962584	1.032
ebi-a-GCST90001500	finn-b-ALLERG_RHINITIS	Simple mode	28	-0.0132753	0.0377874	0.728078	-0.0873387	0.060788	0.986812	0.916367	1.06267
ebi-a-GCST90001500	finn-b-ALLERG_RHINITIS	Weighted mode	28	0.00355195	0.0199376	0.859933	-0.0355258	0.0426297	1.00356	0.965098	1.04355
ebi-a-GCST90001501	finn-b-ALLERG_RHINITIS	MR Egger	22	-0.00432188	0.00731984	0.561513	-0.0186688	0.010025	0.995687	0.981504	1.01008
ebi-a-GCST90001501	finn-b-ALLERG_RHINITIS	Weighted median	22	-0.00332715	0.00851681	0.696051	-0.0200201	0.0133658	0.996678	0.980179	1.01346
ebi-a-GCST90001501	finn-b-ALLERG_RHINITIS	Inverse variance weighted	22	-0.00459466	0.00577468	0.426232	-0.015913	0.00672372	0.995416	0.984213	1.00675
ebi-a-GCST90001501	finn-b-ALLERG_RHINITIS	Simple mode	22	0.000871093	0.0114613	0.940136	-0.0215932	0.0233353	1.00087	0.978638	1.02361
ebi-a-GCST90001501	finn-b-ALLERG_RHINITIS	Weighted mode	22	-0.00234473	0.00710726	0.744739	-0.016275	0.0115855	0.997658	0.983857	1.01165
ebi-a-GCST90001502	finn-b-ALLERG_RHINITIS	MR Egger	38	0.00248891	0.00319264	0.440735	-0.00376867	0.00874649	1.00249	0.996238	1.00878
ebi-a-GCST90001502	finn-b-ALLERG_RHINITIS	Weighted median	38	0.0054151	0.00386328	0.161009	-0.00215692	0.0129871	1.00543	0.997845	1.01307
ebi-a-GCST90001502	finn-b-ALLERG_RHINITIS	Inverse variance weighted	38	0.00232836	0.00282324	0.409535	-0.00320519	0.00786191	1.00233	0.9968	1.00789
ebi-a-GCST90001502	finn-b-ALLERG_RHINITIS	Simple mode	38	-0.00300409	0.0114595	0.794661	-0.0254647	0.0194565	0.997	0.974857	1.01965
ebi-a-GCST90001502	finn-b-ALLERG_RHINITIS	Weighted mode	38	0.00471279	0.0033609	0.169179	-0.00187458	0.0113001	1.00472	0.998127	1.01136
ebi-a-GCST90001503	finn-b-ALLERG_RHINITIS	MR Egger	33	-0.0120362	0.00435625	0.00954782	-0.0205745	-0.00349795	0.988036	0.979636	0.996508
ebi-a-GCST90001503	finn-b-ALLERG_RHINITIS	Weighted median	33	-0.0115092	0.00617858	0.0624969	-0.0236192	0.000600843	0.988557	0.976658	1.0006
ebi-a-GCST90001503	finn-b-ALLERG_RHINITIS	Inverse variance weighted	33	-0.00918548	0.00409213	0.0247892	-0.017206	-0.00116492	0.990857	0.982941	0.998836
ebi-a-GCST90001503	finn-b-ALLERG_RHINITIS	Simple mode	33	-0.00949464	0.00939536	0.319805	-0.0279095	0.00892027	0.99055	0.972476	1.00896
ebi-a-GCST90001503	finn-b-ALLERG_RHINITIS	Weighted mode	33	-0.00949464	0.00423461	0.0320113	-0.0177945	-0.00119481	0.99055	0.982363	0.998806
ebi-a-GCST90001504	finn-b-ALLERG_RHINITIS	MR Egger	23	0.00814697	0.0174564	0.645518	-0.0260677	0.0423616	1.00818	0.974269	1.04327
ebi-a-GCST90001504	finn-b-ALLERG_RHINITIS	Weighted median	23	0.0176283	0.0185966	0.343164	-0.018821	0.0540776	1.01778	0.981355	1.05557
ebi-a-GCST90001504	finn-b-ALLERG_RHINITIS	Inverse variance weighted	23	0.0104795	0.0125907	0.405226	-0.0141982	0.0351573	1.01053	0.985902	1.03578
ebi-a-GCST90001504	finn-b-ALLERG_RHINITIS	Simple mode	23	-0.0132655	0.0289383	0.651157	-0.0699846	0.0434536	0.986822	0.932408	1.04441
ebi-a-GCST90001504	finn-b-ALLERG_RHINITIS	Weighted mode	23	0.0147989	0.0159204	0.36269	-0.0164051	0.046003	1.01491	0.983729	1.04708
ebi-a-GCST90001505	finn-b-ALLERG_RHINITIS	MR Egger	26	0.00301032	0.0299226	0.920701	-0.0556379	0.0616586	1.00301	0.945882	1.0636
ebi-a-GCST90001505	finn-b-ALLERG_RHINITIS	Weighted median	26	0.000942248	0.0215707	0.965158	-0.0413364	0.0432209	1.00094	0.959506	1.04417
ebi-a-GCST90001505	finn-b-ALLERG_RHINITIS	Inverse variance weighted	26	-0.0226293	0.0206015	0.272017	-0.0630082	0.0177497	0.977625	0.938936	1.01791
ebi-a-GCST90001505	finn-b-ALLERG_RHINITIS	Simple mode	26	0.00380765	0.0328319	0.9086	-0.0605428	0.0681581	1.00381	0.941253	1.07053
ebi-a-GCST90001505	finn-b-ALLERG_RHINITIS	Weighted mode	26	-0.00418907	0.0189596	0.826928	-0.0413498	0.0329717	0.99582	0.959493	1.03352
ebi-a-GCST90001506	finn-b-ALLERG_RHINITIS	MR Egger	22	0.0201258	0.0227072	0.38598	-0.0243803	0.0646319	1.02033	0.975915	1.06677
ebi-a-GCST90001506	finn-b-ALLERG_RHINITIS	Weighted median	22	0.0037981	0.0242255	0.875417	-0.0436838	0.05128	1.00381	0.957257	1.05262
ebi-a-GCST90001506	finn-b-ALLERG_RHINITIS	Inverse variance weighted	22	0.0234493	0.0164817	0.15481	-0.00885489	0.0557535	1.02373	0.991184	1.05734
ebi-a-GCST90001506	finn-b-ALLERG_RHINITIS	Simple mode	22	-0.00164646	0.0392367	0.966925	-0.0785504	0.0752574	0.998355	0.924456	1.07816
ebi-a-GCST90001506	finn-b-ALLERG_RHINITIS	Weighted mode	22	0.0103567	0.0248116	0.680614	-0.0382742	0.0589875	1.01041	0.962449	1.06076
ebi-a-GCST90001507	finn-b-ALLERG_RHINITIS	MR Egger	26	0.00422286	0.0165809	0.801138	-0.0282757	0.0367214	1.00423	0.97212	1.0374
ebi-a-GCST90001507	finn-b-ALLERG_RHINITIS	Weighted median	26	0.00723415	0.0180968	0.689342	-0.0282355	0.0427038	1.00726	0.972159	1.04363
ebi-a-GCST90001507	finn-b-ALLERG_RHINITIS	Inverse variance weighted	26	0.0147153	0.0122579	0.229955	-0.00931017	0.0387407	1.01482	0.990733	1.0395
ebi-a-GCST90001507	finn-b-ALLERG_RHINITIS	Simple mode	26	0.0145823	0.0281526	0.609031	-0.0405968	0.0697613	1.01469	0.960216	1.07225
ebi-a-GCST90001507	finn-b-ALLERG_RHINITIS	Weighted mode	26	0.00366906	0.017428	0.834963	-0.0304898	0.0378279	1.00368	0.96997	1.03855
ebi-a-GCST90001508	finn-b-ALLERG_RHINITIS	MR Egger	32	-0.00248791	0.00976853	0.800703	-0.0216342	0.0166584	0.997515	0.978598	1.0168
ebi-a-GCST90001508	finn-b-ALLERG_RHINITIS	Weighted median	32	-0.00555848	0.0101628	0.584417	-0.0254775	0.0143605	0.994457	0.974844	1.01446
ebi-a-GCST90001508	finn-b-ALLERG_RHINITIS	Inverse variance weighted	32	0.00192243	0.00797347	0.809475	-0.0137056	0.0175504	1.00192	0.986388	1.01771
ebi-a-GCST90001508	finn-b-ALLERG_RHINITIS	Simple mode	32	0.00863384	0.0168261	0.611503	-0.0243452	0.0416129	1.00867	0.975949	1.04249
ebi-a-GCST90001508	finn-b-ALLERG_RHINITIS	Weighted mode	32	-0.00469409	0.00954567	0.62636	-0.0234036	0.0140154	0.995317	0.976868	1.01411
ebi-a-GCST90001509	finn-b-ALLERG_RHINITIS	MR Egger	27	-0.00565371	0.00981829	0.569875	-0.0248976	0.0135901	0.994362	0.97541	1.01368
ebi-a-GCST90001509	finn-b-ALLERG_RHINITIS	Weighted median	27	-0.00926259	0.0103091	0.368925	-0.0294684	0.0109432	0.99078	0.970962	1.011
ebi-a-GCST90001509	finn-b-ALLERG_RHINITIS	Inverse variance weighted	27	-0.00214656	0.00796634	0.787581	-0.0177606	0.0134675	0.997856	0.982396	1.01356
ebi-a-GCST90001509	finn-b-ALLERG_RHINITIS	Simple mode	27	0.00593419	0.0135588	0.665245	-0.020641	0.0325094	1.00595	0.979571	1.03304
ebi-a-GCST90001509	finn-b-ALLERG_RHINITIS	Weighted mode	27	-0.00610014	0.00970322	0.535049	-0.0251184	0.0129182	0.993918	0.975194	1.013
ebi-a-GCST90001510	finn-b-ALLERG_RHINITIS	MR Egger	20	-0.00273703	0.0114716	0.814118	-0.0252214	0.0197474	0.997267	0.975094	1.01994
ebi-a-GCST90001510	finn-b-ALLERG_RHINITIS	Weighted median	20	0.00336886	0.0113866	0.767336	-0.0189489	0.0256866	1.00337	0.98123	1.02602
ebi-a-GCST90001510	finn-b-ALLERG_RHINITIS	Inverse variance weighted	20	0.000121259	0.00809871	0.988054	-0.0157522	0.0159947	1.00012	0.984371	1.01612
ebi-a-GCST90001510	finn-b-ALLERG_RHINITIS	Simple mode	20	0.00749856	0.0208943	0.723642	-0.0334543	0.0484515	1.00753	0.967099	1.04964
ebi-a-GCST90001510	finn-b-ALLERG_RHINITIS	Weighted mode	20	0.00601172	0.0104277	0.571034	-0.0144265	0.02645	1.00603	0.985677	1.0268
ebi-a-GCST90001511	finn-b-ALLERG_RHINITIS	MR Egger	24	0.00278926	0.0155508	0.859293	-0.0276903	0.0332688	1.00279	0.97269	1.03383
ebi-a-GCST90001511	finn-b-ALLERG_RHINITIS	Weighted median	24	-0.00128518	0.0127823	0.919913	-0.0263385	0.0237681	0.998716	0.974005	1.02405
ebi-a-GCST90001511	finn-b-ALLERG_RHINITIS	Inverse variance weighted	24	-0.0183943	0.0140056	0.189064	-0.0458453	0.00905669	0.981774	0.95519	1.0091
ebi-a-GCST90001511	finn-b-ALLERG_RHINITIS	Simple mode	24	-0.0222196	0.0284262	0.442388	-0.077935	0.0334958	0.978025	0.925025	1.03406
ebi-a-GCST90001511	finn-b-ALLERG_RHINITIS	Weighted mode	24	-0.00632191	0.0112861	0.580793	-0.0284427	0.0157989	0.993698	0.971958	1.01592
ebi-a-GCST90001512	finn-b-ALLERG_RHINITIS	MR Egger	31	-0.0122198	0.0111506	0.282146	-0.0340751	0.00963542	0.987855	0.966499	1.00968
ebi-a-GCST90001512	finn-b-ALLERG_RHINITIS	Weighted median	31	-0.0074143	0.013067	0.570438	-0.0330256	0.018197	0.992613	0.967514	1.01836
ebi-a-GCST90001512	finn-b-ALLERG_RHINITIS	Inverse variance weighted	31	-0.00950379	0.00893424	0.287442	-0.0270149	0.00800732	0.990541	0.973347	1.00804
ebi-a-GCST90001512	finn-b-ALLERG_RHINITIS	Simple mode	31	-0.022214	0.020731	0.292473	-0.0628468	0.0184187	0.978031	0.939087	1.01859
ebi-a-GCST90001512	finn-b-ALLERG_RHINITIS	Weighted mode	31	-0.00872522	0.0104142	0.408756	-0.029137	0.0116865	0.991313	0.971283	1.01176
ebi-a-GCST90001513	finn-b-ALLERG_RHINITIS	MR Egger	21	0.0300082	0.0282827	0.301988	-0.0254259	0.0854423	1.03046	0.974895	1.0892
ebi-a-GCST90001513	finn-b-ALLERG_RHINITIS	Weighted median	21	0.0124014	0.025351	0.62471	-0.0372865	0.0620892	1.01248	0.9634	1.06406
ebi-a-GCST90001513	finn-b-ALLERG_RHINITIS	Inverse variance weighted	21	0.0279042	0.0173323	0.107407	-0.00606705	0.0618754	1.0283	0.993951	1.06383
ebi-a-GCST90001513	finn-b-ALLERG_RHINITIS	Simple mode	21	0.0438395	0.0399757	0.285822	-0.0345128	0.122192	1.04481	0.966076	1.12997
ebi-a-GCST90001513	finn-b-ALLERG_RHINITIS	Weighted mode	21	0.0211344	0.0215008	0.33737	-0.0210072	0.0632761	1.02136	0.979212	1.06532
ebi-a-GCST90001514	finn-b-ALLERG_RHINITIS	MR Egger	19	0.0242439	0.025029	0.346308	-0.0248129	0.0733007	1.02454	0.975492	1.07605
ebi-a-GCST90001514	finn-b-ALLERG_RHINITIS	Weighted median	19	0.0246983	0.0199206	0.215034	-0.014346	0.0637427	1.02501	0.985756	1.06582
ebi-a-GCST90001514	finn-b-ALLERG_RHINITIS	Inverse variance weighted	19	0.0335061	0.0168268	0.0464553	0.000525541	0.0664867	1.03407	1.00053	1.06875
ebi-a-GCST90001514	finn-b-ALLERG_RHINITIS	Simple mode	19	0.0302723	0.0300854	0.327649	-0.0286951	0.0892396	1.03074	0.971713	1.09334
ebi-a-GCST90001514	finn-b-ALLERG_RHINITIS	Weighted mode	19	0.0177719	0.0201106	0.388507	-0.021645	0.0571887	1.01793	0.978588	1.05886
ebi-a-GCST90001515	finn-b-ALLERG_RHINITIS	MR Egger	23	-0.0302463	0.0299377	0.323847	-0.0889241	0.0284315	0.970207	0.914915	1.02884
ebi-a-GCST90001515	finn-b-ALLERG_RHINITIS	Weighted median	23	-0.0105043	0.0220358	0.633582	-0.0536944	0.0326858	0.989551	0.947722	1.03323
ebi-a-GCST90001515	finn-b-ALLERG_RHINITIS	Inverse variance weighted	23	-0.00179225	0.0158953	0.910226	-0.032947	0.0293625	0.998209	0.96759	1.0298
ebi-a-GCST90001515	finn-b-ALLERG_RHINITIS	Simple mode	23	-0.0526967	0.0350572	0.147017	-0.121409	0.0160155	0.948668	0.885672	1.01614
ebi-a-GCST90001515	finn-b-ALLERG_RHINITIS	Weighted mode	23	-0.0128922	0.0258212	0.622532	-0.0635017	0.0377173	0.987191	0.938472	1.03844
ebi-a-GCST90001516	finn-b-ALLERG_RHINITIS	MR Egger	19	-0.0517312	0.0189704	0.0143442	-0.0889132	-0.0145492	0.949584	0.914925	0.985556
ebi-a-GCST90001516	finn-b-ALLERG_RHINITIS	Weighted median	19	-0.0314438	0.017398	0.0707108	-0.0655438	0.00265615	0.969045	0.936558	1.00266
ebi-a-GCST90001516	finn-b-ALLERG_RHINITIS	Inverse variance weighted	19	-0.0208219	0.0140186	0.137463	-0.0482983	0.00665458	0.979393	0.95285	1.00668
ebi-a-GCST90001516	finn-b-ALLERG_RHINITIS	Simple mode	19	-0.0277295	0.0276868	0.329839	-0.0819957	0.0265366	0.972651	0.921276	1.02689
ebi-a-GCST90001516	finn-b-ALLERG_RHINITIS	Weighted mode	19	-0.0333397	0.0173921	0.0712584	-0.0674283	0.000748781	0.96721	0.934795	1.00075
ebi-a-GCST90001517	finn-b-ALLERG_RHINITIS	MR Egger	30	0.00543335	0.00850643	0.528187	-0.0112393	0.022106	1.00545	0.988824	1.02235
ebi-a-GCST90001517	finn-b-ALLERG_RHINITIS	Weighted median	30	0.00882752	0.0104593	0.398676	-0.0116727	0.0293277	1.00887	0.988395	1.02976
ebi-a-GCST90001517	finn-b-ALLERG_RHINITIS	Inverse variance weighted	30	0.00134536	0.00705107	0.848681	-0.0124747	0.0151655	1.00135	0.987603	1.01528
ebi-a-GCST90001517	finn-b-ALLERG_RHINITIS	Simple mode	30	0.0059088	0.0171878	0.733493	-0.0277793	0.0395969	1.00593	0.972603	1.04039
ebi-a-GCST90001517	finn-b-ALLERG_RHINITIS	Weighted mode	30	0.00912431	0.00892002	0.314812	-0.00835893	0.0266075	1.00917	0.991676	1.02696
ebi-a-GCST90001518	finn-b-ALLERG_RHINITIS	MR Egger	30	0.00993097	0.00673897	0.151727	-0.0032774	0.0231393	1.00998	0.996728	1.02341
ebi-a-GCST90001518	finn-b-ALLERG_RHINITIS	Weighted median	30	0.00900424	0.00815131	0.269317	-0.00697233	0.0249808	1.00904	0.993052	1.0253
ebi-a-GCST90001518	finn-b-ALLERG_RHINITIS	Inverse variance weighted	30	0.00661422	0.00574201	0.249362	-0.00464011	0.0178686	1.00664	0.995371	1.01803
ebi-a-GCST90001518	finn-b-ALLERG_RHINITIS	Simple mode	30	0.0154236	0.0115371	0.19166	-0.00718919	0.0380363	1.01554	0.992837	1.03877
ebi-a-GCST90001518	finn-b-ALLERG_RHINITIS	Weighted mode	30	0.0122261	0.00744976	0.111571	-0.00237542	0.0268276	1.0123	0.997627	1.02719
ebi-a-GCST90001519	finn-b-ALLERG_RHINITIS	MR Egger	19	0.00985361	0.0195131	0.620061	-0.0283921	0.0480993	1.0099	0.972007	1.04927
ebi-a-GCST90001519	finn-b-ALLERG_RHINITIS	Weighted median	19	0.0110372	0.0175264	0.52886	-0.0233145	0.0453889	1.0111	0.976955	1.04643
ebi-a-GCST90001519	finn-b-ALLERG_RHINITIS	Inverse variance weighted	19	0.00757883	0.0129275	0.557704	-0.0177591	0.0329168	1.00761	0.982398	1.03346
ebi-a-GCST90001519	finn-b-ALLERG_RHINITIS	Simple mode	19	0.00312928	0.0290746	0.91548	-0.0538569	0.0601154	1.00313	0.947568	1.06196
ebi-a-GCST90001519	finn-b-ALLERG_RHINITIS	Weighted mode	19	0.00428393	0.0182524	0.817086	-0.0314907	0.0400585	1.00429	0.969	1.04087
ebi-a-GCST90001520	finn-b-ALLERG_RHINITIS	MR Egger	28	-0.00363738	0.010913	0.741577	-0.0250269	0.0177522	0.996369	0.975284	1.01791
ebi-a-GCST90001520	finn-b-ALLERG_RHINITIS	Weighted median	28	0.00302967	0.0136742	0.824656	-0.0237719	0.0298312	1.00303	0.976508	1.03028
ebi-a-GCST90001520	finn-b-ALLERG_RHINITIS	Inverse variance weighted	28	-0.00183312	0.00866638	0.832481	-0.0188192	0.015153	0.998169	0.981357	1.01527
ebi-a-GCST90001520	finn-b-ALLERG_RHINITIS	Simple mode	28	0.023657	0.0213631	0.277899	-0.0182146	0.0655286	1.02394	0.98195	1.06772
ebi-a-GCST90001520	finn-b-ALLERG_RHINITIS	Weighted mode	28	0.00562724	0.0118954	0.639971	-0.0176877	0.0289421	1.00564	0.982468	1.02937
ebi-a-GCST90001521	finn-b-ALLERG_RHINITIS	MR Egger	25	0.0108084	0.0199721	0.59359	-0.0283369	0.0499537	1.01087	0.972061	1.05122
ebi-a-GCST90001521	finn-b-ALLERG_RHINITIS	Weighted median	25	-0.0072595	0.0204427	0.722504	-0.0473273	0.0328083	0.992767	0.953775	1.03335
ebi-a-GCST90001521	finn-b-ALLERG_RHINITIS	Inverse variance weighted	25	-0.00569665	0.0134254	0.671334	-0.0320105	0.0206172	0.99432	0.968496	1.02083
ebi-a-GCST90001521	finn-b-ALLERG_RHINITIS	Simple mode	25	-0.0287581	0.0305704	0.356222	-0.0886761	0.0311599	0.971651	0.915142	1.03165
ebi-a-GCST90001521	finn-b-ALLERG_RHINITIS	Weighted mode	25	-0.00124312	0.020467	0.952071	-0.0413584	0.0388721	0.998758	0.959485	1.03964
ebi-a-GCST90001522	finn-b-ALLERG_RHINITIS	MR Egger	21	0.0559362	0.0358765	0.135466	-0.0143817	0.126254	1.05753	0.985721	1.13457
ebi-a-GCST90001522	finn-b-ALLERG_RHINITIS	Weighted median	21	0.0214053	0.021982	0.330173	-0.0216793	0.0644899	1.02164	0.978554	1.06661
ebi-a-GCST90001522	finn-b-ALLERG_RHINITIS	Inverse variance weighted	21	0.00909737	0.0175575	0.604355	-0.0253153	0.04351	1.00914	0.975002	1.04447
ebi-a-GCST90001522	finn-b-ALLERG_RHINITIS	Simple mode	21	0.0259515	0.0329247	0.439818	-0.0385809	0.0904839	1.02629	0.962154	1.0947
ebi-a-GCST90001522	finn-b-ALLERG_RHINITIS	Weighted mode	21	0.0274151	0.0267399	0.317487	-0.0249952	0.0798253	1.02779	0.975315	1.0831
ebi-a-GCST90001523	finn-b-ALLERG_RHINITIS	MR Egger	37	0.0129688	0.0115264	0.268185	-0.00962286	0.0355605	1.01305	0.990423	1.0362
ebi-a-GCST90001523	finn-b-ALLERG_RHINITIS	Weighted median	37	0.0120742	0.0117434	0.303868	-0.0109428	0.0350913	1.01215	0.989117	1.03571
ebi-a-GCST90001523	finn-b-ALLERG_RHINITIS	Inverse variance weighted	37	0.00219676	0.00864947	0.799514	-0.0147562	0.0191497	1.0022	0.985352	1.01933
ebi-a-GCST90001523	finn-b-ALLERG_RHINITIS	Simple mode	37	0.00840674	0.0168036	0.619913	-0.0245284	0.0413418	1.00844	0.97577	1.04221
ebi-a-GCST90001523	finn-b-ALLERG_RHINITIS	Weighted mode	37	0.00959859	0.0101215	0.349282	-0.0102396	0.0294368	1.00964	0.989813	1.02987
ebi-a-GCST90001524	finn-b-ALLERG_RHINITIS	MR Egger	21	-0.00524715	0.0423885	0.902784	-0.0883286	0.0778343	0.994767	0.91546	1.08094
ebi-a-GCST90001524	finn-b-ALLERG_RHINITIS	Weighted median	21	-0.0424477	0.0235146	0.0710498	-0.0885364	0.00364102	0.958441	0.91527	1.00365
ebi-a-GCST90001524	finn-b-ALLERG_RHINITIS	Inverse variance weighted	21	-0.037469	0.0211759	0.0768245	-0.0789738	0.0040358	0.963224	0.924064	1.00404
ebi-a-GCST90001524	finn-b-ALLERG_RHINITIS	Simple mode	21	-0.0774504	0.0468432	0.113862	-0.169263	0.0143623	0.925473	0.844287	1.01447
ebi-a-GCST90001524	finn-b-ALLERG_RHINITIS	Weighted mode	21	-0.0574795	0.0291191	0.0623623	-0.114553	-0.00040607	0.944141	0.891765	0.999594
ebi-a-GCST90001525	finn-b-ALLERG_RHINITIS	MR Egger	26	0.00392187	0.0224793	0.862963	-0.0401375	0.0479812	1.00393	0.960657	1.04915
ebi-a-GCST90001525	finn-b-ALLERG_RHINITIS	Weighted median	26	-0.00546258	0.0184632	0.767334	-0.0416504	0.0307252	0.994552	0.959205	1.0312
ebi-a-GCST90001525	finn-b-ALLERG_RHINITIS	Inverse variance weighted	26	0.0133176	0.0136118	0.327883	-0.0133615	0.0399968	1.01341	0.986727	1.04081
ebi-a-GCST90001525	finn-b-ALLERG_RHINITIS	Simple mode	26	-0.0006359	0.0286262	0.982454	-0.0567432	0.0554714	0.999364	0.944837	1.05704
ebi-a-GCST90001525	finn-b-ALLERG_RHINITIS	Weighted mode	26	-0.0061496	0.0185779	0.743391	-0.0425624	0.0302632	0.993869	0.958331	1.03073
ebi-a-GCST90001526	finn-b-ALLERG_RHINITIS	MR Egger	25	-0.0121757	0.0125957	0.34377	-0.0368633	0.0125118	0.987898	0.963808	1.01259
ebi-a-GCST90001526	finn-b-ALLERG_RHINITIS	Weighted median	25	-0.00798328	0.0125141	0.523511	-0.0325109	0.0165444	0.992049	0.968012	1.01668
ebi-a-GCST90001526	finn-b-ALLERG_RHINITIS	Inverse variance weighted	25	-0.00252011	0.00867747	0.771495	-0.019528	0.0144877	0.997483	0.980661	1.01459
ebi-a-GCST90001526	finn-b-ALLERG_RHINITIS	Simple mode	25	-0.00758256	0.0218344	0.731411	-0.0503781	0.0352129	0.992446	0.95087	1.03584
ebi-a-GCST90001526	finn-b-ALLERG_RHINITIS	Weighted mode	25	-0.00977238	0.0110563	0.385533	-0.0314428	0.011898	0.990275	0.969046	1.01197
ebi-a-GCST90001527	finn-b-ALLERG_RHINITIS	MR Egger	28	-0.0108376	0.0142771	0.454627	-0.0388207	0.0171456	0.989221	0.961923	1.01729
ebi-a-GCST90001527	finn-b-ALLERG_RHINITIS	Weighted median	28	-0.00536349	0.0132918	0.686567	-0.0314154	0.0206885	0.994651	0.969073	1.0209
ebi-a-GCST90001527	finn-b-ALLERG_RHINITIS	Inverse variance weighted	28	0.00356925	0.011798	0.762248	-0.0195549	0.0266934	1.00358	0.980635	1.02705
ebi-a-GCST90001527	finn-b-ALLERG_RHINITIS	Simple mode	28	0.0257368	0.0274225	0.356293	-0.0280113	0.0794848	1.02607	0.972377	1.08273
ebi-a-GCST90001527	finn-b-ALLERG_RHINITIS	Weighted mode	28	-0.00329463	0.0118067	0.782334	-0.0264357	0.0198464	0.996711	0.973911	1.02004
ebi-a-GCST90001528	finn-b-ALLERG_RHINITIS	MR Egger	24	0.00562216	0.010302	0.59074	-0.0145698	0.0258141	1.00564	0.985536	1.02615
ebi-a-GCST90001528	finn-b-ALLERG_RHINITIS	Weighted median	24	0.00719188	0.01155	0.533498	-0.015446	0.0298298	1.00722	0.984673	1.03028
ebi-a-GCST90001528	finn-b-ALLERG_RHINITIS	Inverse variance weighted	24	0.000126893	0.0072641	0.986063	-0.0141107	0.0143645	1.00013	0.985988	1.01447
ebi-a-GCST90001528	finn-b-ALLERG_RHINITIS	Simple mode	24	0.0165655	0.0207836	0.433574	-0.0241702	0.0573013	1.0167	0.97612	1.05897
ebi-a-GCST90001528	finn-b-ALLERG_RHINITIS	Weighted mode	24	0.0102255	0.0110595	0.364781	-0.0114512	0.0319022	1.01028	0.988614	1.03242
ebi-a-GCST90001529	finn-b-ALLERG_RHINITIS	MR Egger	17	-0.0401687	0.0346584	0.26458	-0.108099	0.0277618	0.960627	0.897539	1.02815
ebi-a-GCST90001529	finn-b-ALLERG_RHINITIS	Weighted median	17	-0.00264135	0.025941	0.918898	-0.0534857	0.048203	0.997362	0.947919	1.04938
ebi-a-GCST90001529	finn-b-ALLERG_RHINITIS	Inverse variance weighted	17	-0.0226481	0.0195822	0.247451	-0.0610293	0.0157331	0.977606	0.940796	1.01586
ebi-a-GCST90001529	finn-b-ALLERG_RHINITIS	Simple mode	17	0.0168479	0.0409622	0.686307	-0.0634379	0.0971337	1.01699	0.938532	1.10201
ebi-a-GCST90001529	finn-b-ALLERG_RHINITIS	Weighted mode	17	-0.00365329	0.0307354	0.906864	-0.0638947	0.0565881	0.996353	0.938104	1.05822
ebi-a-GCST90001530	finn-b-ALLERG_RHINITIS	MR Egger	19	0.00846864	0.0319201	0.793963	-0.0540947	0.071032	1.0085	0.947342	1.07362
ebi-a-GCST90001530	finn-b-ALLERG_RHINITIS	Weighted median	19	-0.0383099	0.0198271	0.0533346	-0.077171	0.000551157	0.962415	0.925732	1.00055
ebi-a-GCST90001530	finn-b-ALLERG_RHINITIS	Inverse variance weighted	19	-0.0330913	0.0171309	0.0534006	-0.0666679	0.000485366	0.96745	0.935506	1.00049
ebi-a-GCST90001530	finn-b-ALLERG_RHINITIS	Simple mode	19	-0.0671746	0.0330118	0.0568646	-0.131878	-0.00247151	0.935032	0.876448	0.997532
ebi-a-GCST90001530	finn-b-ALLERG_RHINITIS	Weighted mode	19	-0.0345674	0.0184848	0.0778326	-0.0707976	0.00166294	0.966023	0.93165	1.00166
ebi-a-GCST90001531	finn-b-ALLERG_RHINITIS	MR Egger	24	0.00727973	0.0081677	0.382422	-0.00872896	0.0232884	1.00731	0.991309	1.02356
ebi-a-GCST90001531	finn-b-ALLERG_RHINITIS	Weighted median	24	0.00379701	0.0091365	0.677712	-0.0141105	0.0217046	1.0038	0.985989	1.02194
ebi-a-GCST90001531	finn-b-ALLERG_RHINITIS	Inverse variance weighted	24	0.00839531	0.00653635	0.199001	-0.00441593	0.0212065	1.00843	0.995594	1.02143
ebi-a-GCST90001531	finn-b-ALLERG_RHINITIS	Simple mode	24	0.00823681	0.0136719	0.55276	-0.0185601	0.0350337	1.00827	0.981611	1.03565
ebi-a-GCST90001531	finn-b-ALLERG_RHINITIS	Weighted mode	24	0.00891819	0.00931692	0.348418	-0.00934296	0.0271793	1.00896	0.990701	1.02755
ebi-a-GCST90001532	finn-b-ALLERG_RHINITIS	MR Egger	23	0.00492609	0.00806408	0.547842	-0.0108795	0.0207317	1.00494	0.989179	1.02095
ebi-a-GCST90001532	finn-b-ALLERG_RHINITIS	Weighted median	23	0.00441721	0.009378	0.637628	-0.0139637	0.0227981	1.00443	0.986133	1.02306
ebi-a-GCST90001532	finn-b-ALLERG_RHINITIS	Inverse variance weighted	23	0.00584742	0.00667221	0.380821	-0.00723012	0.018925	1.00586	0.992796	1.01911
ebi-a-GCST90001532	finn-b-ALLERG_RHINITIS	Simple mode	23	0.00149057	0.0155174	0.924344	-0.0289236	0.0319047	1.00149	0.971491	1.03242
ebi-a-GCST90001532	finn-b-ALLERG_RHINITIS	Weighted mode	23	0.00575928	0.00813241	0.486264	-0.0101802	0.0216988	1.00578	0.989871	1.02194
ebi-a-GCST90001533	finn-b-ALLERG_RHINITIS	MR Egger	21	-0.0355436	0.0403491	0.389379	-0.114628	0.0435407	0.965081	0.891698	1.0445
ebi-a-GCST90001533	finn-b-ALLERG_RHINITIS	Weighted median	21	-0.0240772	0.0213458	0.259338	-0.065915	0.0177607	0.97621	0.93621	1.01792
ebi-a-GCST90001533	finn-b-ALLERG_RHINITIS	Inverse variance weighted	21	-0.0162193	0.0199514	0.416253	-0.055324	0.0228854	0.983912	0.946179	1.02315
ebi-a-GCST90001533	finn-b-ALLERG_RHINITIS	Simple mode	21	0.0316453	0.038342	0.418914	-0.0435051	0.106796	1.03215	0.957428	1.11271
ebi-a-GCST90001533	finn-b-ALLERG_RHINITIS	Weighted mode	21	-0.0220744	0.0221444	0.330751	-0.0654775	0.0213286	0.978167	0.93662	1.02156
ebi-a-GCST90001534	finn-b-ALLERG_RHINITIS	MR Egger	15	-0.0219502	0.0155482	0.181509	-0.0524246	0.00852431	0.978289	0.948926	1.00856
ebi-a-GCST90001534	finn-b-ALLERG_RHINITIS	Weighted median	15	-0.0253854	0.0146523	0.0831812	-0.0541038	0.00333312	0.974934	0.947334	1.00334
ebi-a-GCST90001534	finn-b-ALLERG_RHINITIS	Inverse variance weighted	15	-0.021487	0.0129549	0.0971968	-0.0468787	0.00390464	0.978742	0.954203	1.00391
ebi-a-GCST90001534	finn-b-ALLERG_RHINITIS	Simple mode	15	-0.0254595	0.0309691	0.424803	-0.086159	0.0352399	0.974862	0.917448	1.03587
ebi-a-GCST90001534	finn-b-ALLERG_RHINITIS	Weighted mode	15	-0.0237997	0.0126347	0.0805484	-0.0485637	0.00096433	0.976481	0.952597	1.00096
ebi-a-GCST90001535	finn-b-ALLERG_RHINITIS	MR Egger	30	0.00439376	0.0284428	0.878342	-0.0513542	0.0601417	1.0044	0.949942	1.06199
ebi-a-GCST90001535	finn-b-ALLERG_RHINITIS	Weighted median	30	-0.030856	0.0215323	0.151856	-0.0730593	0.0113474	0.969615	0.929546	1.01141
ebi-a-GCST90001535	finn-b-ALLERG_RHINITIS	Inverse variance weighted	30	-0.0358901	0.0201338	0.0746552	-0.0753523	0.0035722	0.964746	0.927417	1.00358
ebi-a-GCST90001535	finn-b-ALLERG_RHINITIS	Simple mode	30	-0.0286503	0.0385541	0.463387	-0.104216	0.0469157	0.971756	0.90103	1.04803
ebi-a-GCST90001535	finn-b-ALLERG_RHINITIS	Weighted mode	30	-0.0286503	0.0192552	0.147564	-0.0663904	0.00908981	0.971756	0.935765	1.00913
ebi-a-GCST90001536	finn-b-ALLERG_RHINITIS	MR Egger	27	-0.00108599	0.00819134	0.895589	-0.017141	0.014969	0.998915	0.983005	1.01508
ebi-a-GCST90001536	finn-b-ALLERG_RHINITIS	Weighted median	27	-0.0030367	0.00732381	0.67841	-0.0173914	0.011318	0.996968	0.982759	1.01138
ebi-a-GCST90001536	finn-b-ALLERG_RHINITIS	Inverse variance weighted	27	-0.00770597	0.00746764	0.302112	-0.0223426	0.00693061	0.992324	0.977905	1.00695
ebi-a-GCST90001536	finn-b-ALLERG_RHINITIS	Simple mode	27	-0.0128869	0.0176709	0.472354	-0.047522	0.0217481	0.987196	0.953589	1.02199
ebi-a-GCST90001536	finn-b-ALLERG_RHINITIS	Weighted mode	27	-0.00253493	0.00620582	0.686269	-0.0146983	0.00962848	0.997468	0.985409	1.00967
ebi-a-GCST90001537	finn-b-ALLERG_RHINITIS	MR Egger	28	-0.0121151	0.0296193	0.685869	-0.0701689	0.0459387	0.987958	0.932236	1.04701
ebi-a-GCST90001537	finn-b-ALLERG_RHINITIS	Weighted median	28	-0.0070187	0.0221172	0.750984	-0.0503683	0.0363309	0.993006	0.950879	1.037
ebi-a-GCST90001537	finn-b-ALLERG_RHINITIS	Inverse variance weighted	28	0.00897067	0.0210804	0.670439	-0.0323469	0.0502882	1.00901	0.968171	1.05157
ebi-a-GCST90001537	finn-b-ALLERG_RHINITIS	Simple mode	28	0.0556382	0.0506731	0.281908	-0.0436812	0.154958	1.05722	0.957259	1.16761
ebi-a-GCST90001537	finn-b-ALLERG_RHINITIS	Weighted mode	28	-0.0110715	0.0212033	0.605817	-0.05263	0.0304869	0.98899	0.948731	1.03096
ebi-a-GCST90001538	finn-b-ALLERG_RHINITIS	MR Egger	32	-0.00767294	0.00586841	0.200975	-0.019175	0.00382914	0.992356	0.981008	1.00384
ebi-a-GCST90001538	finn-b-ALLERG_RHINITIS	Weighted median	32	-0.00825878	0.00671473	0.218716	-0.0214197	0.00490209	0.991775	0.978808	1.00491
ebi-a-GCST90001538	finn-b-ALLERG_RHINITIS	Inverse variance weighted	32	-0.00508749	0.00533304	0.340105	-0.0155402	0.00536526	0.994925	0.98458	1.00538
ebi-a-GCST90001538	finn-b-ALLERG_RHINITIS	Simple mode	32	0.00950056	0.0243335	0.698888	-0.0381931	0.0571942	1.00955	0.962527	1.05886
ebi-a-GCST90001538	finn-b-ALLERG_RHINITIS	Weighted mode	32	-0.00683501	0.00605857	0.26791	-0.0187098	0.00503978	0.993188	0.981464	1.00505
ebi-a-GCST90001539	finn-b-ALLERG_RHINITIS	MR Egger	24	-0.0215458	0.027864	0.447605	-0.0761592	0.0330676	0.978685	0.926669	1.03362
ebi-a-GCST90001539	finn-b-ALLERG_RHINITIS	Weighted median	24	-0.013724	0.0265181	0.604784	-0.0656994	0.0382514	0.98637	0.936412	1.03899
ebi-a-GCST90001539	finn-b-ALLERG_RHINITIS	Inverse variance weighted	24	-0.0128832	0.0172079	0.454048	-0.0466106	0.0208442	0.987199	0.954459	1.02106
ebi-a-GCST90001539	finn-b-ALLERG_RHINITIS	Simple mode	24	-0.00150288	0.0437335	0.972883	-0.0872205	0.0842147	0.998498	0.916475	1.08786
ebi-a-GCST90001539	finn-b-ALLERG_RHINITIS	Weighted mode	24	-0.0141678	0.0252493	0.580144	-0.0636564	0.0353208	0.985932	0.938327	1.03595
ebi-a-GCST90001540	finn-b-ALLERG_RHINITIS	MR Egger	25	-0.0370783	0.0599174	0.542113	-0.154516	0.0803597	0.963601	0.856829	1.08368
ebi-a-GCST90001540	finn-b-ALLERG_RHINITIS	Weighted median	25	0.00431657	0.0346831	0.900953	-0.0636624	0.0722955	1.00433	0.938322	1.07497
ebi-a-GCST90001540	finn-b-ALLERG_RHINITIS	Inverse variance weighted	25	0.0237989	0.0300032	0.427654	-0.0350074	0.0826052	1.02408	0.965598	1.08611
ebi-a-GCST90001540	finn-b-ALLERG_RHINITIS	Simple mode	25	-0.0140357	0.0781226	0.858926	-0.167156	0.139085	0.986062	0.846068	1.14922
ebi-a-GCST90001540	finn-b-ALLERG_RHINITIS	Weighted mode	25	-0.0317329	0.0828081	0.704937	-0.194037	0.130571	0.968765	0.823628	1.13948
ebi-a-GCST90001541	finn-b-ALLERG_RHINITIS	MR Egger	35	0.0291416	0.0311666	0.356567	-0.0319449	0.0902281	1.02957	0.96856	1.09442
ebi-a-GCST90001541	finn-b-ALLERG_RHINITIS	Weighted median	35	0.0401881	0.0232181	0.0834706	-0.0053194	0.0856955	1.04101	0.994695	1.08947
ebi-a-GCST90001541	finn-b-ALLERG_RHINITIS	Inverse variance weighted	35	0.0190079	0.018931	0.315351	-0.018097	0.0561127	1.01919	0.982066	1.05772
ebi-a-GCST90001541	finn-b-ALLERG_RHINITIS	Simple mode	35	0.0282802	0.0401063	0.485532	-0.0503282	0.106889	1.02868	0.950917	1.11281
ebi-a-GCST90001541	finn-b-ALLERG_RHINITIS	Weighted mode	35	0.0385197	0.0241009	0.119237	-0.0087181	0.0857574	1.03927	0.99132	1.08954
ebi-a-GCST90001542	finn-b-ALLERG_RHINITIS	MR Egger	24	-0.0346994	0.0115713	0.00661363	-0.0573791	-0.0120197	0.965896	0.944236	0.988052
ebi-a-GCST90001542	finn-b-ALLERG_RHINITIS	Weighted median	24	-0.0287842	0.0137615	0.0364704	-0.0557568	-0.00181162	0.971626	0.945769	0.99819
ebi-a-GCST90001542	finn-b-ALLERG_RHINITIS	Inverse variance weighted	24	-0.0164604	0.0105249	0.117829	-0.0370891	0.00416834	0.983674	0.96359	1.00418
ebi-a-GCST90001542	finn-b-ALLERG_RHINITIS	Simple mode	24	0.0306396	0.0361496	0.405407	-0.0402136	0.101493	1.03111	0.960584	1.10682
ebi-a-GCST90001542	finn-b-ALLERG_RHINITIS	Weighted mode	24	-0.0292312	0.0111505	0.0152561	-0.0510862	-0.0073762	0.971192	0.950197	0.992651
ebi-a-GCST90001543	finn-b-ALLERG_RHINITIS	MR Egger	28	0.00299401	0.0169531	0.861187	-0.0302341	0.0362221	1.003	0.970218	1.03689
ebi-a-GCST90001543	finn-b-ALLERG_RHINITIS	Weighted median	28	0.0128833	0.0187649	0.492359	-0.023896	0.0496625	1.01297	0.976387	1.05092
ebi-a-GCST90001543	finn-b-ALLERG_RHINITIS	Inverse variance weighted	28	-0.0044799	0.01292	0.728786	-0.0298031	0.0208433	0.99553	0.970637	1.02106
ebi-a-GCST90001543	finn-b-ALLERG_RHINITIS	Simple mode	28	0.00368481	0.0326635	0.911015	-0.0603356	0.0677052	1.00369	0.941449	1.07005
ebi-a-GCST90001543	finn-b-ALLERG_RHINITIS	Weighted mode	28	0.00368481	0.016169	0.821446	-0.0280064	0.035376	1.00369	0.972382	1.03601
ebi-a-GCST90001544	finn-b-ALLERG_RHINITIS	MR Egger	20	-0.044792	0.033445	0.197149	-0.110344	0.0207602	0.956196	0.895526	1.02098
ebi-a-GCST90001544	finn-b-ALLERG_RHINITIS	Weighted median	20	-0.0378324	0.0250699	0.131279	-0.0869694	0.0113046	0.962874	0.916705	1.01137
ebi-a-GCST90001544	finn-b-ALLERG_RHINITIS	Inverse variance weighted	20	-0.0341644	0.0209616	0.103132	-0.0752492	0.00692034	0.966413	0.927512	1.00694
ebi-a-GCST90001544	finn-b-ALLERG_RHINITIS	Simple mode	20	-0.0519379	0.0505841	0.317427	-0.151083	0.0472069	0.949388	0.859777	1.04834
ebi-a-GCST90001544	finn-b-ALLERG_RHINITIS	Weighted mode	20	-0.0434132	0.026506	0.117905	-0.095365	0.00853854	0.957516	0.909041	1.00858
ebi-a-GCST90001545	finn-b-ALLERG_RHINITIS	MR Egger	11	0.0390123	0.0466124	0.424286	-0.0523481	0.130373	1.03978	0.948998	1.13925
ebi-a-GCST90001545	finn-b-ALLERG_RHINITIS	Weighted median	11	0.0343829	0.0338794	0.310172	-0.0320208	0.100787	1.03498	0.968486	1.10604
ebi-a-GCST90001545	finn-b-ALLERG_RHINITIS	Inverse variance weighted	11	0.0266983	0.0252918	0.291146	-0.0228736	0.0762703	1.02706	0.977386	1.07925
ebi-a-GCST90001545	finn-b-ALLERG_RHINITIS	Simple mode	11	0.0217237	0.0421176	0.617214	-0.0608268	0.104274	1.02196	0.940986	1.1099
ebi-a-GCST90001545	finn-b-ALLERG_RHINITIS	Weighted mode	11	0.0369194	0.0386022	0.361416	-0.0387409	0.11258	1.03761	0.962	1.11916
ebi-a-GCST90001546	finn-b-ALLERG_RHINITIS	MR Egger	21	-0.0478704	0.0892451	0.597912	-0.222791	0.12705	0.953257	0.800282	1.13547
ebi-a-GCST90001546	finn-b-ALLERG_RHINITIS	Weighted median	21	-0.0565775	0.0408755	0.166315	-0.136694	0.0235386	0.944993	0.872238	1.02382
ebi-a-GCST90001546	finn-b-ALLERG_RHINITIS	Inverse variance weighted	21	0.0124865	0.0411943	0.761805	-0.0682544	0.0932273	1.01256	0.934023	1.09771
ebi-a-GCST90001546	finn-b-ALLERG_RHINITIS	Simple mode	21	-0.0680087	0.0702888	0.344819	-0.205775	0.0697573	0.934252	0.814017	1.07225
ebi-a-GCST90001546	finn-b-ALLERG_RHINITIS	Weighted mode	21	-0.0869005	0.0804173	0.292726	-0.244518	0.0707175	0.916768	0.783082	1.07328
ebi-a-GCST90001547	finn-b-ALLERG_RHINITIS	MR Egger	26	-0.00911286	0.0219384	0.681552	-0.0521122	0.0338865	0.990929	0.949222	1.03447
ebi-a-GCST90001547	finn-b-ALLERG_RHINITIS	Weighted median	26	0.00534755	0.0182291	0.769253	-0.0303815	0.0410766	1.00536	0.970075	1.04193
ebi-a-GCST90001547	finn-b-ALLERG_RHINITIS	Inverse variance weighted	26	0.00593035	0.0183586	0.746674	-0.0300526	0.0419133	1.00595	0.970394	1.0428
ebi-a-GCST90001547	finn-b-ALLERG_RHINITIS	Simple mode	26	-0.0535846	0.0410846	0.204029	-0.13411	0.0269412	0.947826	0.874494	1.02731
ebi-a-GCST90001547	finn-b-ALLERG_RHINITIS	Weighted mode	26	0.000818956	0.0140425	0.953958	-0.0267044	0.0283424	1.00082	0.973649	1.02875
ebi-a-GCST90001548	finn-b-ALLERG_RHINITIS	MR Egger	25	0.019336	0.0380064	0.615769	-0.0551565	0.0938285	1.01952	0.946337	1.09837
ebi-a-GCST90001548	finn-b-ALLERG_RHINITIS	Weighted median	25	0.0127977	0.0322905	0.691861	-0.0504916	0.076087	1.01288	0.950762	1.07906
ebi-a-GCST90001548	finn-b-ALLERG_RHINITIS	Inverse variance weighted	25	-0.00155654	0.0218586	0.943231	-0.0443993	0.0412863	0.998445	0.956572	1.04215
ebi-a-GCST90001548	finn-b-ALLERG_RHINITIS	Simple mode	25	-0.0159631	0.0484085	0.744443	-0.110844	0.0789176	0.984164	0.895079	1.08212
ebi-a-GCST90001548	finn-b-ALLERG_RHINITIS	Weighted mode	25	0.00383766	0.0348666	0.913271	-0.0645008	0.0721761	1.00385	0.937535	1.07484
ebi-a-GCST90001549	finn-b-ALLERG_RHINITIS	MR Egger	31	-0.0217566	0.0411828	0.601316	-0.102475	0.0589617	0.978478	0.902601	1.06073
ebi-a-GCST90001549	finn-b-ALLERG_RHINITIS	Weighted median	31	-0.0227958	0.0287717	0.428187	-0.0791884	0.0335968	0.977462	0.923866	1.03417
ebi-a-GCST90001549	finn-b-ALLERG_RHINITIS	Inverse variance weighted	31	-0.026319	0.0194719	0.176492	-0.0644839	0.011846	0.974024	0.937551	1.01192
ebi-a-GCST90001549	finn-b-ALLERG_RHINITIS	Simple mode	31	-0.0391972	0.055847	0.488172	-0.148657	0.070263	0.961561	0.861864	1.07279
ebi-a-GCST90001549	finn-b-ALLERG_RHINITIS	Weighted mode	31	-0.0287574	0.0462155	0.538481	-0.11934	0.0618249	0.971652	0.887506	1.06378
ebi-a-GCST90001550	finn-b-ALLERG_RHINITIS	MR Egger	22	-0.0662951	0.0472535	0.175961	-0.158912	0.0263217	0.935855	0.853071	1.02667
ebi-a-GCST90001550	finn-b-ALLERG_RHINITIS	Weighted median	22	-0.0249422	0.0314171	0.42725	-0.0865198	0.0366353	0.975366	0.917117	1.03731
ebi-a-GCST90001550	finn-b-ALLERG_RHINITIS	Inverse variance weighted	22	-0.01917	0.0241306	0.426948	-0.066466	0.028126	0.981013	0.935695	1.02853
ebi-a-GCST90001550	finn-b-ALLERG_RHINITIS	Simple mode	22	-0.00583131	0.0450714	0.898289	-0.0941713	0.0825087	0.994186	0.910127	1.08601
ebi-a-GCST90001550	finn-b-ALLERG_RHINITIS	Weighted mode	22	-0.0311264	0.0383601	0.426222	-0.106312	0.0440593	0.969353	0.899144	1.04504
ebi-a-GCST90001551	finn-b-ALLERG_RHINITIS	MR Egger	28	0.00277302	0.00354562	0.441222	-0.0041764	0.00972245	1.00278	0.995832	1.00977
ebi-a-GCST90001551	finn-b-ALLERG_RHINITIS	Weighted median	28	0.00299322	0.00380694	0.431718	-0.00446837	0.0104548	1.003	0.995542	1.01051
ebi-a-GCST90001551	finn-b-ALLERG_RHINITIS	Inverse variance weighted	28	0.00329759	0.00345487	0.339843	-0.00347395	0.0100691	1.0033	0.996532	1.01012
ebi-a-GCST90001551	finn-b-ALLERG_RHINITIS	Simple mode	28	0.0279263	0.0342372	0.421827	-0.0391787	0.0950313	1.02832	0.961579	1.09969
ebi-a-GCST90001551	finn-b-ALLERG_RHINITIS	Weighted mode	28	0.00223089	0.00355076	0.535097	-0.00472861	0.00919038	1.00223	0.995283	1.00923
ebi-a-GCST90001552	finn-b-ALLERG_RHINITIS	MR Egger	37	0.00424588	0.00357956	0.243555	-0.00277006	0.0112618	1.00425	0.997234	1.01133
ebi-a-GCST90001552	finn-b-ALLERG_RHINITIS	Weighted median	37	0.00304309	0.00353679	0.389562	-0.00388901	0.0099752	1.00305	0.996119	1.01003
ebi-a-GCST90001552	finn-b-ALLERG_RHINITIS	Inverse variance weighted	37	0.00709323	0.00366842	0.053163	-9.68671e-05	0.0142833	1.00712	0.999903	1.01439
ebi-a-GCST90001552	finn-b-ALLERG_RHINITIS	Simple mode	37	0.0251524	0.0155267	0.113974	-0.00528004	0.0555848	1.02547	0.994734	1.05716
ebi-a-GCST90001552	finn-b-ALLERG_RHINITIS	Weighted mode	37	0.00509444	0.00310275	0.109317	-0.000986945	0.0111758	1.00511	0.999014	1.01124
ebi-a-GCST90001553	finn-b-ALLERG_RHINITIS	MR Egger	29	0.00337283	0.0040336	0.410391	-0.00453303	0.0112787	1.00338	0.995477	1.01134
ebi-a-GCST90001553	finn-b-ALLERG_RHINITIS	Weighted median	29	0.00288214	0.0036131	0.42505	-0.00419954	0.00996381	1.00289	0.995809	1.01001
ebi-a-GCST90001553	finn-b-ALLERG_RHINITIS	Inverse variance weighted	29	0.00449142	0.00394826	0.2553	-0.00324716	0.01223	1.0045	0.996758	1.01231
ebi-a-GCST90001553	finn-b-ALLERG_RHINITIS	Simple mode	29	0.0304762	0.0274603	0.276515	-0.0233461	0.0842985	1.03095	0.976924	1.08795
ebi-a-GCST90001553	finn-b-ALLERG_RHINITIS	Weighted mode	29	0.00250536	0.00358279	0.490148	-0.00451691	0.00952763	1.00251	0.995493	1.00957
ebi-a-GCST90001554	finn-b-ALLERG_RHINITIS	MR Egger	24	-0.0284542	0.0134847	0.0464512	-0.0548842	-0.00202417	0.971947	0.946595	0.997978
ebi-a-GCST90001554	finn-b-ALLERG_RHINITIS	Weighted median	24	-0.0321356	0.0147205	0.0290317	-0.0609877	-0.00328349	0.968375	0.940835	0.996722
ebi-a-GCST90001554	finn-b-ALLERG_RHINITIS	Inverse variance weighted	24	-0.023155	0.0111653	0.0380943	-0.045039	-0.00127104	0.977111	0.95596	0.99873
ebi-a-GCST90001554	finn-b-ALLERG_RHINITIS	Simple mode	24	-0.0605655	0.0374729	0.119675	-0.134012	0.0128813	0.941232	0.874579	1.01296
ebi-a-GCST90001554	finn-b-ALLERG_RHINITIS	Weighted mode	24	-0.0335838	0.0128791	0.0157393	-0.0588269	-0.00834068	0.966974	0.94287	0.991694
ebi-a-GCST90001555	finn-b-ALLERG_RHINITIS	MR Egger	24	-0.0223348	0.0092897	0.0250655	-0.0405426	-0.00412702	0.977913	0.960268	0.995881
ebi-a-GCST90001555	finn-b-ALLERG_RHINITIS	Weighted median	24	-0.0190969	0.0112712	0.0902072	-0.0411884	0.00299469	0.981084	0.959648	1.003
ebi-a-GCST90001555	finn-b-ALLERG_RHINITIS	Inverse variance weighted	24	-0.0169559	0.00816743	0.0378902	-0.0329641	-0.000947751	0.983187	0.967573	0.999053
ebi-a-GCST90001555	finn-b-ALLERG_RHINITIS	Simple mode	24	0.00967892	0.0259077	0.712129	-0.0411001	0.0604579	1.00973	0.959733	1.06232
ebi-a-GCST90001555	finn-b-ALLERG_RHINITIS	Weighted mode	24	-0.0206272	0.00876197	0.027477	-0.0378006	-0.00345372	0.979584	0.962905	0.996552
ebi-a-GCST90001556	finn-b-ALLERG_RHINITIS	MR Egger	15	-0.0102773	0.0182237	0.582388	-0.0459958	0.0254413	0.989775	0.955046	1.02577
ebi-a-GCST90001556	finn-b-ALLERG_RHINITIS	Weighted median	15	-0.0215808	0.0178472	0.226586	-0.0565613	0.0133997	0.97865	0.945009	1.01349
ebi-a-GCST90001556	finn-b-ALLERG_RHINITIS	Inverse variance weighted	15	-0.00461945	0.013944	0.740429	-0.0319498	0.0227109	0.995391	0.968555	1.02297
ebi-a-GCST90001556	finn-b-ALLERG_RHINITIS	Simple mode	15	0.00477182	0.0311848	0.880568	-0.0563503	0.065894	1.00478	0.945208	1.06811
ebi-a-GCST90001556	finn-b-ALLERG_RHINITIS	Weighted mode	15	-0.0111984	0.014979	0.467068	-0.0405572	0.0181603	0.988864	0.960254	1.01833
ebi-a-GCST90001557	finn-b-ALLERG_RHINITIS	MR Egger	18	-0.0205006	0.0381748	0.598644	-0.0953231	0.0543219	0.979708	0.909079	1.05582
ebi-a-GCST90001557	finn-b-ALLERG_RHINITIS	Weighted median	18	-0.0426965	0.0280954	0.128588	-0.0977635	0.0123705	0.958202	0.906863	1.01245
ebi-a-GCST90001557	finn-b-ALLERG_RHINITIS	Inverse variance weighted	18	-0.022268	0.0197798	0.260252	-0.0610364	0.0165004	0.977978	0.940789	1.01664
ebi-a-GCST90001557	finn-b-ALLERG_RHINITIS	Simple mode	18	-0.042472	0.0447623	0.355999	-0.130206	0.0452621	0.958417	0.877914	1.0463
ebi-a-GCST90001557	finn-b-ALLERG_RHINITIS	Weighted mode	18	-0.0274127	0.0268746	0.322014	-0.0800869	0.0252614	0.97296	0.923036	1.02558
ebi-a-GCST90001558	finn-b-ALLERG_RHINITIS	MR Egger	24	0.0083948	0.0218299	0.704259	-0.0343917	0.0511813	1.00843	0.966193	1.05251
ebi-a-GCST90001558	finn-b-ALLERG_RHINITIS	Weighted median	24	-0.0280206	0.0195313	0.151387	-0.0663021	0.0102608	0.972368	0.935848	1.01031
ebi-a-GCST90001558	finn-b-ALLERG_RHINITIS	Inverse variance weighted	24	-0.000113021	0.0133717	0.993256	-0.0263215	0.0260954	0.999887	0.974022	1.02644
ebi-a-GCST90001558	finn-b-ALLERG_RHINITIS	Simple mode	24	-0.0129146	0.0351754	0.716865	-0.0818583	0.0560292	0.987168	0.921402	1.05763
ebi-a-GCST90001558	finn-b-ALLERG_RHINITIS	Weighted mode	24	-0.0257121	0.0207354	0.227474	-0.0663536	0.0149293	0.974616	0.9358	1.01504
ebi-a-GCST90001559	finn-b-ALLERG_RHINITIS	MR Egger	18	-0.00371549	0.0245714	0.881698	-0.0518754	0.0444444	0.996291	0.949447	1.04545
ebi-a-GCST90001559	finn-b-ALLERG_RHINITIS	Weighted median	18	-0.00954521	0.0216023	0.65859	-0.0518858	0.0327954	0.9905	0.949437	1.03334
ebi-a-GCST90001559	finn-b-ALLERG_RHINITIS	Inverse variance weighted	18	-0.00663118	0.0157332	0.673406	-0.0374682	0.0242058	0.993391	0.963225	1.0245
ebi-a-GCST90001559	finn-b-ALLERG_RHINITIS	Simple mode	18	-0.0217609	0.034581	0.537536	-0.0895396	0.0460179	0.978474	0.914352	1.04709
ebi-a-GCST90001559	finn-b-ALLERG_RHINITIS	Weighted mode	18	-0.0134261	0.0203666	0.518585	-0.0533447	0.0264925	0.986664	0.948053	1.02685
ebi-a-GCST90001560	finn-b-ALLERG_RHINITIS	MR Egger	28	0.00643235	0.00446287	0.161436	-0.00231488	0.0151796	1.00645	0.997688	1.0153
ebi-a-GCST90001560	finn-b-ALLERG_RHINITIS	Weighted median	28	0.00173215	0.00482407	0.719547	-0.00772303	0.0111873	1.00173	0.992307	1.01125
ebi-a-GCST90001560	finn-b-ALLERG_RHINITIS	Inverse variance weighted	28	0.0064317	0.00406958	0.114008	-0.00154467	0.0144081	1.00645	0.998457	1.01451
ebi-a-GCST90001560	finn-b-ALLERG_RHINITIS	Simple mode	28	-0.0243258	0.0131854	0.0760485	-0.0501691	0.00151762	0.975968	0.951069	1.00152
ebi-a-GCST90001560	finn-b-ALLERG_RHINITIS	Weighted mode	28	0.00716466	0.00389477	0.0768533	-0.000469086	0.0147984	1.00719	0.999531	1.01491
ebi-a-GCST90001561	finn-b-ALLERG_RHINITIS	MR Egger	27	0.0116685	0.00679742	0.0984176	-0.00165442	0.0249915	1.01174	0.998347	1.02531
ebi-a-GCST90001561	finn-b-ALLERG_RHINITIS	Weighted median	27	0.00126114	0.00874167	0.885289	-0.0158725	0.0183948	1.00126	0.984253	1.01857
ebi-a-GCST90001561	finn-b-ALLERG_RHINITIS	Inverse variance weighted	27	0.00935573	0.00615248	0.128349	-0.00270313	0.0214146	1.0094	0.997301	1.02165
ebi-a-GCST90001561	finn-b-ALLERG_RHINITIS	Simple mode	27	-0.00170585	0.0188703	0.928663	-0.0386916	0.0352799	0.998296	0.962047	1.03591
ebi-a-GCST90001561	finn-b-ALLERG_RHINITIS	Weighted mode	27	0.00833371	0.00612038	0.184997	-0.00366223	0.0203297	1.00837	0.996344	1.02054
ebi-a-GCST90001562	finn-b-ALLERG_RHINITIS	MR Egger	36	0.00420852	0.00359289	0.249602	-0.00283354	0.0112506	1.00422	0.99717	1.01131
ebi-a-GCST90001562	finn-b-ALLERG_RHINITIS	Weighted median	36	0.00337817	0.00371577	0.363274	-0.00390473	0.0106611	1.00338	0.996103	1.01072
ebi-a-GCST90001562	finn-b-ALLERG_RHINITIS	Inverse variance weighted	36	0.00469399	0.00329709	0.154539	-0.0017683	0.0111563	1.00471	0.998233	1.01122
ebi-a-GCST90001562	finn-b-ALLERG_RHINITIS	Simple mode	36	0.00169971	0.0125925	0.893403	-0.0229816	0.026381	1.0017	0.97728	1.02673
ebi-a-GCST90001562	finn-b-ALLERG_RHINITIS	Weighted mode	36	0.0038753	0.00295831	0.198739	-0.00192299	0.00967358	1.00388	0.998079	1.00972
ebi-a-GCST90001563	finn-b-ALLERG_RHINITIS	MR Egger	4	-0.0143164	0.0270053	0.64899	-0.0672467	0.0386139	0.985786	0.934964	1.03937
ebi-a-GCST90001563	finn-b-ALLERG_RHINITIS	Weighted median	4	-0.0225178	0.0204321	0.270426	-0.0625646	0.017529	0.977734	0.939352	1.01768
ebi-a-GCST90001563	finn-b-ALLERG_RHINITIS	Inverse variance weighted	4	-0.0240213	0.017566	0.171471	-0.0584506	0.010408	0.976265	0.943225	1.01046
ebi-a-GCST90001563	finn-b-ALLERG_RHINITIS	Simple mode	4	-0.0288483	0.0271322	0.365667	-0.0820275	0.0243309	0.971564	0.921247	1.02463
ebi-a-GCST90001563	finn-b-ALLERG_RHINITIS	Weighted mode	4	-0.0223898	0.018655	0.316193	-0.0589536	0.0141739	0.977859	0.94275	1.01427
ebi-a-GCST90001564	finn-b-ALLERG_RHINITIS	MR Egger	16	-0.0158729	0.0256388	0.545796	-0.0661249	0.0343791	0.984252	0.936014	1.03498
ebi-a-GCST90001564	finn-b-ALLERG_RHINITIS	Weighted median	16	-0.0270901	0.024503	0.268907	-0.0751159	0.0209358	0.973274	0.927636	1.02116
ebi-a-GCST90001564	finn-b-ALLERG_RHINITIS	Inverse variance weighted	16	-0.0232317	0.0183877	0.206432	-0.0592717	0.0128082	0.977036	0.942451	1.01289
ebi-a-GCST90001564	finn-b-ALLERG_RHINITIS	Simple mode	16	-0.0297323	0.0326432	0.376792	-0.093713	0.0342484	0.970705	0.910544	1.03484
ebi-a-GCST90001564	finn-b-ALLERG_RHINITIS	Weighted mode	16	-0.0207063	0.0235834	0.39379	-0.0669298	0.0255172	0.979507	0.935261	1.02585
ebi-a-GCST90001565	finn-b-ALLERG_RHINITIS	MR Egger	16	0.00913164	0.0254119	0.7247	-0.0406758	0.0589391	1.00917	0.96014	1.06071
ebi-a-GCST90001565	finn-b-ALLERG_RHINITIS	Weighted median	16	-0.00189234	0.0266883	0.943473	-0.0542015	0.0504168	0.998109	0.947241	1.05171
ebi-a-GCST90001565	finn-b-ALLERG_RHINITIS	Inverse variance weighted	16	0.00870325	0.0198749	0.661457	-0.0302515	0.047658	1.00874	0.970201	1.04881
ebi-a-GCST90001565	finn-b-ALLERG_RHINITIS	Simple mode	16	-0.00647093	0.039207	0.871112	-0.0833166	0.0703748	0.99355	0.92006	1.07291
ebi-a-GCST90001565	finn-b-ALLERG_RHINITIS	Weighted mode	16	-0.000788791	0.0243507	0.974586	-0.0485162	0.0469386	0.999212	0.952642	1.04806
ebi-a-GCST90001566	finn-b-ALLERG_RHINITIS	MR Egger	18	0.0570912	0.0451481	0.224149	-0.031399	0.145581	1.05875	0.969089	1.15671
ebi-a-GCST90001566	finn-b-ALLERG_RHINITIS	Weighted median	18	0.0300209	0.0322861	0.352454	-0.0332598	0.0933015	1.03048	0.967287	1.09779
ebi-a-GCST90001566	finn-b-ALLERG_RHINITIS	Inverse variance weighted	18	0.0041383	0.0286411	0.885115	-0.0519983	0.0602749	1.00415	0.94933	1.06213
ebi-a-GCST90001566	finn-b-ALLERG_RHINITIS	Simple mode	18	0.0071876	0.0496121	0.886513	-0.0900521	0.104427	1.00721	0.913884	1.11007
ebi-a-GCST90001566	finn-b-ALLERG_RHINITIS	Weighted mode	18	0.0253234	0.0290567	0.395613	-0.0316277	0.0822744	1.02565	0.968867	1.08575
ebi-a-GCST90001567	finn-b-ALLERG_RHINITIS	MR Egger	22	3.35327e-05	0.0325962	0.999189	-0.063855	0.0639221	1.00003	0.938141	1.06601
ebi-a-GCST90001567	finn-b-ALLERG_RHINITIS	Weighted median	22	-0.0213826	0.0281799	0.447979	-0.0766152	0.03385	0.978844	0.926246	1.03443
ebi-a-GCST90001567	finn-b-ALLERG_RHINITIS	Inverse variance weighted	22	-0.00420845	0.0229437	0.854464	-0.0491781	0.0407612	0.9958	0.952012	1.0416
ebi-a-GCST90001567	finn-b-ALLERG_RHINITIS	Simple mode	22	-0.0212965	0.0592423	0.722825	-0.137411	0.0948184	0.978929	0.871612	1.09946
ebi-a-GCST90001567	finn-b-ALLERG_RHINITIS	Weighted mode	22	-0.0146136	0.0284971	0.613437	-0.0704678	0.0412407	0.985493	0.931958	1.0421
ebi-a-GCST90001568	finn-b-ALLERG_RHINITIS	MR Egger	20	-0.0309634	0.0423274	0.473878	-0.113925	0.0519984	0.969511	0.892325	1.05337
ebi-a-GCST90001568	finn-b-ALLERG_RHINITIS	Weighted median	20	-0.0153346	0.0312632	0.62378	-0.0766105	0.0459413	0.984782	0.926251	1.04701
ebi-a-GCST90001568	finn-b-ALLERG_RHINITIS	Inverse variance weighted	20	-0.0158202	0.0273772	0.563358	-0.0694795	0.0378391	0.984304	0.932879	1.03856
ebi-a-GCST90001568	finn-b-ALLERG_RHINITIS	Simple mode	20	0.0118953	0.0457027	0.797451	-0.077682	0.101473	1.01197	0.925259	1.1068
ebi-a-GCST90001568	finn-b-ALLERG_RHINITIS	Weighted mode	20	-0.0129295	0.0286313	0.656679	-0.0690468	0.0431878	0.987154	0.933283	1.04413
ebi-a-GCST90001569	finn-b-ALLERG_RHINITIS	MR Egger	19	0.0240788	0.043085	0.583539	-0.0603677	0.108525	1.02437	0.941418	1.11463
ebi-a-GCST90001569	finn-b-ALLERG_RHINITIS	Weighted median	19	0.045345	0.0336596	0.177927	-0.0206278	0.111318	1.04639	0.979584	1.11775
ebi-a-GCST90001569	finn-b-ALLERG_RHINITIS	Inverse variance weighted	19	0.0228571	0.0239023	0.338935	-0.0239914	0.0697056	1.02312	0.976294	1.07219
ebi-a-GCST90001569	finn-b-ALLERG_RHINITIS	Simple mode	19	-0.0143967	0.0529	0.788604	-0.118081	0.0892874	0.985706	0.888624	1.09339
ebi-a-GCST90001569	finn-b-ALLERG_RHINITIS	Weighted mode	19	0.0511325	0.0459505	0.280447	-0.0389305	0.141195	1.05246	0.961818	1.15165
ebi-a-GCST90001570	finn-b-ALLERG_RHINITIS	MR Egger	30	0.00179082	0.0048464	0.714523	-0.00770813	0.0112898	1.00179	0.992322	1.01135
ebi-a-GCST90001570	finn-b-ALLERG_RHINITIS	Weighted median	30	0.00197897	0.00530098	0.708909	-0.00841095	0.0123689	1.00198	0.991624	1.01245
ebi-a-GCST90001570	finn-b-ALLERG_RHINITIS	Inverse variance weighted	30	0.00232619	0.00457205	0.610903	-0.00663503	0.0112874	1.00233	0.993387	1.01135
ebi-a-GCST90001570	finn-b-ALLERG_RHINITIS	Simple mode	30	-0.0169092	0.0278591	0.548605	-0.0715131	0.0376947	0.983233	0.930984	1.03841
ebi-a-GCST90001570	finn-b-ALLERG_RHINITIS	Weighted mode	30	0.00200097	0.00498043	0.690801	-0.00776067	0.0117626	1.002	0.992269	1.01183
ebi-a-GCST90001571	finn-b-ALLERG_RHINITIS	MR Egger	23	0.029582	0.040213	0.47009	-0.0492354	0.108399	1.03002	0.951957	1.11449
ebi-a-GCST90001571	finn-b-ALLERG_RHINITIS	Weighted median	23	0.0196449	0.0280452	0.483631	-0.0353236	0.0746135	1.01984	0.965293	1.07747
ebi-a-GCST90001571	finn-b-ALLERG_RHINITIS	Inverse variance weighted	23	0.0154956	0.0232696	0.505465	-0.0301128	0.061104	1.01562	0.970336	1.06301
ebi-a-GCST90001571	finn-b-ALLERG_RHINITIS	Simple mode	23	0.0161764	0.0406577	0.694561	-0.0635127	0.0958656	1.01631	0.938462	1.10061
ebi-a-GCST90001571	finn-b-ALLERG_RHINITIS	Weighted mode	23	0.0216734	0.02926	0.466696	-0.0356761	0.079023	1.02191	0.964953	1.08223
ebi-a-GCST90001572	finn-b-ALLERG_RHINITIS	MR Egger	22	-0.00261733	0.00498224	0.605129	-0.0123825	0.00714787	0.997386	0.987694	1.00717
ebi-a-GCST90001572	finn-b-ALLERG_RHINITIS	Weighted median	22	-0.00223245	0.00523906	0.670023	-0.012501	0.0080361	0.99777	0.987577	1.00807
ebi-a-GCST90001572	finn-b-ALLERG_RHINITIS	Inverse variance weighted	22	-0.00177106	0.00475733	0.709685	-0.0110954	0.0075533	0.998231	0.988966	1.00758
ebi-a-GCST90001572	finn-b-ALLERG_RHINITIS	Simple mode	22	0.0111387	0.03254	0.735521	-0.0526397	0.0749171	1.0112	0.948722	1.07779
ebi-a-GCST90001572	finn-b-ALLERG_RHINITIS	Weighted mode	22	-0.00251303	0.00501187	0.621295	-0.0123363	0.00731025	0.99749	0.987739	1.00734
ebi-a-GCST90001573	finn-b-ALLERG_RHINITIS	MR Egger	28	-0.00145351	0.00506032	0.776207	-0.0113717	0.00846471	0.998548	0.988693	1.0085
ebi-a-GCST90001573	finn-b-ALLERG_RHINITIS	Weighted median	28	-0.00260427	0.00545633	0.633153	-0.0132987	0.00809013	0.997399	0.986789	1.00812
ebi-a-GCST90001573	finn-b-ALLERG_RHINITIS	Inverse variance weighted	28	-0.00377324	0.00476863	0.428791	-0.0131197	0.00557327	0.996234	0.986966	1.00559
ebi-a-GCST90001573	finn-b-ALLERG_RHINITIS	Simple mode	28	-0.0294728	0.025018	0.249051	-0.0785082	0.0195626	0.970957	0.924495	1.01976
ebi-a-GCST90001573	finn-b-ALLERG_RHINITIS	Weighted mode	28	-0.00260943	0.00508319	0.611885	-0.0125725	0.00735362	0.997394	0.987506	1.00738
ebi-a-GCST90001574	finn-b-ALLERG_RHINITIS	MR Egger	24	-0.00117473	0.00496398	0.815118	-0.0109041	0.00855467	0.998826	0.989155	1.00859
ebi-a-GCST90001574	finn-b-ALLERG_RHINITIS	Weighted median	24	-0.00235455	0.00511603	0.645351	-0.012382	0.00767286	0.997648	0.987694	1.0077
ebi-a-GCST90001574	finn-b-ALLERG_RHINITIS	Inverse variance weighted	24	-0.00302059	0.0047129	0.521576	-0.0122579	0.0062167	0.996984	0.987817	1.00624
ebi-a-GCST90001574	finn-b-ALLERG_RHINITIS	Simple mode	24	-0.0159393	0.0259854	0.545636	-0.0668707	0.0349922	0.984187	0.935316	1.03561
ebi-a-GCST90001574	finn-b-ALLERG_RHINITIS	Weighted mode	24	-0.00237983	0.00486985	0.62969	-0.0119247	0.00716507	0.997623	0.988146	1.00719
ebi-a-GCST90001575	finn-b-ALLERG_RHINITIS	MR Egger	34	-0.013586	0.0189683	0.479034	-0.0507638	0.0235919	0.986506	0.950503	1.02387
ebi-a-GCST90001575	finn-b-ALLERG_RHINITIS	Weighted median	34	-0.0166961	0.0210816	0.428374	-0.0580161	0.0246238	0.983442	0.943635	1.02493
ebi-a-GCST90001575	finn-b-ALLERG_RHINITIS	Inverse variance weighted	34	0.00103266	0.0135801	0.939386	-0.0255844	0.0276497	1.00103	0.97474	1.02804
ebi-a-GCST90001575	finn-b-ALLERG_RHINITIS	Simple mode	34	0.0392855	0.035475	0.276122	-0.0302455	0.108817	1.04007	0.970207	1.11496
ebi-a-GCST90001575	finn-b-ALLERG_RHINITIS	Weighted mode	34	-0.015468	0.019305	0.428723	-0.0533057	0.0223698	0.984651	0.94809	1.02262
ebi-a-GCST90001576	finn-b-ALLERG_RHINITIS	MR Egger	15	0.0221948	0.0630616	0.730512	-0.101406	0.145796	1.02244	0.903566	1.15696
ebi-a-GCST90001576	finn-b-ALLERG_RHINITIS	Weighted median	15	-0.0861453	0.0411652	0.0363785	-0.166829	-0.00546145	0.917461	0.846344	0.994553
ebi-a-GCST90001576	finn-b-ALLERG_RHINITIS	Inverse variance weighted	15	-0.0843375	0.0351485	0.0164192	-0.153229	-0.0154464	0.919121	0.857934	0.984672
ebi-a-GCST90001576	finn-b-ALLERG_RHINITIS	Simple mode	15	-0.115505	0.0682017	0.112467	-0.24918	0.0181703	0.890916	0.779439	1.01834
ebi-a-GCST90001576	finn-b-ALLERG_RHINITIS	Weighted mode	15	-0.0761776	0.0501019	0.150657	-0.174377	0.0220221	0.926652	0.83998	1.02227
ebi-a-GCST90001577	finn-b-ALLERG_RHINITIS	MR Egger	32	0.0444619	0.0328144	0.185549	-0.0198543	0.108778	1.04547	0.980342	1.11492
ebi-a-GCST90001577	finn-b-ALLERG_RHINITIS	Weighted median	32	0.043708	0.0295075	0.13854	-0.0141268	0.101543	1.04468	0.985973	1.10688
ebi-a-GCST90001577	finn-b-ALLERG_RHINITIS	Inverse variance weighted	32	0.020823	0.0207449	0.315492	-0.019837	0.0614831	1.02104	0.980358	1.06341
ebi-a-GCST90001577	finn-b-ALLERG_RHINITIS	Simple mode	32	0.034439	0.0476768	0.475497	-0.0590074	0.127886	1.03504	0.9427	1.13642
ebi-a-GCST90001577	finn-b-ALLERG_RHINITIS	Weighted mode	32	0.0424255	0.0264086	0.118303	-0.00933538	0.0941863	1.04334	0.990708	1.09876
ebi-a-GCST90001578	finn-b-ALLERG_RHINITIS	MR Egger	27	-0.0521367	0.0617716	0.40666	-0.173209	0.0689356	0.949199	0.840962	1.07137
ebi-a-GCST90001578	finn-b-ALLERG_RHINITIS	Weighted median	27	-0.0380181	0.0337923	0.260567	-0.104251	0.0282149	0.962696	0.900999	1.02862
ebi-a-GCST90001578	finn-b-ALLERG_RHINITIS	Inverse variance weighted	27	-0.0461293	0.0294587	0.117373	-0.103868	0.0116098	0.954919	0.901344	1.01168
ebi-a-GCST90001578	finn-b-ALLERG_RHINITIS	Simple mode	27	-0.0469655	0.0591574	0.434436	-0.162914	0.0689829	0.95412	0.849664	1.07142
ebi-a-GCST90001578	finn-b-ALLERG_RHINITIS	Weighted mode	27	-0.0469655	0.0375842	0.222575	-0.12063	0.0266994	0.95412	0.886361	1.02706
ebi-a-GCST90001579	finn-b-ALLERG_RHINITIS	MR Egger	18	0.00407539	0.0171533	0.815218	-0.0295452	0.037696	1.00408	0.970887	1.03842
ebi-a-GCST90001579	finn-b-ALLERG_RHINITIS	Weighted median	18	0.0106505	0.018303	0.560633	-0.0252233	0.0465244	1.01071	0.975092	1.04762
ebi-a-GCST90001579	finn-b-ALLERG_RHINITIS	Inverse variance weighted	18	0.0142637	0.0136114	0.294673	-0.0124146	0.0409421	1.01437	0.987662	1.04179
ebi-a-GCST90001579	finn-b-ALLERG_RHINITIS	Simple mode	18	0.00166813	0.0343078	0.961787	-0.0655752	0.0689115	1.00167	0.936529	1.07134
ebi-a-GCST90001579	finn-b-ALLERG_RHINITIS	Weighted mode	18	0.010116	0.0156125	0.525674	-0.0204844	0.0407165	1.01017	0.979724	1.04156
ebi-a-GCST90001580	finn-b-ALLERG_RHINITIS	MR Egger	21	-0.0487414	0.0374788	0.208982	-0.1222	0.0247171	0.952427	0.884972	1.02503
ebi-a-GCST90001580	finn-b-ALLERG_RHINITIS	Weighted median	21	-0.0125174	0.0233929	0.592584	-0.0583675	0.0333327	0.987561	0.943303	1.03389
ebi-a-GCST90001580	finn-b-ALLERG_RHINITIS	Inverse variance weighted	21	-0.0155928	0.0253839	0.539029	-0.0653452	0.0341595	0.984528	0.936744	1.03475
ebi-a-GCST90001580	finn-b-ALLERG_RHINITIS	Simple mode	21	-0.00110697	0.0389833	0.977628	-0.0775143	0.0753003	0.998894	0.925414	1.07821
ebi-a-GCST90001580	finn-b-ALLERG_RHINITIS	Weighted mode	21	-0.014276	0.0212379	0.509153	-0.0559024	0.0273504	0.985825	0.945631	1.02773
ebi-a-GCST90001581	finn-b-ALLERG_RHINITIS	MR Egger	25	-0.00243232	0.00213459	0.266233	-0.00661611	0.00175148	0.997571	0.993406	1.00175
ebi-a-GCST90001581	finn-b-ALLERG_RHINITIS	Weighted median	25	-0.0027648	0.00217398	0.203455	-0.0070258	0.0014962	0.997239	0.992999	1.0015
ebi-a-GCST90001581	finn-b-ALLERG_RHINITIS	Inverse variance weighted	25	-0.00323582	0.00216828	0.135609	-0.00748565	0.00101401	0.996769	0.992542	1.00101
ebi-a-GCST90001581	finn-b-ALLERG_RHINITIS	Simple mode	25	-0.0153084	0.0189684	0.427565	-0.0524866	0.0218697	0.984808	0.948867	1.02211
ebi-a-GCST90001581	finn-b-ALLERG_RHINITIS	Weighted mode	25	-0.00300361	0.00203448	0.152851	-0.00699118	0.000983969	0.997001	0.993033	1.00098
ebi-a-GCST90001582	finn-b-ALLERG_RHINITIS	MR Egger	29	-0.0210759	0.0146695	0.162287	-0.049828	0.00767634	0.979145	0.951393	1.00771
ebi-a-GCST90001582	finn-b-ALLERG_RHINITIS	Weighted median	29	-0.0182604	0.0148796	0.219744	-0.0474245	0.0109036	0.981905	0.953682	1.01096
ebi-a-GCST90001582	finn-b-ALLERG_RHINITIS	Inverse variance weighted	29	-0.0248093	0.0121779	0.0416266	-0.0486781	-0.000940551	0.975496	0.952488	0.99906
ebi-a-GCST90001582	finn-b-ALLERG_RHINITIS	Simple mode	29	-0.013863	0.0340616	0.687104	-0.0806237	0.0528977	0.986233	0.922541	1.05432
ebi-a-GCST90001582	finn-b-ALLERG_RHINITIS	Weighted mode	29	-0.0185924	0.0111024	0.105144	-0.0403531	0.00316841	0.981579	0.96045	1.00317
ebi-a-GCST90001583	finn-b-ALLERG_RHINITIS	MR Egger	27	-0.0215415	0.0126766	0.101673	-0.0463876	0.00330466	0.978689	0.954672	1.00331
ebi-a-GCST90001583	finn-b-ALLERG_RHINITIS	Weighted median	27	-0.0179878	0.012429	0.14783	-0.0423486	0.00637309	0.982173	0.958536	1.00639
ebi-a-GCST90001583	finn-b-ALLERG_RHINITIS	Inverse variance weighted	27	-0.0196871	0.0105903	0.0630294	-0.040444	0.00106979	0.980505	0.960363	1.00107
ebi-a-GCST90001583	finn-b-ALLERG_RHINITIS	Simple mode	27	-0.0145362	0.0232188	0.536739	-0.0600451	0.0309727	0.985569	0.941722	1.03146
ebi-a-GCST90001583	finn-b-ALLERG_RHINITIS	Weighted mode	27	-0.0185849	0.00983399	0.069974	-0.0378596	0.000689673	0.981587	0.962848	1.00069
ebi-a-GCST90001584	finn-b-ALLERG_RHINITIS	MR Egger	23	-0.0142263	0.0273445	0.608322	-0.0678215	0.0393688	0.985874	0.934427	1.04015
ebi-a-GCST90001584	finn-b-ALLERG_RHINITIS	Weighted median	23	-0.011153	0.0261563	0.669817	-0.0624193	0.0401133	0.988909	0.939489	1.04093
ebi-a-GCST90001584	finn-b-ALLERG_RHINITIS	Inverse variance weighted	23	0.00902686	0.018662	0.628597	-0.0275506	0.0456044	1.00907	0.972825	1.04666
ebi-a-GCST90001584	finn-b-ALLERG_RHINITIS	Simple mode	23	-0.00629998	0.036777	0.865552	-0.0783829	0.0657829	0.99372	0.92461	1.06799
ebi-a-GCST90001584	finn-b-ALLERG_RHINITIS	Weighted mode	23	-0.0146625	0.0291895	0.620434	-0.071874	0.042549	0.985445	0.930648	1.04347
ebi-a-GCST90001585	finn-b-ALLERG_RHINITIS	MR Egger	25	-0.0526487	0.0406771	0.208404	-0.132376	0.0270784	0.948713	0.876012	1.02745
ebi-a-GCST90001585	finn-b-ALLERG_RHINITIS	Weighted median	25	-0.0113707	0.0266271	0.669353	-0.0635599	0.0408185	0.988694	0.938418	1.04166
ebi-a-GCST90001585	finn-b-ALLERG_RHINITIS	Inverse variance weighted	25	-0.0153325	0.0239016	0.521207	-0.0621796	0.0315146	0.984784	0.939714	1.03202
ebi-a-GCST90001585	finn-b-ALLERG_RHINITIS	Simple mode	25	0.0225725	0.0400419	0.578173	-0.0559097	0.101055	1.02283	0.945625	1.10634
ebi-a-GCST90001585	finn-b-ALLERG_RHINITIS	Weighted mode	25	-0.013832	0.0246583	0.580035	-0.0621622	0.0344983	0.986263	0.93973	1.0351
ebi-a-GCST90001586	finn-b-ALLERG_RHINITIS	MR Egger	24	-0.00249093	0.0100958	0.807406	-0.0222787	0.0172969	0.997512	0.977968	1.01745
ebi-a-GCST90001586	finn-b-ALLERG_RHINITIS	Weighted median	24	-0.000730469	0.0103682	0.943833	-0.0210522	0.0195913	0.99927	0.979168	1.01978
ebi-a-GCST90001586	finn-b-ALLERG_RHINITIS	Inverse variance weighted	24	-0.00354053	0.00876248	0.686172	-0.020715	0.0136339	0.996466	0.979498	1.01373
ebi-a-GCST90001586	finn-b-ALLERG_RHINITIS	Simple mode	24	-0.0270856	0.0325632	0.414082	-0.0909094	0.0367382	0.973278	0.9131	1.03742
ebi-a-GCST90001586	finn-b-ALLERG_RHINITIS	Weighted mode	24	-0.0019752	0.00927947	0.833314	-0.020163	0.0162126	0.998027	0.980039	1.01634
ebi-a-GCST90001587	finn-b-ALLERG_RHINITIS	MR Egger	22	-0.0154999	0.0420155	0.716073	-0.0978502	0.0668505	0.98462	0.906785	1.06914
ebi-a-GCST90001587	finn-b-ALLERG_RHINITIS	Weighted median	22	0.0386759	0.0320645	0.227745	-0.0241706	0.101522	1.03943	0.976119	1.10685
ebi-a-GCST90001587	finn-b-ALLERG_RHINITIS	Inverse variance weighted	22	0.00768104	0.023614	0.744973	-0.0386023	0.0539644	1.00771	0.962133	1.05545
ebi-a-GCST90001587	finn-b-ALLERG_RHINITIS	Simple mode	22	0.0542467	0.0508957	0.298597	-0.0455088	0.154002	1.05574	0.955511	1.16649
ebi-a-GCST90001587	finn-b-ALLERG_RHINITIS	Weighted mode	22	0.0269171	0.0382198	0.489	-0.0479936	0.101828	1.02728	0.95314	1.10719
ebi-a-GCST90001588	finn-b-ALLERG_RHINITIS	MR Egger	30	0.0258951	0.0341684	0.454861	-0.0410749	0.0928651	1.02623	0.959757	1.09731
ebi-a-GCST90001588	finn-b-ALLERG_RHINITIS	Weighted median	30	-0.00653464	0.0244199	0.789011	-0.0543977	0.0413284	0.993487	0.947055	1.04219
ebi-a-GCST90001588	finn-b-ALLERG_RHINITIS	Inverse variance weighted	30	0.00805509	0.0178333	0.651493	-0.0268982	0.0430083	1.00809	0.97346	1.04395
ebi-a-GCST90001588	finn-b-ALLERG_RHINITIS	Simple mode	30	-0.0657347	0.0446345	0.151594	-0.153218	0.0217489	0.936379	0.857942	1.02199
ebi-a-GCST90001588	finn-b-ALLERG_RHINITIS	Weighted mode	30	-0.0179401	0.0347462	0.609547	-0.0860426	0.0501624	0.98222	0.917555	1.05144
ebi-a-GCST90001589	finn-b-ALLERG_RHINITIS	MR Egger	16	-0.0236636	0.0623181	0.709849	-0.145807	0.0984798	0.976614	0.864324	1.10349
ebi-a-GCST90001589	finn-b-ALLERG_RHINITIS	Weighted median	16	0.0178923	0.0339456	0.598134	-0.0486412	0.0844257	1.01805	0.952523	1.08809
ebi-a-GCST90001589	finn-b-ALLERG_RHINITIS	Inverse variance weighted	16	0.014026	0.031378	0.654874	-0.0474748	0.0755268	1.01412	0.953634	1.07845
ebi-a-GCST90001589	finn-b-ALLERG_RHINITIS	Simple mode	16	1.45755e-05	0.047721	0.99976	-0.0935186	0.0935478	1.00001	0.910721	1.09806
ebi-a-GCST90001589	finn-b-ALLERG_RHINITIS	Weighted mode	16	0.0183552	0.0380635	0.636607	-0.0562492	0.0929595	1.01852	0.945304	1.09742
ebi-a-GCST90001590	finn-b-ALLERG_RHINITIS	MR Egger	24	-0.00432404	0.0280506	0.878896	-0.0593032	0.0506552	0.995685	0.942421	1.05196
ebi-a-GCST90001590	finn-b-ALLERG_RHINITIS	Weighted median	24	-0.0384692	0.0257735	0.135546	-0.0889854	0.0120469	0.962261	0.914859	1.01212
ebi-a-GCST90001590	finn-b-ALLERG_RHINITIS	Inverse variance weighted	24	0.0062464	0.020889	0.764919	-0.0346961	0.0471889	1.00627	0.965899	1.04832
ebi-a-GCST90001590	finn-b-ALLERG_RHINITIS	Simple mode	24	0.0613263	0.0621033	0.333679	-0.0603962	0.183049	1.06325	0.941392	1.20087
ebi-a-GCST90001590	finn-b-ALLERG_RHINITIS	Weighted mode	24	-0.0355807	0.0237769	0.148136	-0.0821834	0.011022	0.965045	0.921103	1.01108
ebi-a-GCST90001591	finn-b-ALLERG_RHINITIS	MR Egger	25	0.0214111	0.039644	0.59433	-0.0562912	0.0991135	1.02164	0.945264	1.10419
ebi-a-GCST90001591	finn-b-ALLERG_RHINITIS	Weighted median	25	0.00305681	0.031633	0.923017	-0.0589439	0.0650575	1.00306	0.94276	1.06722
ebi-a-GCST90001591	finn-b-ALLERG_RHINITIS	Inverse variance weighted	25	-0.000665803	0.0243226	0.978162	-0.0483381	0.0470065	0.999334	0.952812	1.04813
ebi-a-GCST90001591	finn-b-ALLERG_RHINITIS	Simple mode	25	0.0225444	0.0565812	0.693827	-0.0883549	0.133444	1.0228	0.915436	1.14276
ebi-a-GCST90001591	finn-b-ALLERG_RHINITIS	Weighted mode	25	0.0319533	0.0300309	0.29791	-0.0269072	0.0908139	1.03247	0.973452	1.09507
ebi-a-GCST90001592	finn-b-ALLERG_RHINITIS	MR Egger	21	0.0173678	0.0107152	0.121526	-0.00363395	0.0383696	1.01752	0.996373	1.03912
ebi-a-GCST90001592	finn-b-ALLERG_RHINITIS	Weighted median	21	0.00842191	0.0116957	0.47147	-0.0145016	0.0313454	1.00846	0.985603	1.03184
ebi-a-GCST90001592	finn-b-ALLERG_RHINITIS	Inverse variance weighted	21	0.0163766	0.00919426	0.0748841	-0.00164418	0.0343973	1.01651	0.998357	1.035
ebi-a-GCST90001592	finn-b-ALLERG_RHINITIS	Simple mode	21	0.00328022	0.0262878	0.901943	-0.0482439	0.0548043	1.00329	0.952901	1.05633
ebi-a-GCST90001592	finn-b-ALLERG_RHINITIS	Weighted mode	21	0.00982932	0.0110601	0.384717	-0.0118484	0.031507	1.00988	0.988222	1.03201
ebi-a-GCST90001593	finn-b-ALLERG_RHINITIS	MR Egger	24	0.0330463	0.0327241	0.323548	-0.031093	0.0971855	1.0336	0.969385	1.10206
ebi-a-GCST90001593	finn-b-ALLERG_RHINITIS	Weighted median	24	0.0257068	0.0245165	0.294385	-0.0223456	0.0737592	1.02604	0.977902	1.07655
ebi-a-GCST90001593	finn-b-ALLERG_RHINITIS	Inverse variance weighted	24	-0.00747826	0.0209642	0.721304	-0.048568	0.0336115	0.99255	0.952593	1.03418
ebi-a-GCST90001593	finn-b-ALLERG_RHINITIS	Simple mode	24	-0.0388646	0.04194	0.36372	-0.121067	0.0433379	0.961881	0.885975	1.04429
ebi-a-GCST90001593	finn-b-ALLERG_RHINITIS	Weighted mode	24	0.0194263	0.0227355	0.401668	-0.0251352	0.0639878	1.01962	0.975178	1.06608
ebi-a-GCST90001594	finn-b-ALLERG_RHINITIS	MR Egger	19	-0.0547516	0.0465948	0.256168	-0.146078	0.0365743	0.94672	0.864091	1.03725
ebi-a-GCST90001594	finn-b-ALLERG_RHINITIS	Weighted median	19	-0.0283559	0.0320195	0.375842	-0.0911142	0.0344023	0.972042	0.912913	1.035
ebi-a-GCST90001594	finn-b-ALLERG_RHINITIS	Inverse variance weighted	19	0.00178511	0.0255865	0.944379	-0.0483645	0.0519347	1.00179	0.952786	1.05331
ebi-a-GCST90001594	finn-b-ALLERG_RHINITIS	Simple mode	19	-0.040091	0.0501862	0.434796	-0.138456	0.0582741	0.960702	0.870702	1.06001
ebi-a-GCST90001594	finn-b-ALLERG_RHINITIS	Weighted mode	19	-0.0344782	0.0346049	0.332293	-0.102304	0.0333475	0.966109	0.902755	1.03391
ebi-a-GCST90001595	finn-b-ALLERG_RHINITIS	MR Egger	30	-0.0283394	0.0412812	0.498046	-0.109251	0.0525718	0.972058	0.896506	1.05398
ebi-a-GCST90001595	finn-b-ALLERG_RHINITIS	Weighted median	30	-0.0257662	0.0298729	0.388397	-0.084317	0.0327846	0.974563	0.91914	1.03333
ebi-a-GCST90001595	finn-b-ALLERG_RHINITIS	Inverse variance weighted	30	-0.0349975	0.0187799	0.062383	-0.0718061	0.00181106	0.965608	0.930711	1.00181
ebi-a-GCST90001595	finn-b-ALLERG_RHINITIS	Simple mode	30	-0.0215443	0.049185	0.664614	-0.117947	0.0748584	0.978686	0.888743	1.07773
ebi-a-GCST90001595	finn-b-ALLERG_RHINITIS	Weighted mode	30	-0.0197021	0.0368913	0.597372	-0.0920089	0.0526048	0.980491	0.912097	1.05401
ebi-a-GCST90001596	finn-b-ALLERG_RHINITIS	MR Egger	27	0.0208034	0.0166785	0.223839	-0.0118865	0.0534933	1.02102	0.988184	1.05495
ebi-a-GCST90001596	finn-b-ALLERG_RHINITIS	Weighted median	27	0.00621511	0.016872	0.712598	-0.026854	0.0392842	1.00623	0.973503	1.04007
ebi-a-GCST90001596	finn-b-ALLERG_RHINITIS	Inverse variance weighted	27	0.00971734	0.0123005	0.429532	-0.0143917	0.0338264	1.00976	0.985711	1.0344
ebi-a-GCST90001596	finn-b-ALLERG_RHINITIS	Simple mode	27	0.0277876	0.0274494	0.320714	-0.0260133	0.0815885	1.02818	0.974322	1.08501
ebi-a-GCST90001596	finn-b-ALLERG_RHINITIS	Weighted mode	27	0.0131044	0.0148071	0.384266	-0.0159176	0.0421264	1.01319	0.984208	1.04303
ebi-a-GCST90001597	finn-b-ALLERG_RHINITIS	MR Egger	19	0.0282151	0.0402371	0.492653	-0.0506496	0.10708	1.02862	0.950612	1.11302
ebi-a-GCST90001597	finn-b-ALLERG_RHINITIS	Weighted median	19	0.0110853	0.0287292	0.699604	-0.0452239	0.0673945	1.01115	0.955783	1.06972
ebi-a-GCST90001597	finn-b-ALLERG_RHINITIS	Inverse variance weighted	19	0.0221142	0.0204474	0.279469	-0.0179628	0.0621911	1.02236	0.982198	1.06417
ebi-a-GCST90001597	finn-b-ALLERG_RHINITIS	Simple mode	19	0.0101722	0.0376606	0.790153	-0.0636425	0.0839869	1.01022	0.93834	1.08761
ebi-a-GCST90001597	finn-b-ALLERG_RHINITIS	Weighted mode	19	0.00634149	0.0314359	0.842392	-0.0552729	0.0679559	1.00636	0.946227	1.07032
ebi-a-GCST90001598	finn-b-ALLERG_RHINITIS	MR Egger	20	0.0791978	0.0563658	0.177025	-0.0312792	0.189675	1.08242	0.969205	1.20886
ebi-a-GCST90001598	finn-b-ALLERG_RHINITIS	Weighted median	20	0.0580743	0.0317112	0.067048	-0.00407959	0.120228	1.05979	0.995929	1.12775
ebi-a-GCST90001598	finn-b-ALLERG_RHINITIS	Inverse variance weighted	20	0.0244901	0.0259299	0.344929	-0.0263326	0.0753127	1.02479	0.974011	1.07822
ebi-a-GCST90001598	finn-b-ALLERG_RHINITIS	Simple mode	20	0.0172162	0.0520012	0.744213	-0.0847062	0.119139	1.01737	0.918782	1.12653
ebi-a-GCST90001598	finn-b-ALLERG_RHINITIS	Weighted mode	20	0.0504016	0.0406678	0.230307	-0.0293073	0.130111	1.05169	0.971118	1.13895
ebi-a-GCST90001599	finn-b-ALLERG_RHINITIS	MR Egger	16	0.0441451	0.0689052	0.532088	-0.0909092	0.179199	1.04513	0.913101	1.19626
ebi-a-GCST90001599	finn-b-ALLERG_RHINITIS	Weighted median	16	0.0159462	0.0371771	0.667977	-0.0569209	0.0888134	1.01607	0.944669	1.09288
ebi-a-GCST90001599	finn-b-ALLERG_RHINITIS	Inverse variance weighted	16	0.00807686	0.0284233	0.776285	-0.0476328	0.0637865	1.00811	0.953484	1.06586
ebi-a-GCST90001599	finn-b-ALLERG_RHINITIS	Simple mode	16	0.0209135	0.0589426	0.727671	-0.0946141	0.136441	1.02113	0.909724	1.14619
ebi-a-GCST90001599	finn-b-ALLERG_RHINITIS	Weighted mode	16	0.00278456	0.0506861	0.956913	-0.0965603	0.102129	1.00279	0.907955	1.10753
ebi-a-GCST90001600	finn-b-ALLERG_RHINITIS	MR Egger	28	-0.000898117	0.00856029	0.917247	-0.0176763	0.01588	0.999102	0.982479	1.01601
ebi-a-GCST90001600	finn-b-ALLERG_RHINITIS	Weighted median	28	0.00685558	0.0100501	0.495149	-0.0128426	0.0265537	1.00688	0.98724	1.02691
ebi-a-GCST90001600	finn-b-ALLERG_RHINITIS	Inverse variance weighted	28	0.00191139	0.0068358	0.779774	-0.0114868	0.0153096	1.00191	0.988579	1.01543
ebi-a-GCST90001600	finn-b-ALLERG_RHINITIS	Simple mode	28	0.00295172	0.0178507	0.869896	-0.0320357	0.0379391	1.00296	0.968472	1.03867
ebi-a-GCST90001600	finn-b-ALLERG_RHINITIS	Weighted mode	28	0.000334351	0.00808579	0.967321	-0.0155138	0.0161825	1.00033	0.984606	1.01631
ebi-a-GCST90001601	finn-b-ALLERG_RHINITIS	MR Egger	19	-0.0394253	0.0476811	0.419775	-0.13288	0.0540297	0.961342	0.87557	1.05552
ebi-a-GCST90001601	finn-b-ALLERG_RHINITIS	Weighted median	19	-0.0442702	0.03327	0.183309	-0.109479	0.020939	0.956695	0.896301	1.02116
ebi-a-GCST90001601	finn-b-ALLERG_RHINITIS	Inverse variance weighted	19	-0.00162166	0.0313649	0.958765	-0.0630969	0.0598536	0.99838	0.938852	1.06168
ebi-a-GCST90001601	finn-b-ALLERG_RHINITIS	Simple mode	19	0.0600938	0.0595006	0.325894	-0.0565273	0.176715	1.06194	0.945041	1.19329
ebi-a-GCST90001601	finn-b-ALLERG_RHINITIS	Weighted mode	19	-0.0491612	0.0361833	0.191035	-0.12008	0.021758	0.952028	0.886849	1.022
ebi-a-GCST90001602	finn-b-ALLERG_RHINITIS	MR Egger	22	0.00854851	0.0239406	0.724779	-0.0383752	0.0554722	1.00859	0.962352	1.05704
ebi-a-GCST90001602	finn-b-ALLERG_RHINITIS	Weighted median	22	0.0135901	0.0213777	0.524962	-0.0283101	0.0554903	1.01368	0.972087	1.05706
ebi-a-GCST90001602	finn-b-ALLERG_RHINITIS	Inverse variance weighted	22	0.00406613	0.0188155	0.828905	-0.0328122	0.0409444	1.00407	0.96772	1.04179
ebi-a-GCST90001602	finn-b-ALLERG_RHINITIS	Simple mode	22	-0.0160431	0.0512634	0.757403	-0.116519	0.0844332	0.984085	0.890013	1.0881
ebi-a-GCST90001602	finn-b-ALLERG_RHINITIS	Weighted mode	22	0.0165697	0.0184614	0.379609	-0.0196146	0.0527541	1.01671	0.980577	1.05417
ebi-a-GCST90001603	finn-b-ALLERG_RHINITIS	MR Egger	18	0.00324535	0.0399675	0.93629	-0.0750909	0.0815816	1.00325	0.927659	1.085
ebi-a-GCST90001603	finn-b-ALLERG_RHINITIS	Weighted median	18	0.0230612	0.029068	0.427572	-0.033912	0.0800345	1.02333	0.966657	1.08332
ebi-a-GCST90001603	finn-b-ALLERG_RHINITIS	Inverse variance weighted	18	0.0410327	0.0238844	0.0858015	-0.00578066	0.0878461	1.04189	0.994236	1.09182
ebi-a-GCST90001603	finn-b-ALLERG_RHINITIS	Simple mode	18	0.0386795	0.0449472	0.401459	-0.0494171	0.126776	1.03944	0.951784	1.13516
ebi-a-GCST90001603	finn-b-ALLERG_RHINITIS	Weighted mode	18	0.0190112	0.029108	0.522411	-0.0380405	0.0760628	1.01919	0.962674	1.07903
ebi-a-GCST90001604	finn-b-ALLERG_RHINITIS	MR Egger	17	-0.0559959	0.0776145	0.481721	-0.20812	0.0961286	0.945543	0.812109	1.1009
ebi-a-GCST90001604	finn-b-ALLERG_RHINITIS	Weighted median	17	0.0474253	0.0335047	0.156928	-0.018244	0.113095	1.04857	0.981921	1.11974
ebi-a-GCST90001604	finn-b-ALLERG_RHINITIS	Inverse variance weighted	17	0.0552157	0.0263016	0.0357879	0.00366459	0.106767	1.05677	1.00367	1.11267
ebi-a-GCST90001604	finn-b-ALLERG_RHINITIS	Simple mode	17	0.0555017	0.0541813	0.3209	-0.0506937	0.161697	1.05707	0.95057	1.1755
ebi-a-GCST90001604	finn-b-ALLERG_RHINITIS	Weighted mode	17	0.0360191	0.0444388	0.429525	-0.0510809	0.123119	1.03668	0.950202	1.13102
ebi-a-GCST90001605	finn-b-ALLERG_RHINITIS	MR Egger	19	0.0193953	0.024664	0.44247	-0.0289462	0.0677367	1.01958	0.971469	1.07008
ebi-a-GCST90001605	finn-b-ALLERG_RHINITIS	Weighted median	19	0.0211223	0.0203949	0.300359	-0.0188518	0.0610963	1.02135	0.981325	1.063
ebi-a-GCST90001605	finn-b-ALLERG_RHINITIS	Inverse variance weighted	19	0.00956732	0.0193472	0.620948	-0.0283531	0.0474878	1.00961	0.972045	1.04863
ebi-a-GCST90001605	finn-b-ALLERG_RHINITIS	Simple mode	19	-0.00799718	0.0473731	0.867826	-0.100848	0.084854	0.992035	0.90407	1.08856
ebi-a-GCST90001605	finn-b-ALLERG_RHINITIS	Weighted mode	19	0.0268837	0.0180343	0.153358	-0.00846362	0.062231	1.02725	0.991572	1.06421
ebi-a-GCST90001606	finn-b-ALLERG_RHINITIS	MR Egger	13	0.036068	0.118488	0.766502	-0.196168	0.268304	1.03673	0.821874	1.30774
ebi-a-GCST90001606	finn-b-ALLERG_RHINITIS	Weighted median	13	0.0355597	0.0510757	0.486294	-0.0645487	0.135668	1.0362	0.93749	1.1453
ebi-a-GCST90001606	finn-b-ALLERG_RHINITIS	Inverse variance weighted	13	0.0583143	0.0481462	0.225822	-0.0360523	0.152681	1.06005	0.96459	1.16495
ebi-a-GCST90001606	finn-b-ALLERG_RHINITIS	Simple mode	13	0.0818495	0.097234	0.416373	-0.108729	0.272428	1.08529	0.896973	1.31315
ebi-a-GCST90001606	finn-b-ALLERG_RHINITIS	Weighted mode	13	0.00500025	0.0818273	0.95228	-0.155381	0.165382	1.00501	0.856089	1.17984
ebi-a-GCST90001607	finn-b-ALLERG_RHINITIS	MR Egger	18	-0.0443901	0.0900616	0.628789	-0.220911	0.132131	0.956581	0.801788	1.14126
ebi-a-GCST90001607	finn-b-ALLERG_RHINITIS	Weighted median	18	-0.00573845	0.0358557	0.872847	-0.0760157	0.0645388	0.994278	0.926802	1.06667
ebi-a-GCST90001607	finn-b-ALLERG_RHINITIS	Inverse variance weighted	18	0.0193389	0.0328539	0.556107	-0.0450548	0.0837326	1.01953	0.955945	1.08734
ebi-a-GCST90001607	finn-b-ALLERG_RHINITIS	Simple mode	18	-0.00162874	0.0629594	0.979663	-0.125029	0.121772	0.998373	0.882471	1.1295
ebi-a-GCST90001607	finn-b-ALLERG_RHINITIS	Weighted mode	18	-0.0524079	0.0572957	0.373146	-0.164708	0.0598917	0.948942	0.848142	1.06172
ebi-a-GCST90001608	finn-b-ALLERG_RHINITIS	MR Egger	22	-0.0225913	0.0487283	0.647928	-0.118099	0.0729163	0.977662	0.888608	1.07564
ebi-a-GCST90001608	finn-b-ALLERG_RHINITIS	Weighted median	22	-0.0255686	0.0319982	0.424254	-0.088285	0.0371479	0.974756	0.9155	1.03785
ebi-a-GCST90001608	finn-b-ALLERG_RHINITIS	Inverse variance weighted	22	-0.0361173	0.0220884	0.102023	-0.0794106	0.00717598	0.964527	0.923661	1.0072
ebi-a-GCST90001608	finn-b-ALLERG_RHINITIS	Simple mode	22	-0.0202413	0.049741	0.688174	-0.117734	0.077251	0.979962	0.888933	1.08031
ebi-a-GCST90001608	finn-b-ALLERG_RHINITIS	Weighted mode	22	-0.0219434	0.0365149	0.55431	-0.0935126	0.0496259	0.978296	0.910727	1.05088
ebi-a-GCST90001609	finn-b-ALLERG_RHINITIS	MR Egger	15	-0.00648371	0.0461678	0.890467	-0.0969727	0.0840053	0.993537	0.907581	1.08763
ebi-a-GCST90001609	finn-b-ALLERG_RHINITIS	Weighted median	15	0.00108798	0.028089	0.969103	-0.0539665	0.0561425	1.00109	0.947464	1.05775
ebi-a-GCST90001609	finn-b-ALLERG_RHINITIS	Inverse variance weighted	15	-0.00113974	0.0282566	0.967826	-0.0565227	0.0542432	0.998861	0.945045	1.05574
ebi-a-GCST90001609	finn-b-ALLERG_RHINITIS	Simple mode	15	0.000729309	0.0460735	0.987594	-0.0895748	0.0910334	1.00073	0.91432	1.09531
ebi-a-GCST90001609	finn-b-ALLERG_RHINITIS	Weighted mode	15	0.00634405	0.0234361	0.790575	-0.0395907	0.0522788	1.00636	0.961183	1.05367
ebi-a-GCST90001610	finn-b-ALLERG_RHINITIS	MR Egger	19	-0.0073196	0.0574631	0.900135	-0.119947	0.105308	0.992707	0.886967	1.11105
ebi-a-GCST90001610	finn-b-ALLERG_RHINITIS	Weighted median	19	0.0217945	0.0335515	0.515961	-0.0439665	0.0875555	1.02203	0.956986	1.0915
ebi-a-GCST90001610	finn-b-ALLERG_RHINITIS	Inverse variance weighted	19	0.0122747	0.0298483	0.680899	-0.0462279	0.0707773	1.01235	0.954824	1.07334
ebi-a-GCST90001610	finn-b-ALLERG_RHINITIS	Simple mode	19	0.00850661	0.0563501	0.881686	-0.10194	0.118953	1.00854	0.903084	1.12632
ebi-a-GCST90001610	finn-b-ALLERG_RHINITIS	Weighted mode	19	0.0193786	0.0345646	0.581949	-0.0483679	0.0871251	1.01957	0.952783	1.09103
ebi-a-GCST90001611	finn-b-ALLERG_RHINITIS	MR Egger	14	-0.0284597	0.0921457	0.762728	-0.209065	0.152146	0.971942	0.811342	1.16433
ebi-a-GCST90001611	finn-b-ALLERG_RHINITIS	Weighted median	14	0.0237177	0.0406465	0.559549	-0.0559494	0.103385	1.024	0.945587	1.10892
ebi-a-GCST90001611	finn-b-ALLERG_RHINITIS	Inverse variance weighted	14	0.00289336	0.0398759	0.942157	-0.0752634	0.0810502	1.0029	0.927499	1.08443
ebi-a-GCST90001611	finn-b-ALLERG_RHINITIS	Simple mode	14	0.0502625	0.07247	0.500162	-0.0917788	0.192304	1.05155	0.912307	1.21204
ebi-a-GCST90001611	finn-b-ALLERG_RHINITIS	Weighted mode	14	0.026503	0.0427744	0.546229	-0.0573348	0.110341	1.02686	0.944278	1.11666
ebi-a-GCST90001612	finn-b-ALLERG_RHINITIS	MR Egger	18	0.00240778	0.0250267	0.92455	-0.0466445	0.05146	1.00241	0.954427	1.05281
ebi-a-GCST90001612	finn-b-ALLERG_RHINITIS	Weighted median	18	-0.00252567	0.02384	0.915628	-0.0492521	0.0442007	0.997478	0.951941	1.04519
ebi-a-GCST90001612	finn-b-ALLERG_RHINITIS	Inverse variance weighted	18	0.0154668	0.0172716	0.370518	-0.0183856	0.0493191	1.01559	0.981782	1.05056
ebi-a-GCST90001612	finn-b-ALLERG_RHINITIS	Simple mode	18	0.0317121	0.0385371	0.421959	-0.0438205	0.107245	1.03222	0.957126	1.11321
ebi-a-GCST90001612	finn-b-ALLERG_RHINITIS	Weighted mode	18	0.00148034	0.0216381	0.946255	-0.0409304	0.043891	1.00148	0.959896	1.04487
ebi-a-GCST90001613	finn-b-ALLERG_RHINITIS	MR Egger	21	0.00392431	0.0143868	0.787972	-0.0242739	0.0321225	1.00393	0.976018	1.03264
ebi-a-GCST90001613	finn-b-ALLERG_RHINITIS	Weighted median	21	-0.00400409	0.0150323	0.789958	-0.0334674	0.0254592	0.996004	0.967086	1.02579
ebi-a-GCST90001613	finn-b-ALLERG_RHINITIS	Inverse variance weighted	21	0.00311361	0.0118629	0.792962	-0.0201377	0.0263649	1.00312	0.980064	1.02672
ebi-a-GCST90001613	finn-b-ALLERG_RHINITIS	Simple mode	21	0.0081283	0.0384891	0.83488	-0.0673103	0.0835669	1.00816	0.934905	1.08716
ebi-a-GCST90001613	finn-b-ALLERG_RHINITIS	Weighted mode	21	-0.00418592	0.01399	0.767869	-0.0316064	0.0232346	0.995823	0.968888	1.02351
ebi-a-GCST90001614	finn-b-ALLERG_RHINITIS	MR Egger	16	0.0935261	0.0771628	0.245548	-0.0577131	0.244765	1.09804	0.943921	1.27732
ebi-a-GCST90001614	finn-b-ALLERG_RHINITIS	Weighted median	16	0.026012	0.0387491	0.502035	-0.0499363	0.10196	1.02635	0.95129	1.10734
ebi-a-GCST90001614	finn-b-ALLERG_RHINITIS	Inverse variance weighted	16	0.00941499	0.0275192	0.732258	-0.0445227	0.0633527	1.00946	0.956454	1.0654
ebi-a-GCST90001614	finn-b-ALLERG_RHINITIS	Simple mode	16	0.0765958	0.0606807	0.226122	-0.0423383	0.19553	1.07961	0.958545	1.21596
ebi-a-GCST90001614	finn-b-ALLERG_RHINITIS	Weighted mode	16	0.0642895	0.0582064	0.286775	-0.0497951	0.178374	1.0664	0.951424	1.19527
ebi-a-GCST90001615	finn-b-ALLERG_RHINITIS	MR Egger	19	-0.0291147	0.027641	0.306938	-0.083291	0.0250616	0.971305	0.920083	1.02538
ebi-a-GCST90001615	finn-b-ALLERG_RHINITIS	Weighted median	19	-0.0352483	0.0253009	0.163571	-0.0848381	0.0143416	0.965366	0.918661	1.01444
ebi-a-GCST90001615	finn-b-ALLERG_RHINITIS	Inverse variance weighted	19	-0.0179219	0.0186848	0.337474	-0.0545441	0.0187004	0.982238	0.946917	1.01888
ebi-a-GCST90001615	finn-b-ALLERG_RHINITIS	Simple mode	19	-0.0134444	0.0483246	0.784022	-0.108161	0.0812718	0.986646	0.897484	1.08467
ebi-a-GCST90001615	finn-b-ALLERG_RHINITIS	Weighted mode	19	-0.0318488	0.0235308	0.192651	-0.0779691	0.0142715	0.968653	0.924993	1.01437
ebi-a-GCST90001616	finn-b-ALLERG_RHINITIS	MR Egger	18	-0.0158482	0.0150371	0.307568	-0.045321	0.0136246	0.984277	0.955691	1.01372
ebi-a-GCST90001616	finn-b-ALLERG_RHINITIS	Weighted median	18	-0.0197211	0.0152892	0.197094	-0.0496879	0.0102456	0.980472	0.951526	1.0103
ebi-a-GCST90001616	finn-b-ALLERG_RHINITIS	Inverse variance weighted	18	-0.0141608	0.0125905	0.260707	-0.0388381	0.0105166	0.985939	0.961906	1.01057
ebi-a-GCST90001616	finn-b-ALLERG_RHINITIS	Simple mode	18	0.0587034	0.0534637	0.287512	-0.0460855	0.163492	1.06046	0.95496	1.17762
ebi-a-GCST90001616	finn-b-ALLERG_RHINITIS	Weighted mode	18	-0.0199604	0.0135296	0.158409	-0.0464785	0.00655762	0.980237	0.954585	1.00658
ebi-a-GCST90001617	finn-b-ALLERG_RHINITIS	MR Egger	20	-0.0201706	0.0111647	0.0875668	-0.0420535	0.0017123	0.980031	0.958818	1.00171
ebi-a-GCST90001617	finn-b-ALLERG_RHINITIS	Weighted median	20	-0.0209594	0.0131604	0.111248	-0.0467539	0.00483502	0.979259	0.954322	1.00485
ebi-a-GCST90001617	finn-b-ALLERG_RHINITIS	Inverse variance weighted	20	-0.0176476	0.00963966	0.0671411	-0.0365414	0.00124613	0.982507	0.964118	1.00125
ebi-a-GCST90001617	finn-b-ALLERG_RHINITIS	Simple mode	20	0.00472315	0.0262001	0.858848	-0.0466291	0.0560754	1.00473	0.954441	1.05768
ebi-a-GCST90001617	finn-b-ALLERG_RHINITIS	Weighted mode	20	-0.0208741	0.0111037	0.0755409	-0.0426373	0.000889075	0.979342	0.958259	1.00089
ebi-a-GCST90001618	finn-b-ALLERG_RHINITIS	MR Egger	30	-0.00181115	0.0184408	0.922462	-0.0379552	0.0343329	0.99819	0.962756	1.03493
ebi-a-GCST90001618	finn-b-ALLERG_RHINITIS	Weighted median	30	0.0197638	0.016953	0.243695	-0.0134641	0.0529918	1.01996	0.986626	1.05442
ebi-a-GCST90001618	finn-b-ALLERG_RHINITIS	Inverse variance weighted	30	0.00132537	0.0126106	0.916296	-0.0233913	0.0260421	1.00133	0.97688	1.02638
ebi-a-GCST90001618	finn-b-ALLERG_RHINITIS	Simple mode	30	0.0159136	0.0311586	0.613407	-0.0451572	0.0769843	1.01604	0.955847	1.08003
ebi-a-GCST90001618	finn-b-ALLERG_RHINITIS	Weighted mode	30	0.00854926	0.0167516	0.613666	-0.0242839	0.0413824	1.00859	0.976009	1.04225
ebi-a-GCST90001619	finn-b-ALLERG_RHINITIS	MR Egger	31	0.0116879	0.0126279	0.362312	-0.0130627	0.0364385	1.01176	0.987022	1.03711
ebi-a-GCST90001619	finn-b-ALLERG_RHINITIS	Weighted median	31	0.0207062	0.0129718	0.110435	-0.00471863	0.0461309	1.02092	0.995292	1.04721
ebi-a-GCST90001619	finn-b-ALLERG_RHINITIS	Inverse variance weighted	31	0.0211478	0.00993506	0.033287	0.00167509	0.0406205	1.02137	1.00168	1.04146
ebi-a-GCST90001619	finn-b-ALLERG_RHINITIS	Simple mode	31	0.0332998	0.0225523	0.150214	-0.0109026	0.0775022	1.03386	0.989157	1.08058
ebi-a-GCST90001619	finn-b-ALLERG_RHINITIS	Weighted mode	31	0.0181642	0.0107862	0.102556	-0.00297674	0.0393052	1.01833	0.997028	1.04009
ebi-a-GCST90001620	finn-b-ALLERG_RHINITIS	MR Egger	25	0.0210518	0.0168133	0.223122	-0.0119024	0.0540059	1.02127	0.988168	1.05549
ebi-a-GCST90001620	finn-b-ALLERG_RHINITIS	Weighted median	25	0.0282467	0.0171597	0.0997422	-0.00538635	0.0618797	1.02865	0.994628	1.06383
ebi-a-GCST90001620	finn-b-ALLERG_RHINITIS	Inverse variance weighted	25	0.0233774	0.0116089	0.0440362	0.000623932	0.046131	1.02365	1.00062	1.04721
ebi-a-GCST90001620	finn-b-ALLERG_RHINITIS	Simple mode	25	0.0522248	0.0253784	0.0506231	0.00248326	0.101966	1.05361	1.00249	1.10735
ebi-a-GCST90001620	finn-b-ALLERG_RHINITIS	Weighted mode	25	0.028028	0.0149793	0.0735701	-0.00133144	0.0573874	1.02842	0.998669	1.05907
ebi-a-GCST90001621	finn-b-ALLERG_RHINITIS	MR Egger	34	0.0373441	0.025678	0.155597	-0.0129849	0.0876731	1.03805	0.987099	1.09163
ebi-a-GCST90001621	finn-b-ALLERG_RHINITIS	Weighted median	34	-0.00338043	0.0230146	0.883225	-0.0484891	0.0417282	0.996625	0.952668	1.04261
ebi-a-GCST90001621	finn-b-ALLERG_RHINITIS	Inverse variance weighted	34	0.0151104	0.0150899	0.316653	-0.0144657	0.0446865	1.01523	0.985638	1.0457
ebi-a-GCST90001621	finn-b-ALLERG_RHINITIS	Simple mode	34	0.0121429	0.0360141	0.738123	-0.0584447	0.0827306	1.01222	0.94323	1.08625
ebi-a-GCST90001621	finn-b-ALLERG_RHINITIS	Weighted mode	34	0.0017264	0.023686	0.942336	-0.0446982	0.048151	1.00173	0.956286	1.04933
ebi-a-GCST90001622	finn-b-ALLERG_RHINITIS	MR Egger	32	0.0194852	0.022116	0.385299	-0.0238622	0.0628326	1.01968	0.97642	1.06485
ebi-a-GCST90001622	finn-b-ALLERG_RHINITIS	Weighted median	32	0.0243572	0.0227317	0.283941	-0.0201969	0.0689114	1.02466	0.980006	1.07134
ebi-a-GCST90001622	finn-b-ALLERG_RHINITIS	Inverse variance weighted	32	0.0208205	0.0147279	0.157456	-0.00804612	0.0496871	1.02104	0.991986	1.05094
ebi-a-GCST90001622	finn-b-ALLERG_RHINITIS	Simple mode	32	0.00775618	0.0390143	0.843715	-0.0687119	0.0842243	1.00779	0.933596	1.08787
ebi-a-GCST90001622	finn-b-ALLERG_RHINITIS	Weighted mode	32	0.0187001	0.0204429	0.367383	-0.0213679	0.0587682	1.01888	0.978859	1.06053
ebi-a-GCST90001623	finn-b-ALLERG_RHINITIS	MR Egger	33	0.029725	0.021916	0.184795	-0.0132303	0.0726803	1.03017	0.986857	1.07539
ebi-a-GCST90001623	finn-b-ALLERG_RHINITIS	Weighted median	33	0.0246041	0.0250792	0.326564	-0.0245511	0.0737593	1.02491	0.975748	1.07655
ebi-a-GCST90001623	finn-b-ALLERG_RHINITIS	Inverse variance weighted	33	0.0256039	0.014597	0.0794217	-0.00300623	0.054214	1.02593	0.996998	1.05571
ebi-a-GCST90001623	finn-b-ALLERG_RHINITIS	Simple mode	33	0.0156547	0.0458229	0.734859	-0.0741582	0.105468	1.01578	0.928525	1.11123
ebi-a-GCST90001623	finn-b-ALLERG_RHINITIS	Weighted mode	33	0.022261	0.0207251	0.290809	-0.0183603	0.0628822	1.02251	0.981807	1.0649
ebi-a-GCST90001624	finn-b-ALLERG_RHINITIS	MR Egger	24	-0.00503872	0.0122953	0.68591	-0.0291375	0.0190601	0.994974	0.971283	1.01924
ebi-a-GCST90001624	finn-b-ALLERG_RHINITIS	Weighted median	24	0.00651075	0.0147846	0.659666	-0.0224671	0.0354886	1.00653	0.977783	1.03613
ebi-a-GCST90001624	finn-b-ALLERG_RHINITIS	Inverse variance weighted	24	0.00256907	0.00959601	0.788913	-0.0162391	0.0213773	1.00257	0.983892	1.02161
ebi-a-GCST90001624	finn-b-ALLERG_RHINITIS	Simple mode	24	-0.000408883	0.0258726	0.987527	-0.0511192	0.0503015	0.999591	0.950165	1.05159
ebi-a-GCST90001624	finn-b-ALLERG_RHINITIS	Weighted mode	24	0.00224234	0.012646	0.860812	-0.0225437	0.0270284	1.00224	0.977708	1.0274
ebi-a-GCST90001625	finn-b-ALLERG_RHINITIS	MR Egger	25	-0.0329159	0.0468727	0.489575	-0.124786	0.0589545	0.96762	0.882685	1.06073
ebi-a-GCST90001625	finn-b-ALLERG_RHINITIS	Weighted median	25	0.00164405	0.0318376	0.958817	-0.0607577	0.0640458	1.00165	0.941051	1.06614
ebi-a-GCST90001625	finn-b-ALLERG_RHINITIS	Inverse variance weighted	25	0.0301163	0.0268214	0.261504	-0.0224537	0.0826862	1.03057	0.977797	1.0862
ebi-a-GCST90001625	finn-b-ALLERG_RHINITIS	Simple mode	25	-0.0623354	0.0610132	0.317126	-0.181921	0.0572505	0.939568	0.833667	1.05892
ebi-a-GCST90001625	finn-b-ALLERG_RHINITIS	Weighted mode	25	0.00607547	0.0341179	0.86016	-0.0607955	0.0729465	1.00609	0.941016	1.07567
ebi-a-GCST90001626	finn-b-ALLERG_RHINITIS	MR Egger	21	0.0330074	0.0589556	0.58211	-0.0825455	0.14856	1.03356	0.920769	1.16016
ebi-a-GCST90001626	finn-b-ALLERG_RHINITIS	Weighted median	21	0.0401251	0.037	0.27816	-0.0323949	0.112645	1.04094	0.968124	1.11923
ebi-a-GCST90001626	finn-b-ALLERG_RHINITIS	Inverse variance weighted	21	0.0155235	0.0256304	0.544735	-0.034712	0.065759	1.01564	0.965884	1.06797
ebi-a-GCST90001626	finn-b-ALLERG_RHINITIS	Simple mode	21	-0.0208102	0.0553001	0.710646	-0.129198	0.087578	0.979405	0.8788	1.09153
ebi-a-GCST90001626	finn-b-ALLERG_RHINITIS	Weighted mode	21	0.0311506	0.0404616	0.45037	-0.0481542	0.110455	1.03164	0.952987	1.11679
ebi-a-GCST90001627	finn-b-ALLERG_RHINITIS	MR Egger	34	0.0264711	0.0196805	0.188067	-0.0121027	0.065045	1.02682	0.98797	1.06721
ebi-a-GCST90001627	finn-b-ALLERG_RHINITIS	Weighted median	34	0.0233426	0.015213	0.124936	-0.00647493	0.0531601	1.02362	0.993546	1.0546
ebi-a-GCST90001627	finn-b-ALLERG_RHINITIS	Inverse variance weighted	34	0.0126958	0.0141358	0.369116	-0.0150104	0.040402	1.01278	0.985102	1.04123
ebi-a-GCST90001627	finn-b-ALLERG_RHINITIS	Simple mode	34	0.0038221	0.0245253	0.877106	-0.0442476	0.0518918	1.00383	0.956717	1.05326
ebi-a-GCST90001627	finn-b-ALLERG_RHINITIS	Weighted mode	34	0.0190908	0.0131483	0.155954	-0.00667983	0.0448614	1.01927	0.993342	1.04588
ebi-a-GCST90001628	finn-b-ALLERG_RHINITIS	MR Egger	30	0.0144456	0.0135193	0.294411	-0.0120521	0.0409434	1.01455	0.98802	1.04179
ebi-a-GCST90001628	finn-b-ALLERG_RHINITIS	Weighted median	30	0.0278717	0.0144514	0.0537732	-0.000452916	0.0561964	1.02826	0.999547	1.05781
ebi-a-GCST90001628	finn-b-ALLERG_RHINITIS	Inverse variance weighted	30	0.0235377	0.0101561	0.0204717	0.00363171	0.0434436	1.02382	1.00364	1.0444
ebi-a-GCST90001628	finn-b-ALLERG_RHINITIS	Simple mode	30	0.0399678	0.0249521	0.120042	-0.00893827	0.0888739	1.04078	0.991102	1.09294
ebi-a-GCST90001628	finn-b-ALLERG_RHINITIS	Weighted mode	30	0.0287236	0.0133463	0.0398415	0.00256478	0.0548825	1.02914	1.00257	1.05642
ebi-a-GCST90001629	finn-b-ALLERG_RHINITIS	MR Egger	30	0.000884523	0.0243478	0.971278	-0.0468372	0.0486063	1.00088	0.954243	1.04981
ebi-a-GCST90001629	finn-b-ALLERG_RHINITIS	Weighted median	30	0.0306942	0.0211761	0.147206	-0.010811	0.0721994	1.03117	0.989247	1.07487
ebi-a-GCST90001629	finn-b-ALLERG_RHINITIS	Inverse variance weighted	30	0.0169833	0.0154599	0.27197	-0.0133181	0.0472847	1.01713	0.98677	1.04842
ebi-a-GCST90001629	finn-b-ALLERG_RHINITIS	Simple mode	30	0.0375097	0.0362467	0.309294	-0.0335338	0.108553	1.03822	0.967022	1.11466
ebi-a-GCST90001629	finn-b-ALLERG_RHINITIS	Weighted mode	30	0.0323117	0.0208922	0.132806	-0.008637	0.0732603	1.03284	0.9914	1.07601
ebi-a-GCST90001630	finn-b-ALLERG_RHINITIS	MR Egger	26	0.0111119	0.0574102	0.848154	-0.101412	0.123636	1.01117	0.903561	1.1316
ebi-a-GCST90001630	finn-b-ALLERG_RHINITIS	Weighted median	26	0.00454168	0.0334508	0.892001	-0.0610218	0.0701052	1.00455	0.940803	1.07262
ebi-a-GCST90001630	finn-b-ALLERG_RHINITIS	Inverse variance weighted	26	0.0213988	0.0286736	0.455493	-0.0348015	0.0775991	1.02163	0.965797	1.08069
ebi-a-GCST90001630	finn-b-ALLERG_RHINITIS	Simple mode	26	0.00632119	0.0569229	0.912465	-0.105248	0.11789	1.00634	0.900102	1.12512
ebi-a-GCST90001630	finn-b-ALLERG_RHINITIS	Weighted mode	26	0.00276321	0.0369441	0.940974	-0.0696473	0.0751737	1.00277	0.932723	1.07807
ebi-a-GCST90001631	finn-b-ALLERG_RHINITIS	MR Egger	27	-0.0052791	0.0349302	0.881084	-0.0737423	0.0631841	0.994735	0.928911	1.06522
ebi-a-GCST90001631	finn-b-ALLERG_RHINITIS	Weighted median	27	0.0124879	0.026852	0.641887	-0.0401421	0.0651179	1.01257	0.960653	1.06728
ebi-a-GCST90001631	finn-b-ALLERG_RHINITIS	Inverse variance weighted	27	0.00261258	0.0190302	0.890804	-0.0346865	0.0399117	1.00262	0.965908	1.04072
ebi-a-GCST90001631	finn-b-ALLERG_RHINITIS	Simple mode	27	0.00884922	0.0398841	0.826146	-0.0693235	0.087022	1.00889	0.933025	1.09092
ebi-a-GCST90001631	finn-b-ALLERG_RHINITIS	Weighted mode	27	0.0126918	0.0276185	0.649665	-0.0414404	0.0668241	1.01277	0.959406	1.06911
ebi-a-GCST90001632	finn-b-ALLERG_RHINITIS	MR Egger	27	0.0117352	0.0349331	0.739724	-0.0567336	0.080204	1.0118	0.944846	1.08351
ebi-a-GCST90001632	finn-b-ALLERG_RHINITIS	Weighted median	27	0.022449	0.0278568	0.420318	-0.0321504	0.0770483	1.0227	0.968361	1.08009
ebi-a-GCST90001632	finn-b-ALLERG_RHINITIS	Inverse variance weighted	27	0.0273413	0.0197262	0.165734	-0.011322	0.0660045	1.02772	0.988742	1.06823
ebi-a-GCST90001632	finn-b-ALLERG_RHINITIS	Simple mode	27	0.0217272	0.0468324	0.646556	-0.0700644	0.113519	1.02196	0.932334	1.12021
ebi-a-GCST90001632	finn-b-ALLERG_RHINITIS	Weighted mode	27	0.0171881	0.0343684	0.621201	-0.0501739	0.0845502	1.01734	0.951064	1.08823
ebi-a-GCST90001633	finn-b-ALLERG_RHINITIS	MR Egger	27	-0.00344078	0.0201445	0.865752	-0.0429241	0.0360425	0.996565	0.957984	1.0367
ebi-a-GCST90001633	finn-b-ALLERG_RHINITIS	Weighted median	27	0.0060589	0.0215513	0.778605	-0.0361817	0.0482995	1.00608	0.964465	1.04948
ebi-a-GCST90001633	finn-b-ALLERG_RHINITIS	Inverse variance weighted	27	0.00732809	0.014318	0.608785	-0.0207352	0.0353914	1.00736	0.979478	1.03603
ebi-a-GCST90001633	finn-b-ALLERG_RHINITIS	Simple mode	27	0.00251849	0.0350084	0.9432	-0.066098	0.071135	1.00252	0.936039	1.07373
ebi-a-GCST90001633	finn-b-ALLERG_RHINITIS	Weighted mode	27	-0.00070356	0.0190338	0.970796	-0.0380097	0.0366026	0.999297	0.962704	1.03728
ebi-a-GCST90001634	finn-b-ALLERG_RHINITIS	MR Egger	19	-0.0131582	0.0297186	0.663522	-0.0714067	0.0450903	0.986928	0.931083	1.04612
ebi-a-GCST90001634	finn-b-ALLERG_RHINITIS	Weighted median	19	-0.0152049	0.0245076	0.534982	-0.0632398	0.0328299	0.98491	0.938718	1.03337
ebi-a-GCST90001634	finn-b-ALLERG_RHINITIS	Inverse variance weighted	19	0.000894827	0.0181202	0.960614	-0.0346207	0.0364104	1.0009	0.965972	1.03708
ebi-a-GCST90001634	finn-b-ALLERG_RHINITIS	Simple mode	19	-0.00417514	0.0378382	0.913359	-0.0783379	0.0699876	0.995834	0.924652	1.07249
ebi-a-GCST90001634	finn-b-ALLERG_RHINITIS	Weighted mode	19	-0.0139761	0.0254258	0.589292	-0.0638106	0.0358584	0.986121	0.938183	1.03651
ebi-a-GCST90001635	finn-b-ALLERG_RHINITIS	MR Egger	26	-0.0189003	0.0286471	0.515688	-0.0750486	0.037248	0.981277	0.927698	1.03795
ebi-a-GCST90001635	finn-b-ALLERG_RHINITIS	Weighted median	26	-0.0149618	0.0240363	0.533636	-0.062073	0.0321494	0.98515	0.939814	1.03267
ebi-a-GCST90001635	finn-b-ALLERG_RHINITIS	Inverse variance weighted	26	0.00402005	0.0165316	0.807871	-0.028382	0.0364221	1.00403	0.972017	1.03709
ebi-a-GCST90001635	finn-b-ALLERG_RHINITIS	Simple mode	26	-0.0226391	0.0366139	0.541958	-0.0944022	0.0491241	0.977615	0.909917	1.05035
ebi-a-GCST90001635	finn-b-ALLERG_RHINITIS	Weighted mode	26	-0.0144603	0.0262523	0.586645	-0.0659147	0.0369941	0.985644	0.936211	1.03769
ebi-a-GCST90001636	finn-b-ALLERG_RHINITIS	MR Egger	28	0.0158535	0.0316444	0.620594	-0.0461696	0.0778766	1.01598	0.95488	1.08099
ebi-a-GCST90001636	finn-b-ALLERG_RHINITIS	Weighted median	28	0.0322586	0.0241952	0.182446	-0.015164	0.0796811	1.03278	0.98495	1.08294
ebi-a-GCST90001636	finn-b-ALLERG_RHINITIS	Inverse variance weighted	28	0.00325322	0.0187405	0.862185	-0.0334781	0.0399846	1.00326	0.967076	1.04079
ebi-a-GCST90001636	finn-b-ALLERG_RHINITIS	Simple mode	28	-0.0266571	0.0407839	0.518885	-0.106594	0.0532793	0.973695	0.898891	1.05472
ebi-a-GCST90001636	finn-b-ALLERG_RHINITIS	Weighted mode	28	0.0123565	0.0251252	0.626836	-0.0368888	0.0616018	1.01243	0.963783	1.06354
ebi-a-GCST90001637	finn-b-ALLERG_RHINITIS	MR Egger	30	0.0206938	0.0410327	0.617979	-0.0597303	0.101118	1.02091	0.942019	1.10641
ebi-a-GCST90001637	finn-b-ALLERG_RHINITIS	Weighted median	30	-0.0231831	0.0273146	0.396025	-0.0767198	0.0303536	0.977084	0.926149	1.03082
ebi-a-GCST90001637	finn-b-ALLERG_RHINITIS	Inverse variance weighted	30	-0.00625277	0.021133	0.767324	-0.0476735	0.0351679	0.993767	0.953445	1.03579
ebi-a-GCST90001637	finn-b-ALLERG_RHINITIS	Simple mode	30	-0.029917	0.0442286	0.504135	-0.116605	0.0567711	0.970526	0.889936	1.05841
ebi-a-GCST90001637	finn-b-ALLERG_RHINITIS	Weighted mode	30	-0.027963	0.0315943	0.383403	-0.0898879	0.0339619	0.972424	0.914034	1.03455
ebi-a-GCST90001638	finn-b-ALLERG_RHINITIS	MR Egger	29	0.00504246	0.0368387	0.892141	-0.0671613	0.0772462	1.00506	0.935044	1.08031
ebi-a-GCST90001638	finn-b-ALLERG_RHINITIS	Weighted median	29	-0.0199413	0.0258718	0.440841	-0.0706499	0.0307674	0.980256	0.931788	1.03125
ebi-a-GCST90001638	finn-b-ALLERG_RHINITIS	Inverse variance weighted	29	-0.0122458	0.0188314	0.515506	-0.0491554	0.0246637	0.987829	0.952033	1.02497
ebi-a-GCST90001638	finn-b-ALLERG_RHINITIS	Simple mode	29	-0.0277652	0.0404561	0.498165	-0.107059	0.0515287	0.972617	0.898473	1.05288
ebi-a-GCST90001638	finn-b-ALLERG_RHINITIS	Weighted mode	29	-0.0260367	0.0288833	0.375042	-0.082648	0.0305747	0.974299	0.920675	1.03105
ebi-a-GCST90001639	finn-b-ALLERG_RHINITIS	MR Egger	19	-0.0304884	0.0753237	0.690697	-0.178123	0.117146	0.969972	0.83684	1.12428
ebi-a-GCST90001639	finn-b-ALLERG_RHINITIS	Weighted median	19	-0.0500968	0.0343811	0.145088	-0.117484	0.0172902	0.951137	0.889155	1.01744
ebi-a-GCST90001639	finn-b-ALLERG_RHINITIS	Inverse variance weighted	19	-0.0219928	0.0371816	0.554187	-0.0948688	0.0508831	0.978247	0.909492	1.0522
ebi-a-GCST90001639	finn-b-ALLERG_RHINITIS	Simple mode	19	-0.0508195	0.0488788	0.312243	-0.146622	0.044983	0.95045	0.86362	1.04601
ebi-a-GCST90001639	finn-b-ALLERG_RHINITIS	Weighted mode	19	-0.0508195	0.0402018	0.222316	-0.129615	0.0279761	0.95045	0.878434	1.02837
ebi-a-GCST90001640	finn-b-ALLERG_RHINITIS	MR Egger	17	0.0559959	0.0776145	0.481721	-0.0961286	0.20812	1.05759	0.908347	1.23136
ebi-a-GCST90001640	finn-b-ALLERG_RHINITIS	Weighted median	17	-0.0474253	0.0341637	0.165082	-0.114386	0.0195355	0.953682	0.891914	1.01973
ebi-a-GCST90001640	finn-b-ALLERG_RHINITIS	Inverse variance weighted	17	-0.0552157	0.0263016	0.0357879	-0.106767	-0.00366459	0.946281	0.898735	0.996342
ebi-a-GCST90001640	finn-b-ALLERG_RHINITIS	Simple mode	17	-0.0555017	0.0487318	0.271502	-0.151016	0.0400127	0.94601	0.859834	1.04082
ebi-a-GCST90001640	finn-b-ALLERG_RHINITIS	Weighted mode	17	-0.0360191	0.0437196	0.422127	-0.12171	0.0496713	0.964622	0.885406	1.05093
ebi-a-GCST90001641	finn-b-ALLERG_RHINITIS	MR Egger	20	-0.0329225	0.0368015	0.382809	-0.105054	0.0392085	0.967614	0.900276	1.03999
ebi-a-GCST90001641	finn-b-ALLERG_RHINITIS	Weighted median	20	-0.0170464	0.0253623	0.50151	-0.0667565	0.0326637	0.983098	0.935423	1.0332
ebi-a-GCST90001641	finn-b-ALLERG_RHINITIS	Inverse variance weighted	20	0.00545196	0.0259388	0.833523	-0.045388	0.056292	1.00547	0.955627	1.05791
ebi-a-GCST90001641	finn-b-ALLERG_RHINITIS	Simple mode	20	-0.00401924	0.0386649	0.918298	-0.0798025	0.071764	0.995989	0.923299	1.0744
ebi-a-GCST90001641	finn-b-ALLERG_RHINITIS	Weighted mode	20	-0.0185309	0.0252397	0.471793	-0.0680007	0.0309389	0.98164	0.93426	1.03142
ebi-a-GCST90001642	finn-b-ALLERG_RHINITIS	MR Egger	32	-0.0188734	0.0375823	0.619201	-0.0925347	0.0547879	0.981304	0.911618	1.05632
ebi-a-GCST90001642	finn-b-ALLERG_RHINITIS	Weighted median	32	-0.0325598	0.0268005	0.224405	-0.0850888	0.0199691	0.967965	0.918431	1.02017
ebi-a-GCST90001642	finn-b-ALLERG_RHINITIS	Inverse variance weighted	32	-0.0308872	0.0198887	0.120422	-0.069869	0.00809464	0.969585	0.932516	1.00813
ebi-a-GCST90001642	finn-b-ALLERG_RHINITIS	Simple mode	32	-0.0361518	0.0488905	0.4652	-0.131977	0.0596735	0.964494	0.876361	1.06149
ebi-a-GCST90001642	finn-b-ALLERG_RHINITIS	Weighted mode	32	-0.029136	0.0348891	0.41005	-0.0975187	0.0392467	0.971284	0.907085	1.04003
ebi-a-GCST90001643	finn-b-ALLERG_RHINITIS	MR Egger	29	-0.021398	0.0118287	0.0816018	-0.0445824	0.00178627	0.978829	0.956397	1.00179
ebi-a-GCST90001643	finn-b-ALLERG_RHINITIS	Weighted median	29	-0.017734	0.0147292	0.228588	-0.0466032	0.0111352	0.982422	0.954466	1.0112
ebi-a-GCST90001643	finn-b-ALLERG_RHINITIS	Inverse variance weighted	29	-0.0154492	0.009407	0.100527	-0.0338869	0.00298857	0.98467	0.966681	1.00299
ebi-a-GCST90001643	finn-b-ALLERG_RHINITIS	Simple mode	29	0.0260773	0.0271042	0.344228	-0.0270469	0.0792016	1.02642	0.973316	1.08242
ebi-a-GCST90001643	finn-b-ALLERG_RHINITIS	Weighted mode	29	-0.0188247	0.0132664	0.166943	-0.0448269	0.0071775	0.981351	0.956163	1.0072
ebi-a-GCST90001644	finn-b-ALLERG_RHINITIS	MR Egger	36	-0.0176375	0.0294159	0.552753	-0.0752926	0.0400176	0.982517	0.927472	1.04083
ebi-a-GCST90001644	finn-b-ALLERG_RHINITIS	Weighted median	36	-0.0176176	0.0232201	0.448018	-0.063129	0.0278938	0.982537	0.938822	1.02829
ebi-a-GCST90001644	finn-b-ALLERG_RHINITIS	Inverse variance weighted	36	-0.024493	0.0164557	0.136638	-0.0567461	0.00776004	0.975804	0.944834	1.00779
ebi-a-GCST90001644	finn-b-ALLERG_RHINITIS	Simple mode	36	-0.0531551	0.0443045	0.238289	-0.139992	0.0336817	0.948233	0.869365	1.03426
ebi-a-GCST90001644	finn-b-ALLERG_RHINITIS	Weighted mode	36	-0.0531551	0.0369177	0.158802	-0.125514	0.0192037	0.948233	0.882044	1.01939
ebi-a-GCST90001645	finn-b-ALLERG_RHINITIS	MR Egger	22	0.00856572	0.0491738	0.863465	-0.0878149	0.104946	1.0086	0.91593	1.11065
ebi-a-GCST90001645	finn-b-ALLERG_RHINITIS	Weighted median	22	-0.0111614	0.0324305	0.730724	-0.074725	0.0524023	0.988901	0.927999	1.0538
ebi-a-GCST90001645	finn-b-ALLERG_RHINITIS	Inverse variance weighted	22	0.00983192	0.0274785	0.72049	-0.044026	0.0636899	1.00988	0.956929	1.06576
ebi-a-GCST90001645	finn-b-ALLERG_RHINITIS	Simple mode	22	-0.0365133	0.0568344	0.527532	-0.147909	0.074882	0.964145	0.86251	1.07776
ebi-a-GCST90001645	finn-b-ALLERG_RHINITIS	Weighted mode	22	-0.0252638	0.0379964	0.51335	-0.0997367	0.049209	0.975053	0.905076	1.05044
ebi-a-GCST90001646	finn-b-ALLERG_RHINITIS	MR Egger	27	0.0197263	0.0118677	0.108966	-0.0035344	0.0429869	1.01992	0.996472	1.04392
ebi-a-GCST90001646	finn-b-ALLERG_RHINITIS	Weighted median	27	0.0107046	0.014293	0.453895	-0.0173097	0.0387189	1.01076	0.982839	1.03948
ebi-a-GCST90001646	finn-b-ALLERG_RHINITIS	Inverse variance weighted	27	0.0111018	0.0090758	0.221244	-0.00668679	0.0288903	1.01116	0.993336	1.02931
ebi-a-GCST90001646	finn-b-ALLERG_RHINITIS	Simple mode	27	-0.0276899	0.0242896	0.264684	-0.0752974	0.0199177	0.97269	0.927468	1.02012
ebi-a-GCST90001646	finn-b-ALLERG_RHINITIS	Weighted mode	27	0.00877656	0.0143487	0.546074	-0.019347	0.0369001	1.00882	0.980839	1.03759
ebi-a-GCST90001647	finn-b-ALLERG_RHINITIS	MR Egger	27	0.0141576	0.0170701	0.414738	-0.0192998	0.047615	1.01426	0.980885	1.04877
ebi-a-GCST90001647	finn-b-ALLERG_RHINITIS	Weighted median	27	-0.00561956	0.0199925	0.778646	-0.0448048	0.0335657	0.994396	0.956184	1.03414
ebi-a-GCST90001647	finn-b-ALLERG_RHINITIS	Inverse variance weighted	27	0.00700537	0.0125624	0.577087	-0.017617	0.0316277	1.00703	0.982537	1.03213
ebi-a-GCST90001647	finn-b-ALLERG_RHINITIS	Simple mode	27	-0.0371792	0.0355227	0.304904	-0.106804	0.0324454	0.963504	0.898702	1.03298
ebi-a-GCST90001647	finn-b-ALLERG_RHINITIS	Weighted mode	27	-0.0399181	0.0268996	0.149841	-0.0926412	0.0128051	0.960868	0.91152	1.01289
ebi-a-GCST90001648	finn-b-ALLERG_RHINITIS	MR Egger	18	-0.0214195	0.0465199	0.651399	-0.112599	0.0697596	0.978808	0.893509	1.07225
ebi-a-GCST90001648	finn-b-ALLERG_RHINITIS	Weighted median	18	0.0194022	0.0261531	0.458166	-0.0318578	0.0706622	1.01959	0.968644	1.07322
ebi-a-GCST90001648	finn-b-ALLERG_RHINITIS	Inverse variance weighted	18	0.0367443	0.0268175	0.170637	-0.0158181	0.0893067	1.03743	0.984306	1.09342
ebi-a-GCST90001648	finn-b-ALLERG_RHINITIS	Simple mode	18	0.15148	0.0629776	0.0278262	0.0280442	0.274916	1.16356	1.02844	1.31642
ebi-a-GCST90001648	finn-b-ALLERG_RHINITIS	Weighted mode	18	-0.00221878	0.0271115	0.935731	-0.0553574	0.0509198	0.997784	0.946147	1.05224
ebi-a-GCST90001649	finn-b-ALLERG_RHINITIS	MR Egger	23	0.00526667	0.0292193	0.858687	-0.0520032	0.0625366	1.00528	0.949326	1.06453
ebi-a-GCST90001649	finn-b-ALLERG_RHINITIS	Weighted median	23	-0.00957979	0.0221097	0.664808	-0.0529148	0.0337552	0.990466	0.948461	1.03433
ebi-a-GCST90001649	finn-b-ALLERG_RHINITIS	Inverse variance weighted	23	-0.00165337	0.0174129	0.924354	-0.0357827	0.032476	0.998348	0.96485	1.03301
ebi-a-GCST90001649	finn-b-ALLERG_RHINITIS	Simple mode	23	-0.0264226	0.0358794	0.469251	-0.0967462	0.043901	0.973923	0.907786	1.04488
ebi-a-GCST90001649	finn-b-ALLERG_RHINITIS	Weighted mode	23	-0.00999979	0.0228796	0.666327	-0.0548439	0.0348443	0.99005	0.946633	1.03546
ebi-a-GCST90001650	finn-b-ALLERG_RHINITIS	MR Egger	24	-0.0130617	0.0269477	0.632675	-0.0658791	0.0397557	0.987023	0.936244	1.04056
ebi-a-GCST90001650	finn-b-ALLERG_RHINITIS	Weighted median	24	-0.00694014	0.0216139	0.748138	-0.0493035	0.0354232	0.993084	0.951892	1.03606
ebi-a-GCST90001650	finn-b-ALLERG_RHINITIS	Inverse variance weighted	24	0.00186366	0.0164764	0.909943	-0.03043	0.0341573	1.00187	0.970028	1.03475
ebi-a-GCST90001650	finn-b-ALLERG_RHINITIS	Simple mode	24	-0.0275496	0.0352929	0.442999	-0.0967236	0.0416245	0.972826	0.907807	1.0425
ebi-a-GCST90001650	finn-b-ALLERG_RHINITIS	Weighted mode	24	-0.00613723	0.0223565	0.786138	-0.0499559	0.0376814	0.993882	0.951271	1.0384
ebi-a-GCST90001651	finn-b-ALLERG_RHINITIS	MR Egger	25	0.0470904	0.041596	0.269262	-0.0344378	0.128619	1.04822	0.966148	1.13726
ebi-a-GCST90001651	finn-b-ALLERG_RHINITIS	Weighted median	25	-0.00493998	0.0308275	0.872687	-0.0653618	0.0554819	0.995072	0.936728	1.05705
ebi-a-GCST90001651	finn-b-ALLERG_RHINITIS	Inverse variance weighted	25	-0.0160969	0.026927	0.549975	-0.0688738	0.03668	0.984032	0.933444	1.03736
ebi-a-GCST90001651	finn-b-ALLERG_RHINITIS	Simple mode	25	0.0190837	0.0468804	0.687563	-0.0728018	0.110969	1.01927	0.929785	1.11736
ebi-a-GCST90001651	finn-b-ALLERG_RHINITIS	Weighted mode	25	0.00619031	0.0329959	0.852761	-0.0584817	0.0708623	1.00621	0.943196	1.07343
ebi-a-GCST90001652	finn-b-ALLERG_RHINITIS	MR Egger	25	0.00712702	0.0303963	0.816695	-0.0524498	0.0667038	1.00715	0.948902	1.06898
ebi-a-GCST90001652	finn-b-ALLERG_RHINITIS	Weighted median	25	0.00347954	0.0237988	0.883759	-0.0431662	0.0501253	1.00349	0.957752	1.0514
ebi-a-GCST90001652	finn-b-ALLERG_RHINITIS	Inverse variance weighted	25	0.0179227	0.0203287	0.377969	-0.0219216	0.057767	1.01808	0.978317	1.05947
ebi-a-GCST90001652	finn-b-ALLERG_RHINITIS	Simple mode	25	0.0113514	0.0461902	0.807962	-0.0791814	0.101884	1.01142	0.923872	1.10726
ebi-a-GCST90001652	finn-b-ALLERG_RHINITIS	Weighted mode	25	0.00522939	0.0215436	0.810273	-0.0369961	0.0474549	1.00524	0.96368	1.0486
ebi-a-GCST90001653	finn-b-ALLERG_RHINITIS	MR Egger	27	0.00588279	0.0221445	0.792684	-0.0375204	0.049286	1.0059	0.963175	1.05052
ebi-a-GCST90001653	finn-b-ALLERG_RHINITIS	Weighted median	27	0.0124203	0.0231758	0.592016	-0.0330042	0.0578448	1.0125	0.967534	1.05955
ebi-a-GCST90001653	finn-b-ALLERG_RHINITIS	Inverse variance weighted	27	-0.00238049	0.0151568	0.875199	-0.0320878	0.0273268	0.997622	0.968422	1.0277
ebi-a-GCST90001653	finn-b-ALLERG_RHINITIS	Simple mode	27	-0.0368249	0.0433751	0.403638	-0.12184	0.0481903	0.963845	0.88529	1.04937
ebi-a-GCST90001653	finn-b-ALLERG_RHINITIS	Weighted mode	27	0.00902615	0.021826	0.682595	-0.0337529	0.0518052	1.00907	0.96681	1.05317
ebi-a-GCST90001654	finn-b-ALLERG_RHINITIS	MR Egger	32	0.00831115	0.0254082	0.74586	-0.0414888	0.0581111	1.00835	0.95936	1.05983
ebi-a-GCST90001654	finn-b-ALLERG_RHINITIS	Weighted median	32	0.014396	0.0247393	0.560629	-0.0340931	0.0628851	1.0145	0.966482	1.0649
ebi-a-GCST90001654	finn-b-ALLERG_RHINITIS	Inverse variance weighted	32	0.0205179	0.0163179	0.208615	-0.0114653	0.052501	1.02073	0.9886	1.0539
ebi-a-GCST90001654	finn-b-ALLERG_RHINITIS	Simple mode	32	0.0593108	0.0452384	0.199463	-0.0293565	0.147978	1.0611	0.97107	1.15949
ebi-a-GCST90001654	finn-b-ALLERG_RHINITIS	Weighted mode	32	0.0187493	0.0229901	0.420987	-0.0263113	0.0638099	1.01893	0.974032	1.06589
ebi-a-GCST90001655	finn-b-ALLERG_RHINITIS	MR Egger	23	0.0304141	0.0327169	0.363134	-0.033711	0.0945391	1.03088	0.966851	1.09915
ebi-a-GCST90001655	finn-b-ALLERG_RHINITIS	Weighted median	23	0.00981945	0.0310056	0.751472	-0.0509516	0.0705905	1.00987	0.950325	1.07314
ebi-a-GCST90001655	finn-b-ALLERG_RHINITIS	Inverse variance weighted	23	-0.0100965	0.0204896	0.622182	-0.0502562	0.0300632	0.989954	0.950986	1.03052
ebi-a-GCST90001655	finn-b-ALLERG_RHINITIS	Simple mode	23	0.000506717	0.0570469	0.992993	-0.111305	0.112319	1.00051	0.894666	1.11887
ebi-a-GCST90001655	finn-b-ALLERG_RHINITIS	Weighted mode	23	0.030227	0.0301993	0.32775	-0.0289636	0.0894176	1.03069	0.971452	1.09354
ebi-a-GCST90001656	finn-b-ALLERG_RHINITIS	MR Egger	27	-0.00588279	0.0221445	0.792684	-0.049286	0.0375204	0.994134	0.951909	1.03823
ebi-a-GCST90001656	finn-b-ALLERG_RHINITIS	Weighted median	27	-0.0124203	0.0237378	0.600816	-0.0589465	0.0341059	0.987657	0.942757	1.03469
ebi-a-GCST90001656	finn-b-ALLERG_RHINITIS	Inverse variance weighted	27	0.00238049	0.0151568	0.875199	-0.0273268	0.0320878	1.00238	0.973043	1.03261
ebi-a-GCST90001656	finn-b-ALLERG_RHINITIS	Simple mode	27	0.0368249	0.0419939	0.388567	-0.0454833	0.119133	1.03751	0.955536	1.12652
ebi-a-GCST90001656	finn-b-ALLERG_RHINITIS	Weighted mode	27	-0.00902615	0.0220737	0.685954	-0.0522905	0.0342382	0.991014	0.949053	1.03483
ebi-a-GCST90001657	finn-b-ALLERG_RHINITIS	MR Egger	12	-0.00615172	0.0528706	0.909675	-0.109778	0.0974747	0.993867	0.896033	1.10238
ebi-a-GCST90001657	finn-b-ALLERG_RHINITIS	Weighted median	12	-0.0351251	0.043322	0.417486	-0.120036	0.0497861	0.965485	0.886888	1.05105
ebi-a-GCST90001657	finn-b-ALLERG_RHINITIS	Inverse variance weighted	12	-0.031612	0.0324759	0.330356	-0.0952648	0.0320408	0.968882	0.909132	1.03256
ebi-a-GCST90001657	finn-b-ALLERG_RHINITIS	Simple mode	12	-0.0578033	0.0619578	0.370874	-0.179241	0.063634	0.943836	0.835905	1.0657
ebi-a-GCST90001657	finn-b-ALLERG_RHINITIS	Weighted mode	12	-0.0340059	0.0402406	0.416078	-0.112878	0.0448658	0.966566	0.89326	1.04589
ebi-a-GCST90001658	finn-b-ALLERG_RHINITIS	MR Egger	32	0.000679899	0.00906549	0.940714	-0.0170885	0.0184483	1.00068	0.983057	1.01862
ebi-a-GCST90001658	finn-b-ALLERG_RHINITIS	Weighted median	32	0.00631574	0.0104639	0.546127	-0.0141935	0.026825	1.00634	0.985907	1.02719
ebi-a-GCST90001658	finn-b-ALLERG_RHINITIS	Inverse variance weighted	32	0.00237626	0.007204	0.741511	-0.0117436	0.0164961	1.00238	0.988325	1.01663
ebi-a-GCST90001658	finn-b-ALLERG_RHINITIS	Simple mode	32	0.0219197	0.0171161	0.209816	-0.0116278	0.0554673	1.02216	0.98844	1.05703
ebi-a-GCST90001658	finn-b-ALLERG_RHINITIS	Weighted mode	32	0.00331317	0.00787888	0.677011	-0.0121294	0.0187558	1.00332	0.987944	1.01893
ebi-a-GCST90001659	finn-b-ALLERG_RHINITIS	MR Egger	26	1.4077e-05	0.012847	0.999135	-0.0251661	0.0251943	1.00001	0.975148	1.02551
ebi-a-GCST90001659	finn-b-ALLERG_RHINITIS	Weighted median	26	0.000843329	0.01137	0.940874	-0.0214419	0.0231285	1.00084	0.978786	1.0234
ebi-a-GCST90001659	finn-b-ALLERG_RHINITIS	Inverse variance weighted	26	0.00226079	0.00919374	0.805756	-0.015759	0.0202805	1.00226	0.984365	1.02049
ebi-a-GCST90001659	finn-b-ALLERG_RHINITIS	Simple mode	26	-0.00550652	0.0288027	0.849928	-0.0619598	0.0509467	0.994509	0.939921	1.05227
ebi-a-GCST90001659	finn-b-ALLERG_RHINITIS	Weighted mode	26	0.00169603	0.00944572	0.858949	-0.0168176	0.0202096	1.0017	0.983323	1.02042
ebi-a-GCST90001660	finn-b-ALLERG_RHINITIS	MR Egger	30	-0.0199096	0.0124268	0.120345	-0.0442661	0.00444689	0.980287	0.956699	1.00446
ebi-a-GCST90001660	finn-b-ALLERG_RHINITIS	Weighted median	30	0.00555669	0.0120275	0.644082	-0.0180172	0.0291306	1.00557	0.982144	1.02956
ebi-a-GCST90001660	finn-b-ALLERG_RHINITIS	Inverse variance weighted	30	-0.00731639	0.00899832	0.41617	-0.0249531	0.0103203	0.99271	0.975356	1.01037
ebi-a-GCST90001660	finn-b-ALLERG_RHINITIS	Simple mode	30	0.00476123	0.022201	0.831689	-0.0387526	0.0482751	1.00477	0.961989	1.04946
ebi-a-GCST90001660	finn-b-ALLERG_RHINITIS	Weighted mode	30	-0.00586628	0.00988907	0.55764	-0.0252489	0.0135163	0.994151	0.975067	1.01361
ebi-a-GCST90001661	finn-b-ALLERG_RHINITIS	MR Egger	25	-0.00670081	0.0221162	0.764627	-0.0500486	0.036647	0.993322	0.951183	1.03733
ebi-a-GCST90001661	finn-b-ALLERG_RHINITIS	Weighted median	25	-0.0366332	0.022954	0.110502	-0.081623	0.00835662	0.96403	0.921619	1.00839
ebi-a-GCST90001661	finn-b-ALLERG_RHINITIS	Inverse variance weighted	25	-0.00395025	0.0148619	0.790395	-0.0330795	0.025179	0.996058	0.967462	1.0255
ebi-a-GCST90001661	finn-b-ALLERG_RHINITIS	Simple mode	25	-0.0194289	0.0359899	0.59428	-0.089969	0.0511113	0.980759	0.913959	1.05244
ebi-a-GCST90001661	finn-b-ALLERG_RHINITIS	Weighted mode	25	-0.03232	0.0225168	0.164086	-0.0764529	0.0118129	0.968197	0.926397	1.01188
ebi-a-GCST90001662	finn-b-ALLERG_RHINITIS	MR Egger	15	0.000471907	0.0063013	0.941442	-0.0118786	0.0128224	1.00047	0.988192	1.01291
ebi-a-GCST90001662	finn-b-ALLERG_RHINITIS	Weighted median	15	-0.00173116	0.00674103	0.797326	-0.0149436	0.0114813	0.99827	0.985168	1.01155
ebi-a-GCST90001662	finn-b-ALLERG_RHINITIS	Inverse variance weighted	15	-0.00194731	0.00581896	0.73789	-0.0133525	0.00945785	0.998055	0.986736	1.0095
ebi-a-GCST90001662	finn-b-ALLERG_RHINITIS	Simple mode	15	-0.039136	0.0259764	0.154143	-0.0900497	0.0117778	0.96162	0.913886	1.01185
ebi-a-GCST90001662	finn-b-ALLERG_RHINITIS	Weighted mode	15	-0.00232253	0.00581493	0.695619	-0.0137198	0.00907473	0.99768	0.986374	1.00912
ebi-a-GCST90001663	finn-b-ALLERG_RHINITIS	MR Egger	28	0.018735	0.0178671	0.304022	-0.0162845	0.0537545	1.01891	0.983847	1.05523
ebi-a-GCST90001663	finn-b-ALLERG_RHINITIS	Weighted median	28	0.00574053	0.0190516	0.763175	-0.0316007	0.0430818	1.00576	0.968893	1.04402
ebi-a-GCST90001663	finn-b-ALLERG_RHINITIS	Inverse variance weighted	28	0.000180116	0.0125474	0.988547	-0.0244128	0.024773	1.00018	0.975883	1.02508
ebi-a-GCST90001663	finn-b-ALLERG_RHINITIS	Simple mode	28	-0.00237263	0.0306292	0.938826	-0.0624058	0.0576606	0.99763	0.939502	1.05936
ebi-a-GCST90001663	finn-b-ALLERG_RHINITIS	Weighted mode	28	-0.000881532	0.0183001	0.961935	-0.0367497	0.0349867	0.999119	0.963917	1.03561
ebi-a-GCST90001664	finn-b-ALLERG_RHINITIS	MR Egger	42	-0.00314754	0.00276258	0.261335	-0.0085622	0.00226712	0.996857	0.991474	1.00227
ebi-a-GCST90001664	finn-b-ALLERG_RHINITIS	Weighted median	42	-0.00416227	0.00253725	0.100909	-0.00913529	0.000810744	0.995846	0.990906	1.00081
ebi-a-GCST90001664	finn-b-ALLERG_RHINITIS	Inverse variance weighted	42	-0.00305465	0.00254016	0.229154	-0.00803336	0.00192406	0.99695	0.991999	1.00193
ebi-a-GCST90001664	finn-b-ALLERG_RHINITIS	Simple mode	42	-0.00188062	0.00772155	0.80879	-0.0170149	0.0132536	0.998121	0.983129	1.01334
ebi-a-GCST90001664	finn-b-ALLERG_RHINITIS	Weighted mode	42	-0.00388234	0.00202552	0.0622617	-0.00785235	8.76687e-05	0.996125	0.992178	1.00009
ebi-a-GCST90001665	finn-b-ALLERG_RHINITIS	MR Egger	28	0.00230205	0.00909148	0.802097	-0.0155172	0.0201213	1.0023	0.984603	1.02033
ebi-a-GCST90001665	finn-b-ALLERG_RHINITIS	Weighted median	28	0.00175964	0.0118025	0.881482	-0.0213732	0.0248925	1.00176	0.978854	1.0252
ebi-a-GCST90001665	finn-b-ALLERG_RHINITIS	Inverse variance weighted	28	0.00343868	0.00786869	0.662105	-0.0119839	0.0188613	1.00344	0.988088	1.01904
ebi-a-GCST90001665	finn-b-ALLERG_RHINITIS	Simple mode	28	0.0111106	0.0216166	0.611445	-0.031258	0.0534792	1.01117	0.969225	1.05494
ebi-a-GCST90001665	finn-b-ALLERG_RHINITIS	Weighted mode	28	0.00291623	0.00864025	0.738337	-0.0140187	0.0198511	1.00292	0.986079	1.02005
ebi-a-GCST90001666	finn-b-ALLERG_RHINITIS	MR Egger	55	-0.00183045	0.00162097	0.263885	-0.00500754	0.00134664	0.998171	0.995005	1.00135
ebi-a-GCST90001666	finn-b-ALLERG_RHINITIS	Weighted median	55	-0.00175261	0.00215301	0.415628	-0.00597251	0.00246729	0.998249	0.994045	1.00247
ebi-a-GCST90001666	finn-b-ALLERG_RHINITIS	Inverse variance weighted	55	-0.00188088	0.0014548	0.196054	-0.00473229	0.000970535	0.998121	0.995279	1.00097
ebi-a-GCST90001666	finn-b-ALLERG_RHINITIS	Simple mode	55	-0.00743401	0.00434248	0.092648	-0.0159453	0.00107725	0.992594	0.984181	1.00108
ebi-a-GCST90001666	finn-b-ALLERG_RHINITIS	Weighted mode	55	-0.00167624	0.00180136	0.356234	-0.00520691	0.00185443	0.998325	0.994807	1.00186
ebi-a-GCST90001667	finn-b-ALLERG_RHINITIS	MR Egger	28	-0.00668851	0.00591796	0.268709	-0.0182877	0.00491069	0.993334	0.981878	1.00492
ebi-a-GCST90001667	finn-b-ALLERG_RHINITIS	Weighted median	28	-0.00477552	0.00762749	0.531254	-0.0197254	0.0101744	0.995236	0.980468	1.01023
ebi-a-GCST90001667	finn-b-ALLERG_RHINITIS	Inverse variance weighted	28	-0.00332453	0.00523515	0.525403	-0.0135854	0.00693638	0.996681	0.986506	1.00696
ebi-a-GCST90001667	finn-b-ALLERG_RHINITIS	Simple mode	28	-0.00219851	0.0163897	0.894287	-0.0343222	0.0299252	0.997804	0.96626	1.03038
ebi-a-GCST90001667	finn-b-ALLERG_RHINITIS	Weighted mode	28	-0.00351756	0.00570587	0.542741	-0.0147011	0.00766595	0.996489	0.985406	1.0077
ebi-a-GCST90001668	finn-b-ALLERG_RHINITIS	MR Egger	28	-0.0133437	0.0124619	0.294117	-0.0377689	0.0110816	0.986745	0.962935	1.01114
ebi-a-GCST90001668	finn-b-ALLERG_RHINITIS	Weighted median	28	-0.00606767	0.0142368	0.669965	-0.0339718	0.0218365	0.993951	0.966599	1.02208
ebi-a-GCST90001668	finn-b-ALLERG_RHINITIS	Inverse variance weighted	28	-0.00578803	0.0101599	0.568887	-0.0257015	0.0141255	0.994229	0.974626	1.01423
ebi-a-GCST90001668	finn-b-ALLERG_RHINITIS	Simple mode	28	-0.00885002	0.0212832	0.680827	-0.0505651	0.0328651	0.991189	0.950692	1.03341
ebi-a-GCST90001668	finn-b-ALLERG_RHINITIS	Weighted mode	28	-0.00383367	0.0140759	0.78742	-0.0314225	0.0237551	0.996174	0.969066	1.02404
ebi-a-GCST90001669	finn-b-ALLERG_RHINITIS	MR Egger	38	-0.00391149	0.00312333	0.21852	-0.0100332	0.00221025	0.996096	0.990017	1.00221
ebi-a-GCST90001669	finn-b-ALLERG_RHINITIS	Weighted median	38	-0.00572249	0.00373416	0.125406	-0.0130415	0.00159646	0.994294	0.987043	1.0016
ebi-a-GCST90001669	finn-b-ALLERG_RHINITIS	Inverse variance weighted	38	-0.00514543	0.00276071	0.0623488	-0.0105564	0.000265562	0.994868	0.989499	1.00027
ebi-a-GCST90001669	finn-b-ALLERG_RHINITIS	Simple mode	38	-0.0029124	0.00606855	0.634111	-0.0148068	0.00898195	0.997092	0.985302	1.00902
ebi-a-GCST90001669	finn-b-ALLERG_RHINITIS	Weighted mode	38	-0.00651572	0.00317127	0.0470298	-0.0127314	-0.000300035	0.993505	0.987349	0.9997
ebi-a-GCST90001670	finn-b-ALLERG_RHINITIS	MR Egger	21	-0.017055	0.0225397	0.45853	-0.0612329	0.0271228	0.98309	0.940604	1.02749
ebi-a-GCST90001670	finn-b-ALLERG_RHINITIS	Weighted median	21	0.00690573	0.0136529	0.612992	-0.0198539	0.0336654	1.00693	0.980342	1.03424
ebi-a-GCST90001670	finn-b-ALLERG_RHINITIS	Inverse variance weighted	21	0.00319953	0.015505	0.836514	-0.0271903	0.0335893	1.0032	0.973176	1.03416
ebi-a-GCST90001670	finn-b-ALLERG_RHINITIS	Simple mode	21	0.0194989	0.0308501	0.534512	-0.0409674	0.0799652	1.01969	0.95986	1.08325
ebi-a-GCST90001670	finn-b-ALLERG_RHINITIS	Weighted mode	21	0.0098232	0.0124219	0.438339	-0.0145237	0.03417	1.00987	0.985581	1.03476
ebi-a-GCST90001671	finn-b-ALLERG_RHINITIS	MR Egger	22	0.0118678	0.0180254	0.517793	-0.023462	0.0471976	1.01194	0.976811	1.04833
ebi-a-GCST90001671	finn-b-ALLERG_RHINITIS	Weighted median	22	0.00705387	0.0131712	0.592267	-0.0187616	0.0328693	1.00708	0.981413	1.03342
ebi-a-GCST90001671	finn-b-ALLERG_RHINITIS	Inverse variance weighted	22	-0.00436418	0.0123611	0.724046	-0.028592	0.0198636	0.995645	0.971813	1.02006
ebi-a-GCST90001671	finn-b-ALLERG_RHINITIS	Simple mode	22	0.00683865	0.023159	0.770671	-0.038553	0.0522303	1.00686	0.962181	1.05362
ebi-a-GCST90001671	finn-b-ALLERG_RHINITIS	Weighted mode	22	0.00683865	0.0106828	0.528995	-0.0140996	0.0277769	1.00686	0.985999	1.02817
ebi-a-GCST90001672	finn-b-ALLERG_RHINITIS	MR Egger	25	-0.017916	0.0167897	0.297007	-0.0508238	0.0149917	0.982244	0.950446	1.0151
ebi-a-GCST90001672	finn-b-ALLERG_RHINITIS	Weighted median	25	0.00621044	0.0129662	0.63196	-0.0192034	0.0316243	1.00623	0.98098	1.03213
ebi-a-GCST90001672	finn-b-ALLERG_RHINITIS	Inverse variance weighted	25	0.000135593	0.0118727	0.990888	-0.023135	0.0234062	1.00014	0.977131	1.02368
ebi-a-GCST90001672	finn-b-ALLERG_RHINITIS	Simple mode	25	0.028634	0.0288852	0.331427	-0.0279809	0.085249	1.02905	0.972407	1.08899
ebi-a-GCST90001672	finn-b-ALLERG_RHINITIS	Weighted mode	25	0.00412475	0.0126787	0.747752	-0.0207256	0.0289751	1.00413	0.979488	1.0294
ebi-a-GCST90001673	finn-b-ALLERG_RHINITIS	MR Egger	19	0.0113116	0.0203842	0.58618	-0.0286416	0.0512647	1.01138	0.971765	1.0526
ebi-a-GCST90001673	finn-b-ALLERG_RHINITIS	Weighted median	19	0.00855977	0.01929	0.65723	-0.0292487	0.0463683	1.0086	0.971175	1.04746
ebi-a-GCST90001673	finn-b-ALLERG_RHINITIS	Inverse variance weighted	19	-0.00372809	0.0156828	0.812099	-0.0344663	0.0270101	0.996279	0.966121	1.02738
ebi-a-GCST90001673	finn-b-ALLERG_RHINITIS	Simple mode	19	-0.00175075	0.0444315	0.969003	-0.0888366	0.0853351	0.998251	0.914995	1.08908
ebi-a-GCST90001673	finn-b-ALLERG_RHINITIS	Weighted mode	19	0.00723295	0.0195273	0.715406	-0.0310406	0.0455065	1.00726	0.969436	1.04656
ebi-a-GCST90001674	finn-b-ALLERG_RHINITIS	MR Egger	18	0.011636	0.0184601	0.537378	-0.0245458	0.0478177	1.0117	0.975753	1.04898
ebi-a-GCST90001674	finn-b-ALLERG_RHINITIS	Weighted median	18	0.00742507	0.0183946	0.686467	-0.0286284	0.0434785	1.00745	0.971778	1.04444
ebi-a-GCST90001674	finn-b-ALLERG_RHINITIS	Inverse variance weighted	18	-0.00347346	0.0137816	0.801014	-0.0304854	0.0235385	0.996533	0.969975	1.02382
ebi-a-GCST90001674	finn-b-ALLERG_RHINITIS	Simple mode	18	-0.0197568	0.0349279	0.579025	-0.0882155	0.0487019	0.980437	0.915564	1.04991
ebi-a-GCST90001674	finn-b-ALLERG_RHINITIS	Weighted mode	18	0.00645385	0.0155155	0.682642	-0.0239565	0.0368642	1.00647	0.976328	1.03755
ebi-a-GCST90001675	finn-b-ALLERG_RHINITIS	MR Egger	30	0.0230848	0.0168604	0.181827	-0.00996149	0.0561311	1.02335	0.990088	1.05774
ebi-a-GCST90001675	finn-b-ALLERG_RHINITIS	Weighted median	30	0.020073	0.0157842	0.203476	-0.0108641	0.0510101	1.02028	0.989195	1.05233
ebi-a-GCST90001675	finn-b-ALLERG_RHINITIS	Inverse variance weighted	30	0.0213876	0.0130549	0.101364	-0.00420004	0.0469752	1.02162	0.995809	1.0481
ebi-a-GCST90001675	finn-b-ALLERG_RHINITIS	Simple mode	30	0.0111239	0.0319651	0.730352	-0.0515277	0.0737756	1.01119	0.949777	1.07657
ebi-a-GCST90001675	finn-b-ALLERG_RHINITIS	Weighted mode	30	0.0217343	0.0138589	0.127668	-0.00542903	0.0488977	1.02197	0.994586	1.05011
ebi-a-GCST90001676	finn-b-ALLERG_RHINITIS	MR Egger	27	-0.0166071	0.0464817	0.723879	-0.107711	0.074497	0.98353	0.897887	1.07734
ebi-a-GCST90001676	finn-b-ALLERG_RHINITIS	Weighted median	27	0.00496044	0.0295816	0.86683	-0.0530196	0.0629405	1.00497	0.948361	1.06496
ebi-a-GCST90001676	finn-b-ALLERG_RHINITIS	Inverse variance weighted	27	-0.00240739	0.0222731	0.913928	-0.0460627	0.0412479	0.997596	0.954982	1.04211
ebi-a-GCST90001676	finn-b-ALLERG_RHINITIS	Simple mode	27	-0.00884097	0.0568683	0.877656	-0.120303	0.102621	0.991198	0.886652	1.10807
ebi-a-GCST90001676	finn-b-ALLERG_RHINITIS	Weighted mode	27	-0.0255024	0.0503925	0.617068	-0.124272	0.0732669	0.97482	0.88314	1.07602
ebi-a-GCST90001677	finn-b-ALLERG_RHINITIS	MR Egger	25	-0.0298277	0.0358669	0.414174	-0.100127	0.0404715	0.970613	0.904723	1.0413
ebi-a-GCST90001677	finn-b-ALLERG_RHINITIS	Weighted median	25	-0.0270401	0.0304141	0.373968	-0.0866518	0.0325715	0.973322	0.916996	1.03311
ebi-a-GCST90001677	finn-b-ALLERG_RHINITIS	Inverse variance weighted	25	-0.0114678	0.0223772	0.608318	-0.0553272	0.0323916	0.988598	0.946176	1.03292
ebi-a-GCST90001677	finn-b-ALLERG_RHINITIS	Simple mode	25	-0.0307231	0.0481863	0.529778	-0.125168	0.0637222	0.969744	0.882348	1.0658
ebi-a-GCST90001677	finn-b-ALLERG_RHINITIS	Weighted mode	25	-0.0307231	0.0283856	0.289853	-0.0863588	0.0249126	0.969744	0.917265	1.02523
ebi-a-GCST90001678	finn-b-ALLERG_RHINITIS	MR Egger	25	0.0240082	0.0201612	0.245873	-0.0155078	0.0635241	1.0243	0.984612	1.06559
ebi-a-GCST90001678	finn-b-ALLERG_RHINITIS	Weighted median	25	0.026893	0.0180055	0.13528	-0.00839774	0.0621838	1.02726	0.991637	1.06416
ebi-a-GCST90001678	finn-b-ALLERG_RHINITIS	Inverse variance weighted	25	0.0230709	0.0154571	0.135549	-0.00722505	0.0533668	1.02334	0.992801	1.05482
ebi-a-GCST90001678	finn-b-ALLERG_RHINITIS	Simple mode	25	0.0020126	0.0306656	0.948216	-0.058092	0.0621172	1.00201	0.943563	1.06409
ebi-a-GCST90001678	finn-b-ALLERG_RHINITIS	Weighted mode	25	0.0203504	0.0161392	0.219456	-0.0112825	0.0519832	1.02056	0.988781	1.05336
ebi-a-GCST90001679	finn-b-ALLERG_RHINITIS	MR Egger	17	-0.012752	0.0357758	0.726473	-0.0828725	0.0573685	0.987329	0.920469	1.05905
ebi-a-GCST90001679	finn-b-ALLERG_RHINITIS	Weighted median	17	-0.010396	0.0313742	0.740378	-0.0718894	0.0510975	0.989658	0.930634	1.05243
ebi-a-GCST90001679	finn-b-ALLERG_RHINITIS	Inverse variance weighted	17	-0.0249435	0.0215182	0.246383	-0.0671193	0.0172323	0.975365	0.935084	1.01738
ebi-a-GCST90001679	finn-b-ALLERG_RHINITIS	Simple mode	17	0.00888898	0.0449257	0.845647	-0.0791654	0.0969433	1.00893	0.923887	1.1018
ebi-a-GCST90001679	finn-b-ALLERG_RHINITIS	Weighted mode	17	-0.00568663	0.0312898	0.858069	-0.0670147	0.0556414	0.99433	0.935182	1.05722
ebi-a-GCST90001680	finn-b-ALLERG_RHINITIS	MR Egger	22	0.0184705	0.0315613	0.564941	-0.0433897	0.0803308	1.01864	0.957538	1.08365
ebi-a-GCST90001680	finn-b-ALLERG_RHINITIS	Weighted median	22	-0.00184459	0.0265725	0.944657	-0.0539266	0.0502375	0.998157	0.947502	1.05152
ebi-a-GCST90001680	finn-b-ALLERG_RHINITIS	Inverse variance weighted	22	0.014544	0.0195932	0.457908	-0.0238587	0.0529466	1.01465	0.976424	1.05437
ebi-a-GCST90001680	finn-b-ALLERG_RHINITIS	Simple mode	22	-0.0113	0.0409482	0.785278	-0.0915584	0.0689584	0.988764	0.912508	1.07139
ebi-a-GCST90001680	finn-b-ALLERG_RHINITIS	Weighted mode	22	-0.00349107	0.0269443	0.898143	-0.056302	0.0493198	0.996515	0.945254	1.05056
ebi-a-GCST90001681	finn-b-ALLERG_RHINITIS	MR Egger	27	0.0258857	0.0306156	0.405848	-0.0341209	0.0858922	1.02622	0.966455	1.08969
ebi-a-GCST90001681	finn-b-ALLERG_RHINITIS	Weighted median	27	-0.0105782	0.0244194	0.664878	-0.0584403	0.0372839	0.989478	0.943235	1.03799
ebi-a-GCST90001681	finn-b-ALLERG_RHINITIS	Inverse variance weighted	27	-0.0204606	0.0166982	0.220455	-0.053189	0.0122678	0.979747	0.948201	1.01234
ebi-a-GCST90001681	finn-b-ALLERG_RHINITIS	Simple mode	27	0.000252167	0.0382153	0.994785	-0.0746499	0.0751542	1.00025	0.928068	1.07805
ebi-a-GCST90001681	finn-b-ALLERG_RHINITIS	Weighted mode	27	-0.0032497	0.028741	0.910845	-0.059582	0.0530826	0.996756	0.942158	1.05452
ebi-a-GCST90001682	finn-b-ALLERG_RHINITIS	MR Egger	14	0.00577923	0.0952315	0.952608	-0.180874	0.192433	1.0058	0.83454	1.2122
ebi-a-GCST90001682	finn-b-ALLERG_RHINITIS	Weighted median	14	0.00802956	0.0405295	0.842954	-0.0714083	0.0874675	1.00806	0.931082	1.09141
ebi-a-GCST90001682	finn-b-ALLERG_RHINITIS	Inverse variance weighted	14	-0.00544624	0.0413113	0.895116	-0.0864165	0.075524	0.994569	0.917212	1.07845
ebi-a-GCST90001682	finn-b-ALLERG_RHINITIS	Simple mode	14	0.0709306	0.0645814	0.291993	-0.0556488	0.19751	1.07351	0.945871	1.21837
ebi-a-GCST90001682	finn-b-ALLERG_RHINITIS	Weighted mode	14	0.0162842	0.0430952	0.711627	-0.0681823	0.100751	1.01642	0.93409	1.106
ebi-a-GCST90001683	finn-b-ALLERG_RHINITIS	MR Egger	14	-0.0206842	0.0263416	0.447545	-0.0723137	0.0309453	0.979528	0.930239	1.03143
ebi-a-GCST90001683	finn-b-ALLERG_RHINITIS	Weighted median	14	-0.0370725	0.0233145	0.111811	-0.082769	0.00862396	0.963606	0.920564	1.00866
ebi-a-GCST90001683	finn-b-ALLERG_RHINITIS	Inverse variance weighted	14	-0.0298911	0.0196429	0.128077	-0.0683912	0.00860894	0.970551	0.933895	1.00865
ebi-a-GCST90001683	finn-b-ALLERG_RHINITIS	Simple mode	14	-0.0293732	0.0430754	0.507268	-0.113801	0.0550545	0.971054	0.892436	1.0566
ebi-a-GCST90001683	finn-b-ALLERG_RHINITIS	Weighted mode	14	-0.0427892	0.0225284	0.0799332	-0.0869448	0.00136639	0.958113	0.916728	1.00137
ebi-a-GCST90001684	finn-b-ALLERG_RHINITIS	MR Egger	14	-0.0310867	0.0420505	0.473957	-0.113506	0.0513323	0.969392	0.892699	1.05267
ebi-a-GCST90001684	finn-b-ALLERG_RHINITIS	Weighted median	14	-0.00462598	0.0302501	0.878458	-0.0639162	0.0546642	0.995385	0.938084	1.05619
ebi-a-GCST90001684	finn-b-ALLERG_RHINITIS	Inverse variance weighted	14	0.0123926	0.0218592	0.570763	-0.0304515	0.0552367	1.01247	0.970007	1.05679
ebi-a-GCST90001684	finn-b-ALLERG_RHINITIS	Simple mode	14	-0.0115771	0.0442874	0.797873	-0.0983804	0.0752261	0.98849	0.906304	1.07813
ebi-a-GCST90001684	finn-b-ALLERG_RHINITIS	Weighted mode	14	-0.005132	0.0272414	0.85348	-0.0585251	0.0482611	0.994881	0.943155	1.04944
ebi-a-GCST90001685	finn-b-ALLERG_RHINITIS	MR Egger	16	0.0480706	0.10663	0.659025	-0.160924	0.257065	1.04924	0.851357	1.29313
ebi-a-GCST90001685	finn-b-ALLERG_RHINITIS	Weighted median	16	0.0290245	0.0448236	0.51729	-0.0588297	0.116879	1.02945	0.942867	1.12398
ebi-a-GCST90001685	finn-b-ALLERG_RHINITIS	Inverse variance weighted	16	-0.00581272	0.0421354	0.890277	-0.088398	0.0767726	0.994204	0.915396	1.0798
ebi-a-GCST90001685	finn-b-ALLERG_RHINITIS	Simple mode	16	0.0424931	0.0695207	0.550199	-0.0937675	0.178754	1.04341	0.910494	1.19573
ebi-a-GCST90001685	finn-b-ALLERG_RHINITIS	Weighted mode	16	0.0379406	0.0505398	0.464444	-0.0611175	0.136999	1.03867	0.940713	1.14683
ebi-a-GCST90001686	finn-b-ALLERG_RHINITIS	MR Egger	24	0.0129649	0.0579509	0.825038	-0.100619	0.126549	1.01305	0.904278	1.1349
ebi-a-GCST90001686	finn-b-ALLERG_RHINITIS	Weighted median	24	-0.0136212	0.0330221	0.679982	-0.0783445	0.0511021	0.986471	0.924646	1.05243
ebi-a-GCST90001686	finn-b-ALLERG_RHINITIS	Inverse variance weighted	24	-0.0104601	0.027187	0.700425	-0.0637467	0.0428265	0.989594	0.938243	1.04376
ebi-a-GCST90001686	finn-b-ALLERG_RHINITIS	Simple mode	24	0.0714823	0.0516216	0.17942	-0.029696	0.172661	1.0741	0.970741	1.18846
ebi-a-GCST90001686	finn-b-ALLERG_RHINITIS	Weighted mode	24	-1.38213e-05	0.0401514	0.999728	-0.0787106	0.078683	0.999986	0.924307	1.08186
ebi-a-GCST90001687	finn-b-ALLERG_RHINITIS	MR Egger	14	0.131133	0.135092	0.35086	-0.133647	0.395914	1.14012	0.874899	1.48574
ebi-a-GCST90001687	finn-b-ALLERG_RHINITIS	Weighted median	14	0.0159714	0.0444333	0.719261	-0.0711178	0.103061	1.0161	0.931352	1.10856
ebi-a-GCST90001687	finn-b-ALLERG_RHINITIS	Inverse variance weighted	14	-0.0325258	0.0455176	0.47487	-0.12174	0.0566886	0.967997	0.885378	1.05833
ebi-a-GCST90001687	finn-b-ALLERG_RHINITIS	Simple mode	14	-0.0337937	0.0706521	0.640373	-0.172272	0.104684	0.966771	0.84175	1.11036
ebi-a-GCST90001687	finn-b-ALLERG_RHINITIS	Weighted mode	14	0.0219396	0.0499944	0.667981	-0.0760494	0.119929	1.02218	0.92677	1.12742
ebi-a-GCST90001688	finn-b-ALLERG_RHINITIS	MR Egger	111	-0.00312276	0.0011159	0.00607405	-0.00530993	-0.000935592	0.996882	0.994704	0.999065
ebi-a-GCST90001688	finn-b-ALLERG_RHINITIS	Weighted median	111	-0.00185792	0.00127986	0.146596	-0.00436645	0.000650605	0.998144	0.995643	1.00065
ebi-a-GCST90001688	finn-b-ALLERG_RHINITIS	Inverse variance weighted	111	-0.00222545	0.00091748	0.0152826	-0.00402371	-0.00042719	0.997777	0.995984	0.999573
ebi-a-GCST90001688	finn-b-ALLERG_RHINITIS	Simple mode	111	-0.00295272	0.00206397	0.155378	-0.00699809	0.00109265	0.997052	0.993026	1.00109
ebi-a-GCST90001688	finn-b-ALLERG_RHINITIS	Weighted mode	111	-0.00164835	0.0012295	0.182789	-0.00405817	0.000761462	0.998353	0.99595	1.00076
ebi-a-GCST90001689	finn-b-ALLERG_RHINITIS	MR Egger	41	0.000659061	0.0022239	0.768533	-0.00369979	0.00501791	1.00066	0.996307	1.00503
ebi-a-GCST90001689	finn-b-ALLERG_RHINITIS	Weighted median	41	0.00257044	0.00241483	0.28713	-0.00216263	0.00730351	1.00257	0.99784	1.00733
ebi-a-GCST90001689	finn-b-ALLERG_RHINITIS	Inverse variance weighted	41	0.000980969	0.00206307	0.634437	-0.00306264	0.00502458	1.00098	0.996942	1.00504
ebi-a-GCST90001689	finn-b-ALLERG_RHINITIS	Simple mode	41	0.00368936	0.00621129	0.555873	-0.00848477	0.0158635	1.0037	0.991551	1.01599
ebi-a-GCST90001689	finn-b-ALLERG_RHINITIS	Weighted mode	41	0.000716298	0.00206723	0.730782	-0.00333547	0.00476807	1.00072	0.99667	1.00478
ebi-a-GCST90001690	finn-b-ALLERG_RHINITIS	MR Egger	59	-0.00134119	0.00238565	0.576192	-0.00601706	0.00333469	0.99866	0.994001	1.00334
ebi-a-GCST90001690	finn-b-ALLERG_RHINITIS	Weighted median	59	0.00208072	0.00316553	0.510983	-0.00412371	0.00828516	1.00208	0.995885	1.00832
ebi-a-GCST90001690	finn-b-ALLERG_RHINITIS	Inverse variance weighted	59	-0.0013109	0.00216843	0.545483	-0.00556102	0.00293921	0.99869	0.994454	1.00294
ebi-a-GCST90001690	finn-b-ALLERG_RHINITIS	Simple mode	59	-0.00422106	0.00384494	0.276819	-0.0117571	0.00331503	0.995788	0.988312	1.00332
ebi-a-GCST90001690	finn-b-ALLERG_RHINITIS	Weighted mode	59	-0.0010601	0.00243288	0.664643	-0.00582854	0.00370834	0.99894	0.994188	1.00372
ebi-a-GCST90001691	finn-b-ALLERG_RHINITIS	MR Egger	26	-0.00544383	0.00694795	0.440988	-0.0190618	0.00817415	0.994571	0.981119	1.00821
ebi-a-GCST90001691	finn-b-ALLERG_RHINITIS	Weighted median	26	-0.00248802	0.00829808	0.764306	-0.0187522	0.0137762	0.997515	0.981422	1.01387
ebi-a-GCST90001691	finn-b-ALLERG_RHINITIS	Inverse variance weighted	26	0.000762308	0.00657679	0.907725	-0.0121282	0.0136528	1.00076	0.987945	1.01375
ebi-a-GCST90001691	finn-b-ALLERG_RHINITIS	Simple mode	26	0.0120864	0.0179629	0.507214	-0.0231209	0.0472936	1.01216	0.977144	1.04843
ebi-a-GCST90001691	finn-b-ALLERG_RHINITIS	Weighted mode	26	-0.000900661	0.00658014	0.892225	-0.0137977	0.0119964	0.9991	0.986297	1.01207
ebi-a-GCST90001692	finn-b-ALLERG_RHINITIS	MR Egger	29	0.00344836	0.003289	0.303725	-0.00299808	0.0098948	1.00345	0.997006	1.00994
ebi-a-GCST90001692	finn-b-ALLERG_RHINITIS	Weighted median	29	0.00427559	0.00411257	0.298508	-0.00378506	0.0123362	1.00428	0.996222	1.01241
ebi-a-GCST90001692	finn-b-ALLERG_RHINITIS	Inverse variance weighted	29	0.0031552	0.00300742	0.294114	-0.00273934	0.00904974	1.00316	0.997264	1.00909
ebi-a-GCST90001692	finn-b-ALLERG_RHINITIS	Simple mode	29	0.00558703	0.0132634	0.676797	-0.0204092	0.0315832	1.0056	0.979798	1.03209
ebi-a-GCST90001692	finn-b-ALLERG_RHINITIS	Weighted mode	29	0.00431329	0.00283667	0.139587	-0.00124658	0.00987315	1.00432	0.998754	1.00992
ebi-a-GCST90001693	finn-b-ALLERG_RHINITIS	MR Egger	29	-0.00412069	0.00735109	0.579723	-0.0185288	0.0102874	0.995888	0.981642	1.01034
ebi-a-GCST90001693	finn-b-ALLERG_RHINITIS	Weighted median	29	-0.00316208	0.00783202	0.686406	-0.0185128	0.0121887	0.996843	0.981657	1.01226
ebi-a-GCST90001693	finn-b-ALLERG_RHINITIS	Inverse variance weighted	29	-0.00210115	0.00636807	0.741438	-0.0145826	0.0103803	0.997901	0.985523	1.01043
ebi-a-GCST90001693	finn-b-ALLERG_RHINITIS	Simple mode	29	-0.0109223	0.0205162	0.598665	-0.051134	0.0292894	0.989137	0.950151	1.02972
ebi-a-GCST90001693	finn-b-ALLERG_RHINITIS	Weighted mode	29	-0.00325101	0.00645187	0.618283	-0.0158967	0.00939466	0.996754	0.984229	1.00944
ebi-a-GCST90001694	finn-b-ALLERG_RHINITIS	MR Egger	23	0.0230835	0.0252588	0.371155	-0.0264238	0.0725907	1.02335	0.973922	1.07529
ebi-a-GCST90001694	finn-b-ALLERG_RHINITIS	Weighted median	23	0.0156735	0.0259495	0.545843	-0.0351875	0.0665345	1.0158	0.965424	1.0688
ebi-a-GCST90001694	finn-b-ALLERG_RHINITIS	Inverse variance weighted	23	0.0253781	0.0166652	0.127803	-0.00728565	0.0580418	1.0257	0.992741	1.05976
ebi-a-GCST90001694	finn-b-ALLERG_RHINITIS	Simple mode	23	0.0361152	0.0390407	0.364969	-0.0404047	0.112635	1.03678	0.960401	1.11922
ebi-a-GCST90001694	finn-b-ALLERG_RHINITIS	Weighted mode	23	0.0182855	0.0234192	0.443247	-0.0276161	0.064187	1.01845	0.972762	1.06629
ebi-a-GCST90001695	finn-b-ALLERG_RHINITIS	MR Egger	350	-2.15899e-06	6.57109e-06	0.742687	-1.50383e-05	1.07203e-05	0.999998	0.999985	1.00001
ebi-a-GCST90001695	finn-b-ALLERG_RHINITIS	Weighted median	350	-8.83964e-06	8.04835e-06	0.272066	-2.46144e-05	6.93513e-06	0.999991	0.999975	1.00001
ebi-a-GCST90001695	finn-b-ALLERG_RHINITIS	Inverse variance weighted	350	-6.40535e-06	5.27607e-06	0.224733	-1.67464e-05	3.93574e-06	0.999994	0.999983	1
ebi-a-GCST90001695	finn-b-ALLERG_RHINITIS	Simple mode	350	-8.22716e-06	1.91538e-05	0.667802	-4.57687e-05	2.93144e-05	0.999992	0.999954	1.00003
ebi-a-GCST90001695	finn-b-ALLERG_RHINITIS	Weighted mode	350	-8.22716e-06	1.19979e-05	0.493347	-3.1743e-05	1.52887e-05	0.999992	0.999968	1.00002
ebi-a-GCST90001696	finn-b-ALLERG_RHINITIS	MR Egger	49	-0.00028558	0.000404404	0.483565	-0.00107821	0.000507052	0.999714	0.998922	1.00051
ebi-a-GCST90001696	finn-b-ALLERG_RHINITIS	Weighted median	49	-0.000592666	0.000413	0.15128	-0.00140215	0.000216815	0.999408	0.998599	1.00022
ebi-a-GCST90001696	finn-b-ALLERG_RHINITIS	Inverse variance weighted	49	-6.54785e-05	0.000337706	0.84626	-0.000727382	0.000596425	0.999935	0.999273	1.0006
ebi-a-GCST90001696	finn-b-ALLERG_RHINITIS	Simple mode	49	7.38413e-05	0.000568112	0.897128	-0.00103966	0.00118734	1.00007	0.998961	1.00119
ebi-a-GCST90001696	finn-b-ALLERG_RHINITIS	Weighted mode	49	-0.000456491	0.000372739	0.226668	-0.00118706	0.000274078	0.999544	0.998814	1.00027
ebi-a-GCST90001697	finn-b-ALLERG_RHINITIS	MR Egger	179	4.57903e-05	0.000238135	0.847738	-0.000420954	0.000512534	1.00005	0.999579	1.00051
ebi-a-GCST90001697	finn-b-ALLERG_RHINITIS	Weighted median	179	0.000100533	0.000292907	0.73143	-0.000473565	0.000674631	1.0001	0.999527	1.00067
ebi-a-GCST90001697	finn-b-ALLERG_RHINITIS	Inverse variance weighted	179	-0.000197125	0.000189037	0.297047	-0.000567638	0.000173387	0.999803	0.999433	1.00017
ebi-a-GCST90001697	finn-b-ALLERG_RHINITIS	Simple mode	179	-0.000426525	0.000564211	0.450668	-0.00153238	0.000679328	0.999574	0.998469	1.00068
ebi-a-GCST90001697	finn-b-ALLERG_RHINITIS	Weighted mode	179	0.000279493	0.000260978	0.285644	-0.000232023	0.000791009	1.00028	0.999768	1.00079
ebi-a-GCST90001698	finn-b-ALLERG_RHINITIS	MR Egger	718	8.21891e-06	4.40719e-06	0.0626059	-4.19174e-07	1.6857e-05	1.00001	1	1.00002
ebi-a-GCST90001698	finn-b-ALLERG_RHINITIS	Weighted median	718	3.3164e-06	5.9915e-06	0.579909	-8.42693e-06	1.50597e-05	1	0.999992	1.00002
ebi-a-GCST90001698	finn-b-ALLERG_RHINITIS	Inverse variance weighted	718	4.26748e-06	3.37991e-06	0.206733	-2.35715e-06	1.08921e-05	1	0.999998	1.00001
ebi-a-GCST90001698	finn-b-ALLERG_RHINITIS	Simple mode	718	1.5105e-05	1.39145e-05	0.278038	-1.21674e-05	4.23774e-05	1.00002	0.999988	1.00004
ebi-a-GCST90001698	finn-b-ALLERG_RHINITIS	Weighted mode	718	2.71123e-08	1.0916e-05	0.998019	-2.13682e-05	2.14225e-05	1	0.999979	1.00002
ebi-a-GCST90001699	finn-b-ALLERG_RHINITIS	MR Egger	31	0.000445682	0.000253724	0.0895484	-5.16165e-05	0.000942981	1.00045	0.999948	1.00094
ebi-a-GCST90001699	finn-b-ALLERG_RHINITIS	Weighted median	31	0.000107949	0.000292783	0.712352	-0.000465905	0.000681803	1.00011	0.999534	1.00068
ebi-a-GCST90001699	finn-b-ALLERG_RHINITIS	Inverse variance weighted	31	0.00040891	0.000231459	0.0772847	-4.47496e-05	0.000862569	1.00041	0.999955	1.00086
ebi-a-GCST90001699	finn-b-ALLERG_RHINITIS	Simple mode	31	0.00107729	0.000843695	0.211444	-0.000576355	0.00273093	1.00108	0.999424	1.00273
ebi-a-GCST90001699	finn-b-ALLERG_RHINITIS	Weighted mode	31	0.000370528	0.000233979	0.123772	-8.80701e-05	0.000829127	1.00037	0.999912	1.00083
ebi-a-GCST90001700	finn-b-ALLERG_RHINITIS	MR Egger	207	0.000369924	0.000198352	0.0636124	-1.88463e-05	0.000758695	1.00037	0.999981	1.00076
ebi-a-GCST90001700	finn-b-ALLERG_RHINITIS	Weighted median	207	0.000122728	0.000254529	0.629681	-0.00037615	0.000621606	1.00012	0.999624	1.00062
ebi-a-GCST90001700	finn-b-ALLERG_RHINITIS	Inverse variance weighted	207	0.000262866	0.000147164	0.0740656	-2.55759e-05	0.000551307	1.00026	0.999974	1.00055
ebi-a-GCST90001700	finn-b-ALLERG_RHINITIS	Simple mode	207	2.31772e-05	0.000400543	0.953913	-0.000761887	0.000808241	1.00002	0.999238	1.00081
ebi-a-GCST90001700	finn-b-ALLERG_RHINITIS	Weighted mode	207	0.000269888	0.00021343	0.20747	-0.000148435	0.000688211	1.00027	0.999852	1.00069
ebi-a-GCST90001701	finn-b-ALLERG_RHINITIS	MR Egger	17	-0.0196772	0.0190479	0.317955	-0.0570111	0.0176567	0.980515	0.944584	1.01781
ebi-a-GCST90001701	finn-b-ALLERG_RHINITIS	Weighted median	17	-0.021277	0.0185241	0.250716	-0.0575842	0.0150302	0.978948	0.944042	1.01514
ebi-a-GCST90001701	finn-b-ALLERG_RHINITIS	Inverse variance weighted	17	-0.0157907	0.0133971	0.238532	-0.0420491	0.0104677	0.984333	0.958823	1.01052
ebi-a-GCST90001701	finn-b-ALLERG_RHINITIS	Simple mode	17	0.0113099	0.0288116	0.699834	-0.0451608	0.0677806	1.01137	0.955844	1.07013
ebi-a-GCST90001701	finn-b-ALLERG_RHINITIS	Weighted mode	17	-0.0189782	0.0176457	0.298096	-0.0535637	0.0156073	0.981201	0.947846	1.01573
ebi-a-GCST90001702	finn-b-ALLERG_RHINITIS	MR Egger	19	0.00544904	0.0161709	0.740268	-0.026246	0.0371441	1.00546	0.974095	1.03784
ebi-a-GCST90001702	finn-b-ALLERG_RHINITIS	Weighted median	19	0.00237197	0.0157869	0.880568	-0.0285704	0.0333144	1.00237	0.971834	1.03388
ebi-a-GCST90001702	finn-b-ALLERG_RHINITIS	Inverse variance weighted	19	0.00599644	0.0120084	0.617531	-0.0175401	0.029533	1.00601	0.982613	1.02997
ebi-a-GCST90001702	finn-b-ALLERG_RHINITIS	Simple mode	19	-0.00587058	0.0253873	0.819736	-0.0556297	0.0438885	0.994147	0.945889	1.04487
ebi-a-GCST90001702	finn-b-ALLERG_RHINITIS	Weighted mode	19	0.00416266	0.013546	0.762143	-0.0223875	0.0307128	1.00417	0.977861	1.03119
ebi-a-GCST90001703	finn-b-ALLERG_RHINITIS	MR Egger	19	-0.00336791	0.0176891	0.851255	-0.0380386	0.0313028	0.996638	0.962676	1.0318
ebi-a-GCST90001703	finn-b-ALLERG_RHINITIS	Weighted median	19	0.0021342	0.0166468	0.897987	-0.0304935	0.0347619	1.00214	0.969967	1.03537
ebi-a-GCST90001703	finn-b-ALLERG_RHINITIS	Inverse variance weighted	19	0.00374981	0.0122744	0.759988	-0.0203081	0.0278077	1.00376	0.979897	1.0282
ebi-a-GCST90001703	finn-b-ALLERG_RHINITIS	Simple mode	19	0.0157954	0.026075	0.55223	-0.0353116	0.0669024	1.01592	0.965305	1.06919
ebi-a-GCST90001703	finn-b-ALLERG_RHINITIS	Weighted mode	19	0.00405967	0.0152669	0.793327	-0.0258634	0.0339827	1.00407	0.974468	1.03457
ebi-a-GCST90001704	finn-b-ALLERG_RHINITIS	MR Egger	21	0.0137768	0.0155771	0.387523	-0.0167544	0.044308	1.01387	0.983385	1.0453
ebi-a-GCST90001704	finn-b-ALLERG_RHINITIS	Weighted median	21	0.00336684	0.0154425	0.82741	-0.0269004	0.0336341	1.00337	0.973458	1.03421
ebi-a-GCST90001704	finn-b-ALLERG_RHINITIS	Inverse variance weighted	21	0.0155457	0.0118019	0.187764	-0.00758596	0.0386774	1.01567	0.992443	1.03944
ebi-a-GCST90001704	finn-b-ALLERG_RHINITIS	Simple mode	21	0.0149613	0.0238905	0.538237	-0.0318641	0.0617868	1.01507	0.968638	1.06374
ebi-a-GCST90001704	finn-b-ALLERG_RHINITIS	Weighted mode	21	0.00746485	0.0136544	0.590634	-0.0192978	0.0342275	1.00749	0.980887	1.03482
ebi-a-GCST90001705	finn-b-ALLERG_RHINITIS	MR Egger	23	0.0064895	0.0168614	0.704202	-0.0265589	0.0395379	1.00651	0.973791	1.04033
ebi-a-GCST90001705	finn-b-ALLERG_RHINITIS	Weighted median	23	0.00212441	0.0163201	0.896431	-0.029863	0.0341118	1.00213	0.970579	1.0347
ebi-a-GCST90001705	finn-b-ALLERG_RHINITIS	Inverse variance weighted	23	0.0130273	0.0127238	0.305906	-0.0119114	0.037966	1.01311	0.988159	1.0387
ebi-a-GCST90001705	finn-b-ALLERG_RHINITIS	Simple mode	23	0.0234308	0.0329501	0.484495	-0.0411514	0.088013	1.02371	0.959684	1.092
ebi-a-GCST90001705	finn-b-ALLERG_RHINITIS	Weighted mode	23	0.00296796	0.0161387	0.855774	-0.0286639	0.0345999	1.00297	0.971743	1.03521
ebi-a-GCST90001706	finn-b-ALLERG_RHINITIS	MR Egger	29	0.0109512	0.0225785	0.631569	-0.0333027	0.0552052	1.01101	0.967246	1.05676
ebi-a-GCST90001706	finn-b-ALLERG_RHINITIS	Weighted median	29	0.0116093	0.0142588	0.415541	-0.0163381	0.0395566	1.01168	0.983795	1.04035
ebi-a-GCST90001706	finn-b-ALLERG_RHINITIS	Inverse variance weighted	29	0.0212903	0.0147489	0.148874	-0.00761752	0.0501981	1.02152	0.992411	1.05148
ebi-a-GCST90001706	finn-b-ALLERG_RHINITIS	Simple mode	29	0.0259522	0.0348178	0.462259	-0.0422907	0.0941951	1.02629	0.958591	1.09877
ebi-a-GCST90001706	finn-b-ALLERG_RHINITIS	Weighted mode	29	0.012251	0.0144306	0.403107	-0.0160331	0.040535	1.01233	0.984095	1.04137
ebi-a-GCST90001707	finn-b-ALLERG_RHINITIS	MR Egger	19	0.0258737	0.0222053	0.260027	-0.0176487	0.069396	1.02621	0.982506	1.07186
ebi-a-GCST90001707	finn-b-ALLERG_RHINITIS	Weighted median	19	0.0102563	0.0145358	0.480446	-0.0182339	0.0387465	1.01031	0.981931	1.03951
ebi-a-GCST90001707	finn-b-ALLERG_RHINITIS	Inverse variance weighted	19	0.0149827	0.0148651	0.313499	-0.014153	0.0441183	1.0151	0.985947	1.04511
ebi-a-GCST90001707	finn-b-ALLERG_RHINITIS	Simple mode	19	0.00685804	0.0338193	0.841578	-0.0594279	0.073144	1.00688	0.942303	1.07589
ebi-a-GCST90001707	finn-b-ALLERG_RHINITIS	Weighted mode	19	0.0113486	0.0146837	0.449627	-0.0174313	0.0401286	1.01141	0.98272	1.04094
ebi-a-GCST90001708	finn-b-ALLERG_RHINITIS	MR Egger	25	0.00598201	0.0171913	0.731029	-0.027713	0.039677	1.006	0.972668	1.04047
ebi-a-GCST90001708	finn-b-ALLERG_RHINITIS	Weighted median	25	0.00567694	0.01627	0.727148	-0.0262122	0.0375661	1.00569	0.974128	1.03828
ebi-a-GCST90001708	finn-b-ALLERG_RHINITIS	Inverse variance weighted	25	0.00619732	0.0118089	0.599721	-0.0169481	0.0293427	1.00622	0.983195	1.02978
ebi-a-GCST90001708	finn-b-ALLERG_RHINITIS	Simple mode	25	0.0160134	0.0242054	0.514553	-0.0314291	0.0634559	1.01614	0.96906	1.06551
ebi-a-GCST90001708	finn-b-ALLERG_RHINITIS	Weighted mode	25	0.00407374	0.0165898	0.808113	-0.0284423	0.0365898	1.00408	0.971958	1.03727
ebi-a-GCST90001709	finn-b-ALLERG_RHINITIS	MR Egger	24	-0.006625	0.0128912	0.612435	-0.0318918	0.0186418	0.993397	0.968611	1.01882
ebi-a-GCST90001709	finn-b-ALLERG_RHINITIS	Weighted median	24	-0.000915537	0.0132066	0.944732	-0.0268006	0.0249695	0.999085	0.973555	1.02528
ebi-a-GCST90001709	finn-b-ALLERG_RHINITIS	Inverse variance weighted	24	-0.0033911	0.00993625	0.732889	-0.0228662	0.016084	0.996615	0.977393	1.01621
ebi-a-GCST90001709	finn-b-ALLERG_RHINITIS	Simple mode	24	0.010816	0.0209299	0.610247	-0.0302065	0.0518386	1.01087	0.970245	1.05321
ebi-a-GCST90001709	finn-b-ALLERG_RHINITIS	Weighted mode	24	-0.00647389	0.0114917	0.578645	-0.0289976	0.0160498	0.993547	0.971419	1.01618
ebi-a-GCST90001710	finn-b-ALLERG_RHINITIS	MR Egger	23	0.0082279	0.0190315	0.669909	-0.0290739	0.0455297	1.00826	0.971345	1.04658
ebi-a-GCST90001710	finn-b-ALLERG_RHINITIS	Weighted median	23	0.000382066	0.0182497	0.983297	-0.0353873	0.0361515	1.00038	0.965231	1.03681
ebi-a-GCST90001710	finn-b-ALLERG_RHINITIS	Inverse variance weighted	23	-0.000417933	0.0139233	0.976054	-0.0277076	0.0268717	0.999582	0.972673	1.02724
ebi-a-GCST90001710	finn-b-ALLERG_RHINITIS	Simple mode	23	-0.0382897	0.0429498	0.382309	-0.122471	0.045892	0.962434	0.884731	1.04696
ebi-a-GCST90001710	finn-b-ALLERG_RHINITIS	Weighted mode	23	-0.00213461	0.0190282	0.911697	-0.0394298	0.0351606	0.997868	0.961337	1.03579
ebi-a-GCST90001711	finn-b-ALLERG_RHINITIS	MR Egger	20	-0.00603585	0.0177496	0.73775	-0.040825	0.0287533	0.993982	0.959997	1.02917
ebi-a-GCST90001711	finn-b-ALLERG_RHINITIS	Weighted median	20	-0.00153008	0.0177666	0.93137	-0.0363526	0.0332925	0.998471	0.9643	1.03385
ebi-a-GCST90001711	finn-b-ALLERG_RHINITIS	Inverse variance weighted	20	-0.00919545	0.0130308	0.480393	-0.0347358	0.0163449	0.990847	0.965861	1.01648
ebi-a-GCST90001711	finn-b-ALLERG_RHINITIS	Simple mode	20	-0.0406383	0.0316655	0.214798	-0.102703	0.021426	0.960176	0.902395	1.02166
ebi-a-GCST90001711	finn-b-ALLERG_RHINITIS	Weighted mode	20	-0.00841843	0.0165768	0.617407	-0.0409089	0.0240721	0.991617	0.959917	1.02436
ebi-a-GCST90001712	finn-b-ALLERG_RHINITIS	MR Egger	20	-0.0073613	0.0172099	0.673917	-0.0410927	0.0263701	0.992666	0.95974	1.02672
ebi-a-GCST90001712	finn-b-ALLERG_RHINITIS	Weighted median	20	0.0025029	0.0152503	0.869636	-0.0273876	0.0323934	1.00251	0.972984	1.03292
ebi-a-GCST90001712	finn-b-ALLERG_RHINITIS	Inverse variance weighted	20	0.00804581	0.0119737	0.501611	-0.0154226	0.0315143	1.00808	0.984696	1.03202
ebi-a-GCST90001712	finn-b-ALLERG_RHINITIS	Simple mode	20	0.0018509	0.0228159	0.936192	-0.0428684	0.0465702	1.00185	0.958038	1.04767
ebi-a-GCST90001712	finn-b-ALLERG_RHINITIS	Weighted mode	20	0.00529505	0.0138223	0.705912	-0.0217966	0.0323867	1.00531	0.978439	1.03292
ebi-a-GCST90001713	finn-b-ALLERG_RHINITIS	MR Egger	15	0.0479525	0.0516833	0.370411	-0.0533468	0.149252	1.04912	0.948051	1.16097
ebi-a-GCST90001713	finn-b-ALLERG_RHINITIS	Weighted median	15	0.00915674	0.0313998	0.770579	-0.052387	0.0707004	1.0092	0.948962	1.07326
ebi-a-GCST90001713	finn-b-ALLERG_RHINITIS	Inverse variance weighted	15	-0.0179694	0.0291774	0.537982	-0.0751572	0.0392183	0.982191	0.927598	1.04
ebi-a-GCST90001713	finn-b-ALLERG_RHINITIS	Simple mode	15	0.0715976	0.0536868	0.203622	-0.0336285	0.176824	1.07422	0.966931	1.19342
ebi-a-GCST90001713	finn-b-ALLERG_RHINITIS	Weighted mode	15	0.00256301	0.0310303	0.935341	-0.0582565	0.0633825	1.00257	0.943408	1.06543
ebi-a-GCST90001714	finn-b-ALLERG_RHINITIS	MR Egger	18	0.0166006	0.0176828	0.361791	-0.0180577	0.0512589	1.01674	0.982104	1.0526
ebi-a-GCST90001714	finn-b-ALLERG_RHINITIS	Weighted median	18	0.00212072	0.0159027	0.893912	-0.0290485	0.03329	1.00212	0.971369	1.03385
ebi-a-GCST90001714	finn-b-ALLERG_RHINITIS	Inverse variance weighted	18	0.00792824	0.0129648	0.540857	-0.0174829	0.0333393	1.00796	0.982669	1.0339
ebi-a-GCST90001714	finn-b-ALLERG_RHINITIS	Simple mode	18	0.0258828	0.0294645	0.391951	-0.0318676	0.0836332	1.02622	0.968635	1.08723
ebi-a-GCST90001714	finn-b-ALLERG_RHINITIS	Weighted mode	18	0.0046722	0.0170882	0.787827	-0.0288207	0.0381651	1.00468	0.971591	1.0389
ebi-a-GCST90001715	finn-b-ALLERG_RHINITIS	MR Egger	18	0.00180749	0.0176416	0.919667	-0.03277	0.036385	1.00181	0.967761	1.03706
ebi-a-GCST90001715	finn-b-ALLERG_RHINITIS	Weighted median	18	0.00177775	0.0166677	0.91506	-0.0308909	0.0344465	1.00178	0.969581	1.03505
ebi-a-GCST90001715	finn-b-ALLERG_RHINITIS	Inverse variance weighted	18	0.00542901	0.0127854	0.671109	-0.0196303	0.0304884	1.00544	0.980561	1.03096
ebi-a-GCST90001715	finn-b-ALLERG_RHINITIS	Simple mode	18	-0.000140187	0.0289277	0.99619	-0.0568385	0.0565582	0.99986	0.944747	1.05819
ebi-a-GCST90001715	finn-b-ALLERG_RHINITIS	Weighted mode	18	0.00189473	0.0154041	0.903548	-0.0282973	0.0320868	1.0019	0.972099	1.03261
ebi-a-GCST90001716	finn-b-ALLERG_RHINITIS	MR Egger	22	0.0147393	0.0182821	0.429603	-0.0210937	0.0505723	1.01485	0.979127	1.05187
ebi-a-GCST90001716	finn-b-ALLERG_RHINITIS	Weighted median	22	0.00263173	0.0170799	0.877543	-0.0308448	0.0361083	1.00264	0.969626	1.03677
ebi-a-GCST90001716	finn-b-ALLERG_RHINITIS	Inverse variance weighted	22	0.0168529	0.0126321	0.182158	-0.00790589	0.0416118	1.017	0.992125	1.04249
ebi-a-GCST90001716	finn-b-ALLERG_RHINITIS	Simple mode	22	0.0206493	0.0307202	0.508802	-0.0395624	0.080861	1.02086	0.96121	1.08422
ebi-a-GCST90001716	finn-b-ALLERG_RHINITIS	Weighted mode	22	0.00577218	0.0158211	0.718878	-0.0252371	0.0367815	1.00579	0.975079	1.03747
ebi-a-GCST90001717	finn-b-ALLERG_RHINITIS	MR Egger	25	0.000944085	0.0159299	0.953253	-0.0302786	0.0321667	1.00094	0.970175	1.03269
ebi-a-GCST90001717	finn-b-ALLERG_RHINITIS	Weighted median	25	0.0016628	0.0136428	0.902994	-0.0250771	0.0284027	1.00166	0.975235	1.02881
ebi-a-GCST90001717	finn-b-ALLERG_RHINITIS	Inverse variance weighted	25	0.0146064	0.0123591	0.237272	-0.00961744	0.0388301	1.01471	0.990429	1.03959
ebi-a-GCST90001717	finn-b-ALLERG_RHINITIS	Simple mode	25	-0.00586933	0.023454	0.804525	-0.0518392	0.0401005	0.994148	0.949482	1.04092
ebi-a-GCST90001717	finn-b-ALLERG_RHINITIS	Weighted mode	25	0.00307339	0.0125364	0.808419	-0.021498	0.0276448	1.00308	0.978731	1.02803
ebi-a-GCST90001718	finn-b-ALLERG_RHINITIS	MR Egger	18	0.00860967	0.0164991	0.608941	-0.0237286	0.040948	1.00865	0.976551	1.0418
ebi-a-GCST90001718	finn-b-ALLERG_RHINITIS	Weighted median	18	0.00256769	0.015893	0.871651	-0.0285825	0.0337179	1.00257	0.971822	1.03429
ebi-a-GCST90001718	finn-b-ALLERG_RHINITIS	Inverse variance weighted	18	0.00775327	0.0120768	0.520874	-0.0159172	0.0314237	1.00778	0.984209	1.03192
ebi-a-GCST90001718	finn-b-ALLERG_RHINITIS	Simple mode	18	0.0112672	0.0254605	0.663681	-0.0386355	0.0611699	1.01133	0.962101	1.06308
ebi-a-GCST90001718	finn-b-ALLERG_RHINITIS	Weighted mode	18	0.00517566	0.0153737	0.740495	-0.0249567	0.0353081	1.00519	0.975352	1.03594
ebi-a-GCST90001719	finn-b-ALLERG_RHINITIS	MR Egger	23	0.000180791	0.01808	0.992116	-0.0352561	0.0356176	1.00018	0.965358	1.03626
ebi-a-GCST90001719	finn-b-ALLERG_RHINITIS	Weighted median	23	0.00234151	0.0166188	0.887953	-0.0302313	0.0349143	1.00234	0.970221	1.03553
ebi-a-GCST90001719	finn-b-ALLERG_RHINITIS	Inverse variance weighted	23	0.0085648	0.0130596	0.511937	-0.017032	0.0341616	1.0086	0.983112	1.03475
ebi-a-GCST90001719	finn-b-ALLERG_RHINITIS	Simple mode	23	0.0192102	0.0289388	0.513703	-0.0375099	0.0759303	1.0194	0.963185	1.07889
ebi-a-GCST90001719	finn-b-ALLERG_RHINITIS	Weighted mode	23	0.00724771	0.0164531	0.663868	-0.0250004	0.0394958	1.00727	0.97531	1.04029
ebi-a-GCST90001720	finn-b-ALLERG_RHINITIS	MR Egger	24	0.00450372	0.0157693	0.777856	-0.0264041	0.0354116	1.00451	0.973941	1.03605
ebi-a-GCST90001720	finn-b-ALLERG_RHINITIS	Weighted median	24	0.0169789	0.0151543	0.262545	-0.0127236	0.0466814	1.01712	0.987357	1.04779
ebi-a-GCST90001720	finn-b-ALLERG_RHINITIS	Inverse variance weighted	24	0.011662	0.0116793	0.318026	-0.0112293	0.0345533	1.01173	0.988833	1.03516
ebi-a-GCST90001720	finn-b-ALLERG_RHINITIS	Simple mode	24	0.0507256	0.0327922	0.135543	-0.0135471	0.114998	1.05203	0.986544	1.12187
ebi-a-GCST90001720	finn-b-ALLERG_RHINITIS	Weighted mode	24	0.0146291	0.0151945	0.345666	-0.0151521	0.0444104	1.01474	0.984962	1.04541
ebi-a-GCST90001721	finn-b-ALLERG_RHINITIS	MR Egger	22	0.0350779	0.0304451	0.262838	-0.0245945	0.0947503	1.0357	0.975705	1.09938
ebi-a-GCST90001721	finn-b-ALLERG_RHINITIS	Weighted median	22	0.0355154	0.0288712	0.218648	-0.0210722	0.092103	1.03615	0.979148	1.09648
ebi-a-GCST90001721	finn-b-ALLERG_RHINITIS	Inverse variance weighted	22	0.0276578	0.0210187	0.188219	-0.0135389	0.0688546	1.02804	0.986552	1.07128
ebi-a-GCST90001721	finn-b-ALLERG_RHINITIS	Simple mode	22	0.0316087	0.0456277	0.496056	-0.0578216	0.121039	1.03211	0.943818	1.12867
ebi-a-GCST90001721	finn-b-ALLERG_RHINITIS	Weighted mode	22	0.0359911	0.0245851	0.158019	-0.0121956	0.0841778	1.03665	0.987878	1.08782
ebi-a-GCST90001722	finn-b-ALLERG_RHINITIS	MR Egger	21	0.0250084	0.035048	0.48418	-0.0436856	0.0937024	1.02532	0.957255	1.09823
ebi-a-GCST90001722	finn-b-ALLERG_RHINITIS	Weighted median	21	0.0300626	0.029886	0.314459	-0.028514	0.0886391	1.03052	0.971889	1.09269
ebi-a-GCST90001722	finn-b-ALLERG_RHINITIS	Inverse variance weighted	21	0.0477435	0.0201343	0.0177279	0.00828029	0.0872068	1.0489	1.00831	1.09112
ebi-a-GCST90001722	finn-b-ALLERG_RHINITIS	Simple mode	21	0.0207139	0.0495381	0.6803	-0.0763808	0.117809	1.02093	0.926463	1.12503
ebi-a-GCST90001722	finn-b-ALLERG_RHINITIS	Weighted mode	21	0.0207139	0.0333584	0.541646	-0.0446686	0.0860964	1.02093	0.956314	1.08991
ebi-a-GCST90001723	finn-b-ALLERG_RHINITIS	MR Egger	30	-0.0204577	0.0219154	0.358551	-0.0634118	0.0224965	0.97975	0.938557	1.02275
ebi-a-GCST90001723	finn-b-ALLERG_RHINITIS	Weighted median	30	-0.0244308	0.0208885	0.24217	-0.0653722	0.0165107	0.975865	0.936719	1.01665
ebi-a-GCST90001723	finn-b-ALLERG_RHINITIS	Inverse variance weighted	30	-0.0106807	0.0152896	0.484827	-0.0406484	0.019287	0.989376	0.960167	1.01947
ebi-a-GCST90001723	finn-b-ALLERG_RHINITIS	Simple mode	30	-0.0127976	0.0376844	0.736605	-0.086659	0.0610638	0.987284	0.91699	1.06297
ebi-a-GCST90001723	finn-b-ALLERG_RHINITIS	Weighted mode	30	-0.0371043	0.0223649	0.107886	-0.0809395	0.00673098	0.963576	0.922249	1.00675
ebi-a-GCST90001724	finn-b-ALLERG_RHINITIS	MR Egger	34	0.00349069	0.0127962	0.786767	-0.0215899	0.0285713	1.0035	0.978641	1.02898
ebi-a-GCST90001724	finn-b-ALLERG_RHINITIS	Weighted median	34	0.0104286	0.0144484	0.47043	-0.0178904	0.0387475	1.01048	0.982269	1.03951
ebi-a-GCST90001724	finn-b-ALLERG_RHINITIS	Inverse variance weighted	34	0.00879795	0.0102173	0.389192	-0.011228	0.0288239	1.00884	0.988835	1.02924
ebi-a-GCST90001724	finn-b-ALLERG_RHINITIS	Simple mode	34	0.0206231	0.0239389	0.395186	-0.0262972	0.0675434	1.02084	0.974046	1.06988
ebi-a-GCST90001724	finn-b-ALLERG_RHINITIS	Weighted mode	34	0.00768044	0.0112007	0.497684	-0.0142729	0.0296338	1.00771	0.985828	1.03008
ebi-a-GCST90001725	finn-b-ALLERG_RHINITIS	MR Egger	25	0.000518488	0.0105223	0.961126	-0.0201053	0.0211422	1.00052	0.980096	1.02137
ebi-a-GCST90001725	finn-b-ALLERG_RHINITIS	Weighted median	25	0.00571393	0.0104021	0.582797	-0.0146743	0.0261021	1.00573	0.985433	1.02645
ebi-a-GCST90001725	finn-b-ALLERG_RHINITIS	Inverse variance weighted	25	0.00118664	0.00880825	0.892834	-0.0160775	0.0184508	1.00119	0.984051	1.01862
ebi-a-GCST90001725	finn-b-ALLERG_RHINITIS	Simple mode	25	-0.0112322	0.0246022	0.652096	-0.0594524	0.036988	0.988831	0.94228	1.03768
ebi-a-GCST90001725	finn-b-ALLERG_RHINITIS	Weighted mode	25	0.0053409	0.00991355	0.595024	-0.0140897	0.0247715	1.00536	0.986009	1.02508
ebi-a-GCST90001726	finn-b-ALLERG_RHINITIS	MR Egger	31	0.00868332	0.0117109	0.46437	-0.0142701	0.0316367	1.00872	0.985831	1.03214
ebi-a-GCST90001726	finn-b-ALLERG_RHINITIS	Weighted median	31	0.00368109	0.0117714	0.754498	-0.0193909	0.0267531	1.00369	0.980796	1.02711
ebi-a-GCST90001726	finn-b-ALLERG_RHINITIS	Inverse variance weighted	31	0.00878064	0.00948784	0.354725	-0.00981553	0.0273768	1.00882	0.990232	1.02775
ebi-a-GCST90001726	finn-b-ALLERG_RHINITIS	Simple mode	31	0.0171277	0.0286875	0.554957	-0.0390998	0.0733553	1.01728	0.961655	1.07611
ebi-a-GCST90001726	finn-b-ALLERG_RHINITIS	Weighted mode	31	0.0064837	0.010628	0.546418	-0.0143473	0.0273147	1.0065	0.985755	1.02769
ebi-a-GCST90001727	finn-b-ALLERG_RHINITIS	MR Egger	19	0.00744502	0.0112753	0.517913	-0.0146546	0.0295446	1.00747	0.985452	1.02999
ebi-a-GCST90001727	finn-b-ALLERG_RHINITIS	Weighted median	19	0.00754769	0.0107675	0.483323	-0.0135567	0.028652	1.00758	0.986535	1.02907
ebi-a-GCST90001727	finn-b-ALLERG_RHINITIS	Inverse variance weighted	19	0.0100344	0.00941292	0.286414	-0.00841495	0.0284837	1.01008	0.99162	1.02889
ebi-a-GCST90001727	finn-b-ALLERG_RHINITIS	Simple mode	19	0.0211178	0.0292178	0.479108	-0.0361492	0.0783847	1.02134	0.964496	1.08154
ebi-a-GCST90001727	finn-b-ALLERG_RHINITIS	Weighted mode	19	0.00818431	0.00833947	0.339406	-0.00816106	0.0245297	1.00822	0.991872	1.02483
ebi-a-GCST90001728	finn-b-ALLERG_RHINITIS	MR Egger	23	0.00554728	0.00989832	0.581119	-0.0138534	0.024948	1.00556	0.986242	1.02526
ebi-a-GCST90001728	finn-b-ALLERG_RHINITIS	Weighted median	23	0.00855375	0.0104385	0.412532	-0.0119056	0.0290131	1.00859	0.988165	1.02944
ebi-a-GCST90001728	finn-b-ALLERG_RHINITIS	Inverse variance weighted	23	0.00386624	0.0074893	0.605691	-0.0108128	0.0185453	1.00387	0.989245	1.01872
ebi-a-GCST90001728	finn-b-ALLERG_RHINITIS	Simple mode	23	-0.00159955	0.0148016	0.914923	-0.0306107	0.0274116	0.998402	0.969853	1.02779
ebi-a-GCST90001728	finn-b-ALLERG_RHINITIS	Weighted mode	23	0.00536716	0.00920609	0.565821	-0.0126768	0.0234111	1.00538	0.987403	1.02369
ebi-a-GCST90001729	finn-b-ALLERG_RHINITIS	MR Egger	21	-0.0178483	0.0267714	0.512985	-0.0703203	0.0346238	0.98231	0.932095	1.03523
ebi-a-GCST90001729	finn-b-ALLERG_RHINITIS	Weighted median	21	0.000330562	0.0250843	0.989486	-0.0488346	0.0494957	1.00033	0.952339	1.05074
ebi-a-GCST90001729	finn-b-ALLERG_RHINITIS	Inverse variance weighted	21	-0.0230297	0.0186534	0.216976	-0.0595903	0.013531	0.977233	0.94215	1.01362
ebi-a-GCST90001729	finn-b-ALLERG_RHINITIS	Simple mode	21	-0.00689347	0.0378646	0.857372	-0.0811081	0.0673212	0.99313	0.922094	1.06964
ebi-a-GCST90001729	finn-b-ALLERG_RHINITIS	Weighted mode	21	-0.0167721	0.0241522	0.495399	-0.0641103	0.0305662	0.983368	0.937901	1.03104
ebi-a-GCST90001730	finn-b-ALLERG_RHINITIS	MR Egger	24	-0.000582367	0.0104437	0.956034	-0.0210521	0.0198874	0.999418	0.979168	1.02009
ebi-a-GCST90001730	finn-b-ALLERG_RHINITIS	Weighted median	24	0.0061569	0.0110224	0.576448	-0.015447	0.0277608	1.00618	0.984672	1.02815
ebi-a-GCST90001730	finn-b-ALLERG_RHINITIS	Inverse variance weighted	24	0.000947768	0.00855188	0.911755	-0.0158139	0.0177095	1.00095	0.98431	1.01787
ebi-a-GCST90001730	finn-b-ALLERG_RHINITIS	Simple mode	24	-0.0134246	0.025534	0.604092	-0.0634711	0.036622	0.986665	0.938501	1.0373
ebi-a-GCST90001730	finn-b-ALLERG_RHINITIS	Weighted mode	24	0.00449712	0.00970869	0.64757	-0.0145319	0.0235262	1.00451	0.985573	1.02381
ebi-a-GCST90001731	finn-b-ALLERG_RHINITIS	MR Egger	23	0.0655935	0.0390017	0.107418	-0.0108498	0.142037	1.06779	0.989209	1.15262
ebi-a-GCST90001731	finn-b-ALLERG_RHINITIS	Weighted median	23	0.0286074	0.0293159	0.329148	-0.0288518	0.0860666	1.02902	0.97156	1.08988
ebi-a-GCST90001731	finn-b-ALLERG_RHINITIS	Inverse variance weighted	23	0.0271244	0.0218007	0.213427	-0.015605	0.0698537	1.0275	0.984516	1.07235
ebi-a-GCST90001731	finn-b-ALLERG_RHINITIS	Simple mode	23	-0.0218826	0.0555772	0.697568	-0.130814	0.0870486	0.978355	0.877381	1.09095
ebi-a-GCST90001731	finn-b-ALLERG_RHINITIS	Weighted mode	23	0.0431651	0.038951	0.279749	-0.033179	0.119509	1.04411	0.967365	1.12694
ebi-a-GCST90001732	finn-b-ALLERG_RHINITIS	MR Egger	26	-0.0192431	0.0345448	0.582652	-0.086951	0.0484647	0.980941	0.916722	1.04966
ebi-a-GCST90001732	finn-b-ALLERG_RHINITIS	Weighted median	26	-0.0371105	0.029562	0.209352	-0.095052	0.0208309	0.96357	0.909326	1.02105
ebi-a-GCST90001732	finn-b-ALLERG_RHINITIS	Inverse variance weighted	26	-0.0175854	0.0206424	0.394266	-0.0580445	0.0228737	0.982568	0.943608	1.02314
ebi-a-GCST90001732	finn-b-ALLERG_RHINITIS	Simple mode	26	-0.026173	0.0572783	0.651657	-0.138439	0.0860925	0.974167	0.870717	1.08991
ebi-a-GCST90001732	finn-b-ALLERG_RHINITIS	Weighted mode	26	-0.0518377	0.0403481	0.210652	-0.13092	0.0272446	0.949483	0.877288	1.02762
ebi-a-GCST90001733	finn-b-ALLERG_RHINITIS	MR Egger	23	-0.0438299	0.041268	0.300262	-0.124715	0.0370554	0.957117	0.882748	1.03775
ebi-a-GCST90001733	finn-b-ALLERG_RHINITIS	Weighted median	23	-0.0352379	0.0308425	0.253242	-0.0956891	0.0252134	0.965376	0.908746	1.02553
ebi-a-GCST90001733	finn-b-ALLERG_RHINITIS	Inverse variance weighted	23	-0.000654047	0.0221911	0.976487	-0.0441485	0.0428405	0.999346	0.956812	1.04377
ebi-a-GCST90001733	finn-b-ALLERG_RHINITIS	Simple mode	23	-0.0480816	0.0459673	0.30692	-0.138178	0.0420143	0.953056	0.870944	1.04291
ebi-a-GCST90001733	finn-b-ALLERG_RHINITIS	Weighted mode	23	-0.0381477	0.0353255	0.291888	-0.107386	0.0310903	0.962571	0.898179	1.03158
ebi-a-GCST90001734	finn-b-ALLERG_RHINITIS	MR Egger	18	-0.0142977	0.0366864	0.701877	-0.0862031	0.0576077	0.985804	0.917408	1.0593
ebi-a-GCST90001734	finn-b-ALLERG_RHINITIS	Weighted median	18	-0.0182205	0.0302943	0.54754	-0.0775974	0.0411563	0.981944	0.925337	1.04202
ebi-a-GCST90001734	finn-b-ALLERG_RHINITIS	Inverse variance weighted	18	0.00362614	0.0229125	0.874252	-0.0412824	0.0485347	1.00363	0.959558	1.04973
ebi-a-GCST90001734	finn-b-ALLERG_RHINITIS	Simple mode	18	0.00630024	0.051376	0.903838	-0.0943968	0.106997	1.00632	0.909922	1.11293
ebi-a-GCST90001734	finn-b-ALLERG_RHINITIS	Weighted mode	18	-0.0350889	0.0349448	0.329399	-0.103581	0.0334029	0.96552	0.901603	1.03397
ebi-a-GCST90001735	finn-b-ALLERG_RHINITIS	MR Egger	27	-0.0354791	0.0238149	0.148789	-0.0821562	0.0111981	0.965143	0.921128	1.01126
ebi-a-GCST90001735	finn-b-ALLERG_RHINITIS	Weighted median	27	-0.0291508	0.022736	0.199793	-0.0737135	0.0154118	0.97127	0.928938	1.01553
ebi-a-GCST90001735	finn-b-ALLERG_RHINITIS	Inverse variance weighted	27	-0.00883044	0.0160368	0.581884	-0.0402627	0.0226018	0.991208	0.960537	1.02286
ebi-a-GCST90001735	finn-b-ALLERG_RHINITIS	Simple mode	27	0.00780867	0.0381968	0.839607	-0.067057	0.0826743	1.00784	0.935142	1.08619
ebi-a-GCST90001735	finn-b-ALLERG_RHINITIS	Weighted mode	27	-0.0226637	0.0211133	0.292938	-0.0640457	0.0187183	0.977591	0.937962	1.01889
ebi-a-GCST90001736	finn-b-ALLERG_RHINITIS	MR Egger	25	-0.0173395	0.0271304	0.529061	-0.0705152	0.0358361	0.98281	0.931914	1.03649
ebi-a-GCST90001736	finn-b-ALLERG_RHINITIS	Weighted median	25	-0.00431666	0.0258181	0.867217	-0.0549201	0.0462868	0.995693	0.946561	1.04737
ebi-a-GCST90001736	finn-b-ALLERG_RHINITIS	Inverse variance weighted	25	-0.0052033	0.0172157	0.762468	-0.0389461	0.0285395	0.99481	0.961803	1.02895
ebi-a-GCST90001736	finn-b-ALLERG_RHINITIS	Simple mode	25	-0.0137659	0.0397517	0.732136	-0.0916792	0.0641474	0.986328	0.912398	1.06625
ebi-a-GCST90001736	finn-b-ALLERG_RHINITIS	Weighted mode	25	-0.0241563	0.0272388	0.383969	-0.0775444	0.0292318	0.976133	0.925386	1.02966
ebi-a-GCST90001737	finn-b-ALLERG_RHINITIS	MR Egger	29	0.00529711	0.0114349	0.646904	-0.0171153	0.0277095	1.00531	0.98303	1.0281
ebi-a-GCST90001737	finn-b-ALLERG_RHINITIS	Weighted median	29	0.00575903	0.0113997	0.613424	-0.0165844	0.0281024	1.00578	0.983552	1.0285
ebi-a-GCST90001737	finn-b-ALLERG_RHINITIS	Inverse variance weighted	29	-0.00114681	0.00959623	0.904874	-0.0199554	0.0176618	0.998854	0.980242	1.01782
ebi-a-GCST90001737	finn-b-ALLERG_RHINITIS	Simple mode	29	-0.00884446	0.031935	0.783851	-0.0714371	0.0537482	0.991195	0.931055	1.05522
ebi-a-GCST90001737	finn-b-ALLERG_RHINITIS	Weighted mode	29	0.00726684	0.00937791	0.4449	-0.0111139	0.0256475	1.00729	0.988948	1.02598
ebi-a-GCST90001738	finn-b-ALLERG_RHINITIS	MR Egger	23	0.0030325	0.018257	0.869666	-0.0327512	0.0388162	1.00304	0.967779	1.03958
ebi-a-GCST90001738	finn-b-ALLERG_RHINITIS	Weighted median	23	0.011022	0.0179262	0.538653	-0.0241134	0.0461574	1.01108	0.976175	1.04724
ebi-a-GCST90001738	finn-b-ALLERG_RHINITIS	Inverse variance weighted	23	0.00725597	0.0146061	0.619348	-0.0213721	0.035884	1.00728	0.978855	1.03654
ebi-a-GCST90001738	finn-b-ALLERG_RHINITIS	Simple mode	23	0.022148	0.0400072	0.585435	-0.0562661	0.100562	1.0224	0.945288	1.10579
ebi-a-GCST90001738	finn-b-ALLERG_RHINITIS	Weighted mode	23	0.00857223	0.0161214	0.600241	-0.0230257	0.0401702	1.00861	0.977237	1.04099
ebi-a-GCST90001739	finn-b-ALLERG_RHINITIS	MR Egger	23	0.0840897	0.0426022	0.0617015	0.000589414	0.16759	1.08773	1.00059	1.18245
ebi-a-GCST90001739	finn-b-ALLERG_RHINITIS	Weighted median	23	0.0380311	0.0304595	0.211819	-0.0216695	0.0977316	1.03876	0.978564	1.10267
ebi-a-GCST90001739	finn-b-ALLERG_RHINITIS	Inverse variance weighted	23	0.0271462	0.0226103	0.2299	-0.0171699	0.0714624	1.02752	0.982977	1.07408
ebi-a-GCST90001739	finn-b-ALLERG_RHINITIS	Simple mode	23	0.0373966	0.0502513	0.464635	-0.0610959	0.135889	1.0381	0.940733	1.14555
ebi-a-GCST90001739	finn-b-ALLERG_RHINITIS	Weighted mode	23	0.0531588	0.0388451	0.184976	-0.0229777	0.129295	1.0546	0.977284	1.13803
ebi-a-GCST90001740	finn-b-ALLERG_RHINITIS	MR Egger	28	0.0122026	0.0341248	0.723538	-0.054682	0.0790872	1.01228	0.946786	1.0823
ebi-a-GCST90001740	finn-b-ALLERG_RHINITIS	Weighted median	28	-0.0156002	0.0274138	0.569312	-0.0693312	0.0381308	0.984521	0.933018	1.03887
ebi-a-GCST90001740	finn-b-ALLERG_RHINITIS	Inverse variance weighted	28	-0.000950173	0.0182659	0.958514	-0.0367513	0.0348509	0.99905	0.963916	1.03547
ebi-a-GCST90001740	finn-b-ALLERG_RHINITIS	Simple mode	28	0.00385479	0.0444998	0.931609	-0.0833649	0.0910744	1.00386	0.920015	1.09535
ebi-a-GCST90001740	finn-b-ALLERG_RHINITIS	Weighted mode	28	-0.01319	0.0268166	0.626793	-0.0657506	0.0393705	0.986897	0.936364	1.04016
ebi-a-GCST90001741	finn-b-ALLERG_RHINITIS	MR Egger	27	0.00218646	0.00970965	0.823666	-0.0168445	0.0212174	1.00219	0.983297	1.02144
ebi-a-GCST90001741	finn-b-ALLERG_RHINITIS	Weighted median	27	0.00826914	0.0104702	0.429655	-0.0122524	0.0287906	1.0083	0.987822	1.02921
ebi-a-GCST90001741	finn-b-ALLERG_RHINITIS	Inverse variance weighted	27	0.00605198	0.00819718	0.460332	-0.0100145	0.0221185	1.00607	0.990035	1.02236
ebi-a-GCST90001741	finn-b-ALLERG_RHINITIS	Simple mode	27	0.00848164	0.0241518	0.728283	-0.0388559	0.0558192	1.00852	0.961889	1.05741
ebi-a-GCST90001741	finn-b-ALLERG_RHINITIS	Weighted mode	27	0.00848164	0.00925845	0.368035	-0.00966492	0.0266282	1.00852	0.990382	1.02699
ebi-a-GCST90001742	finn-b-ALLERG_RHINITIS	MR Egger	26	-0.016111	0.0220335	0.471735	-0.0592967	0.0270747	0.984018	0.942427	1.02744
ebi-a-GCST90001742	finn-b-ALLERG_RHINITIS	Weighted median	26	0.00402856	0.0227092	0.859196	-0.0404814	0.0485386	1.00404	0.960327	1.04974
ebi-a-GCST90001742	finn-b-ALLERG_RHINITIS	Inverse variance weighted	26	-0.0172616	0.0156948	0.271407	-0.0480234	0.0135002	0.982887	0.953111	1.01359
ebi-a-GCST90001742	finn-b-ALLERG_RHINITIS	Simple mode	26	-0.00762761	0.0344604	0.826622	-0.07517	0.0599148	0.992401	0.927586	1.06175
ebi-a-GCST90001742	finn-b-ALLERG_RHINITIS	Weighted mode	26	0.00298009	0.0200876	0.883253	-0.0363916	0.0423518	1.00298	0.964263	1.04326
ebi-a-GCST90001743	finn-b-ALLERG_RHINITIS	MR Egger	23	0.0262075	0.0528072	0.624847	-0.0772946	0.12971	1.02655	0.925617	1.1385
ebi-a-GCST90001743	finn-b-ALLERG_RHINITIS	Weighted median	23	0.000360093	0.0254551	0.988713	-0.049532	0.0502522	1.00036	0.951675	1.05154
ebi-a-GCST90001743	finn-b-ALLERG_RHINITIS	Inverse variance weighted	23	0.00761963	0.0231165	0.741688	-0.0376887	0.0529279	1.00765	0.963013	1.05435
ebi-a-GCST90001743	finn-b-ALLERG_RHINITIS	Simple mode	23	-0.00104166	0.0504307	0.983707	-0.0998859	0.0978026	0.998959	0.904941	1.10275
ebi-a-GCST90001743	finn-b-ALLERG_RHINITIS	Weighted mode	23	-0.00410778	0.0454103	0.928741	-0.0931119	0.0848964	0.995901	0.911092	1.0886
ebi-a-GCST90001744	finn-b-ALLERG_RHINITIS	MR Egger	19	0.0222547	0.0418586	0.601838	-0.0597882	0.104298	1.0225	0.941964	1.10993
ebi-a-GCST90001744	finn-b-ALLERG_RHINITIS	Weighted median	19	0.0116925	0.0282928	0.679409	-0.0437613	0.0671463	1.01176	0.957182	1.06945
ebi-a-GCST90001744	finn-b-ALLERG_RHINITIS	Inverse variance weighted	19	0.0103336	0.026589	0.697541	-0.0417809	0.0624481	1.01039	0.95908	1.06444
ebi-a-GCST90001744	finn-b-ALLERG_RHINITIS	Simple mode	19	0.00553409	0.0577036	0.924655	-0.107565	0.118633	1.00555	0.898018	1.12596
ebi-a-GCST90001744	finn-b-ALLERG_RHINITIS	Weighted mode	19	0.0127647	0.0254606	0.622201	-0.0371381	0.0626675	1.01285	0.963543	1.06467
ebi-a-GCST90001745	finn-b-ALLERG_RHINITIS	MR Egger	29	-0.00645814	0.0352979	0.856196	-0.075642	0.0627258	0.993563	0.927148	1.06473
ebi-a-GCST90001745	finn-b-ALLERG_RHINITIS	Weighted median	29	-0.0088362	0.0254947	0.7289	-0.0588059	0.0411335	0.991203	0.94289	1.04199
ebi-a-GCST90001745	finn-b-ALLERG_RHINITIS	Inverse variance weighted	29	-0.00697795	0.0203431	0.731589	-0.0468505	0.0328946	0.993046	0.95423	1.03344
ebi-a-GCST90001745	finn-b-ALLERG_RHINITIS	Simple mode	29	0.00325649	0.0465941	0.944777	-0.088068	0.094581	1.00326	0.915699	1.0992
ebi-a-GCST90001745	finn-b-ALLERG_RHINITIS	Weighted mode	29	-0.0127922	0.0313974	0.686792	-0.0743312	0.0487468	0.987289	0.928364	1.04995
ebi-a-GCST90001746	finn-b-ALLERG_RHINITIS	MR Egger	24	-0.0190688	0.0396333	0.635175	-0.0967501	0.0586125	0.981112	0.907783	1.06036
ebi-a-GCST90001746	finn-b-ALLERG_RHINITIS	Weighted median	24	-0.0304587	0.0302466	0.31393	-0.0897421	0.0288247	0.970001	0.914167	1.02924
ebi-a-GCST90001746	finn-b-ALLERG_RHINITIS	Inverse variance weighted	24	-0.0276742	0.0253446	0.27487	-0.0773497	0.0220013	0.972705	0.925566	1.02225
ebi-a-GCST90001746	finn-b-ALLERG_RHINITIS	Simple mode	24	-0.0674297	0.0503855	0.193887	-0.166185	0.0313258	0.934793	0.846889	1.03182
ebi-a-GCST90001746	finn-b-ALLERG_RHINITIS	Weighted mode	24	-0.0249904	0.0304641	0.420453	-0.0847	0.0347192	0.975319	0.918788	1.03533
ebi-a-GCST90001747	finn-b-ALLERG_RHINITIS	MR Egger	25	-0.000678343	0.0120286	0.955515	-0.0242544	0.0228978	0.999322	0.976037	1.02316
ebi-a-GCST90001747	finn-b-ALLERG_RHINITIS	Weighted median	25	-0.00176474	0.0105678	0.867376	-0.0224777	0.0189482	0.998237	0.977773	1.01913
ebi-a-GCST90001747	finn-b-ALLERG_RHINITIS	Inverse variance weighted	25	-0.00457988	0.00989854	0.643592	-0.023981	0.0148212	0.995431	0.976304	1.01493
ebi-a-GCST90001747	finn-b-ALLERG_RHINITIS	Simple mode	25	-0.00458134	0.0268543	0.865969	-0.0572159	0.0480532	0.995429	0.94439	1.04923
ebi-a-GCST90001747	finn-b-ALLERG_RHINITIS	Weighted mode	25	-0.00310251	0.0100197	0.759507	-0.0227412	0.0165362	0.996902	0.977515	1.01667
ebi-a-GCST90001748	finn-b-ALLERG_RHINITIS	MR Egger	25	-0.0124463	0.0283702	0.664965	-0.068052	0.0431594	0.987631	0.934212	1.0441
ebi-a-GCST90001748	finn-b-ALLERG_RHINITIS	Weighted median	25	-0.00443964	0.0213835	0.835526	-0.0463512	0.037472	0.99557	0.954707	1.03818
ebi-a-GCST90001748	finn-b-ALLERG_RHINITIS	Inverse variance weighted	25	-0.00597512	0.0203708	0.769279	-0.0459019	0.0339517	0.994043	0.955136	1.03453
ebi-a-GCST90001748	finn-b-ALLERG_RHINITIS	Simple mode	25	0.00264253	0.0385946	0.94598	-0.0730029	0.078288	1.00265	0.929598	1.08143
ebi-a-GCST90001748	finn-b-ALLERG_RHINITIS	Weighted mode	25	-0.00503567	0.0186372	0.789321	-0.0415646	0.0314933	0.994977	0.959287	1.03199
ebi-a-GCST90001749	finn-b-ALLERG_RHINITIS	MR Egger	17	0.0195087	0.0351016	0.586556	-0.0492903	0.0883078	1.0197	0.951905	1.09232
ebi-a-GCST90001749	finn-b-ALLERG_RHINITIS	Weighted median	17	0.000321776	0.0238791	0.989249	-0.0464812	0.0471247	1.00032	0.954583	1.04825
ebi-a-GCST90001749	finn-b-ALLERG_RHINITIS	Inverse variance weighted	17	0.0149687	0.0180109	0.405922	-0.0203327	0.0502701	1.01508	0.979873	1.05156
ebi-a-GCST90001749	finn-b-ALLERG_RHINITIS	Simple mode	17	-0.00673629	0.0379955	0.861504	-0.0812074	0.0677348	0.993286	0.922002	1.07008
ebi-a-GCST90001749	finn-b-ALLERG_RHINITIS	Weighted mode	17	-0.00673629	0.0280337	0.813155	-0.0616824	0.0482098	0.993286	0.940181	1.04939
ebi-a-GCST90001750	finn-b-ALLERG_RHINITIS	MR Egger	19	0.0690274	0.0739385	0.363593	-0.075892	0.213947	1.07147	0.926916	1.23856
ebi-a-GCST90001750	finn-b-ALLERG_RHINITIS	Weighted median	19	-0.00282626	0.0281919	0.920145	-0.0580824	0.0524299	0.997178	0.943572	1.05383
ebi-a-GCST90001750	finn-b-ALLERG_RHINITIS	Inverse variance weighted	19	-0.00434889	0.0263723	0.86902	-0.0560386	0.0473409	0.995661	0.945503	1.04848
ebi-a-GCST90001750	finn-b-ALLERG_RHINITIS	Simple mode	19	-0.0397168	0.0432075	0.37014	-0.124403	0.0449699	0.961062	0.883023	1.046
ebi-a-GCST90001750	finn-b-ALLERG_RHINITIS	Weighted mode	19	-0.00867264	0.0364088	0.814415	-0.0800338	0.0626886	0.991365	0.923085	1.0647
ebi-a-GCST90001751	finn-b-ALLERG_RHINITIS	MR Egger	27	0.0278756	0.0329619	0.405747	-0.0367298	0.0924809	1.02827	0.963937	1.09689
ebi-a-GCST90001751	finn-b-ALLERG_RHINITIS	Weighted median	27	-0.00234111	0.0217528	0.914294	-0.0449766	0.0402944	0.997662	0.95602	1.04112
ebi-a-GCST90001751	finn-b-ALLERG_RHINITIS	Inverse variance weighted	27	0.00647913	0.0225371	0.773739	-0.0376936	0.0506519	1.0065	0.963008	1.05196
ebi-a-GCST90001751	finn-b-ALLERG_RHINITIS	Simple mode	27	-0.0451858	0.0440526	0.314471	-0.131529	0.0411573	0.95582	0.876754	1.04202
ebi-a-GCST90001751	finn-b-ALLERG_RHINITIS	Weighted mode	27	0.00672739	0.0190505	0.726835	-0.0306116	0.0440664	1.00675	0.969852	1.04505
ebi-a-GCST90001752	finn-b-ALLERG_RHINITIS	MR Egger	28	-0.0108935	0.0224037	0.630874	-0.0548048	0.0330178	0.989166	0.94667	1.03357
ebi-a-GCST90001752	finn-b-ALLERG_RHINITIS	Weighted median	28	-0.0136932	0.0224747	0.542344	-0.0577437	0.0303572	0.9864	0.943892	1.03082
ebi-a-GCST90001752	finn-b-ALLERG_RHINITIS	Inverse variance weighted	28	-0.0105445	0.014555	0.468787	-0.0390723	0.0179834	0.989511	0.961681	1.01815
ebi-a-GCST90001752	finn-b-ALLERG_RHINITIS	Simple mode	28	0.00531976	0.0364807	0.885144	-0.0661825	0.076822	1.00533	0.93596	1.07985
ebi-a-GCST90001752	finn-b-ALLERG_RHINITIS	Weighted mode	28	-0.0120592	0.0197574	0.546723	-0.0507836	0.0266652	0.988013	0.950484	1.02702
ebi-a-GCST90001753	finn-b-ALLERG_RHINITIS	MR Egger	28	0.00594101	0.0339401	0.862401	-0.0605815	0.0724636	1.00596	0.941217	1.07515
ebi-a-GCST90001753	finn-b-ALLERG_RHINITIS	Weighted median	28	-0.00510024	0.0230566	0.824933	-0.0502912	0.0400908	0.994913	0.950952	1.04091
ebi-a-GCST90001753	finn-b-ALLERG_RHINITIS	Inverse variance weighted	28	0.00654833	0.0230627	0.776459	-0.0386546	0.0517512	1.00657	0.962083	1.05311
ebi-a-GCST90001753	finn-b-ALLERG_RHINITIS	Simple mode	28	-0.000604833	0.0477515	0.989987	-0.0941978	0.0929881	0.999395	0.910103	1.09745
ebi-a-GCST90001753	finn-b-ALLERG_RHINITIS	Weighted mode	28	-0.00654926	0.02437	0.790171	-0.0543145	0.041216	0.993472	0.947134	1.04208
ebi-a-GCST90001754	finn-b-ALLERG_RHINITIS	MR Egger	19	0.0703441	0.0510752	0.186295	-0.0297633	0.170452	1.07288	0.970675	1.18584
ebi-a-GCST90001754	finn-b-ALLERG_RHINITIS	Weighted median	19	-0.006571	0.031279	0.833608	-0.0678778	0.0547358	0.993451	0.934375	1.05626
ebi-a-GCST90001754	finn-b-ALLERG_RHINITIS	Inverse variance weighted	19	-0.0286142	0.0242334	0.237693	-0.0761117	0.0188833	0.971791	0.926713	1.01906
ebi-a-GCST90001754	finn-b-ALLERG_RHINITIS	Simple mode	19	-0.00425773	0.0544097	0.93849	-0.110901	0.102385	0.995751	0.895028	1.10781
ebi-a-GCST90001754	finn-b-ALLERG_RHINITIS	Weighted mode	19	0.00598607	0.0541053	0.913128	-0.10006	0.112032	1.006	0.904783	1.11855
ebi-a-GCST90001755	finn-b-ALLERG_RHINITIS	MR Egger	27	-0.0701511	0.0499062	0.172132	-0.167967	0.027665	0.932253	0.845382	1.02805
ebi-a-GCST90001755	finn-b-ALLERG_RHINITIS	Weighted median	27	-0.0360186	0.033066	0.276024	-0.100828	0.0287907	0.964622	0.904089	1.02921
ebi-a-GCST90001755	finn-b-ALLERG_RHINITIS	Inverse variance weighted	27	-0.015205	0.0264918	0.566001	-0.067129	0.036719	0.98491	0.935075	1.0374
ebi-a-GCST90001755	finn-b-ALLERG_RHINITIS	Simple mode	27	-0.0410972	0.0634088	0.522583	-0.165378	0.0831841	0.959736	0.847573	1.08674
ebi-a-GCST90001755	finn-b-ALLERG_RHINITIS	Weighted mode	27	-0.0443196	0.0355613	0.223771	-0.11402	0.0253805	0.956648	0.89224	1.02571
ebi-a-GCST90001756	finn-b-ALLERG_RHINITIS	MR Egger	16	0.0260783	0.0114543	0.0390333	0.00362787	0.0485287	1.02642	1.00363	1.04973
ebi-a-GCST90001756	finn-b-ALLERG_RHINITIS	Weighted median	16	0.0209293	0.0128663	0.103805	-0.00428858	0.0461472	1.02115	0.995721	1.04723
ebi-a-GCST90001756	finn-b-ALLERG_RHINITIS	Inverse variance weighted	16	0.0191673	0.0100559	0.0566396	-0.000542197	0.0388768	1.01935	0.999458	1.03964
ebi-a-GCST90001756	finn-b-ALLERG_RHINITIS	Simple mode	16	0.0231901	0.0263894	0.393389	-0.0285332	0.0749133	1.02346	0.97187	1.07779
ebi-a-GCST90001756	finn-b-ALLERG_RHINITIS	Weighted mode	16	0.0217686	0.011125	0.0692602	-3.64556e-05	0.0435736	1.02201	0.999964	1.04454
ebi-a-GCST90001757	finn-b-ALLERG_RHINITIS	MR Egger	34	0.00216457	0.00667076	0.747682	-0.0109101	0.0152392	1.00217	0.989149	1.01536
ebi-a-GCST90001757	finn-b-ALLERG_RHINITIS	Weighted median	34	0.00421626	0.00642076	0.511399	-0.00836844	0.016801	1.00423	0.991666	1.01694
ebi-a-GCST90001757	finn-b-ALLERG_RHINITIS	Inverse variance weighted	34	-3.91402e-05	0.00612044	0.994898	-0.0120352	0.0119569	0.999961	0.988037	1.01203
ebi-a-GCST90001757	finn-b-ALLERG_RHINITIS	Simple mode	34	0.0209968	0.034815	0.550568	-0.0472406	0.0892341	1.02122	0.953858	1.09334
ebi-a-GCST90001757	finn-b-ALLERG_RHINITIS	Weighted mode	34	0.00327211	0.00570953	0.570465	-0.00791856	0.0144628	1.00328	0.992113	1.01457
ebi-a-GCST90001758	finn-b-ALLERG_RHINITIS	MR Egger	28	-0.0195599	0.024788	0.437198	-0.0681444	0.0290246	0.98063	0.934126	1.02945
ebi-a-GCST90001758	finn-b-ALLERG_RHINITIS	Weighted median	28	-0.00442786	0.0202094	0.826573	-0.0440382	0.0351825	0.995582	0.956917	1.03581
ebi-a-GCST90001758	finn-b-ALLERG_RHINITIS	Inverse variance weighted	28	-0.00906634	0.0182299	0.618954	-0.044797	0.0266643	0.990975	0.956192	1.02702
ebi-a-GCST90001758	finn-b-ALLERG_RHINITIS	Simple mode	28	0.00374964	0.0486621	0.939148	-0.0916282	0.0991274	1.00376	0.912444	1.10421
ebi-a-GCST90001758	finn-b-ALLERG_RHINITIS	Weighted mode	28	-0.00602072	0.0186754	0.749642	-0.0426245	0.030583	0.993997	0.958271	1.03106
ebi-a-GCST90001759	finn-b-ALLERG_RHINITIS	MR Egger	23	0.00117248	0.012036	0.923321	-0.022418	0.024763	1.00117	0.977831	1.02507
ebi-a-GCST90001759	finn-b-ALLERG_RHINITIS	Weighted median	23	-0.0016291	0.0115006	0.887354	-0.0241704	0.0209122	0.998372	0.976119	1.02113
ebi-a-GCST90001759	finn-b-ALLERG_RHINITIS	Inverse variance weighted	23	-0.00292307	0.0100703	0.771611	-0.0226608	0.0168146	0.997081	0.977594	1.01696
ebi-a-GCST90001759	finn-b-ALLERG_RHINITIS	Simple mode	23	-0.00789766	0.0268777	0.771637	-0.0605779	0.0447826	0.992133	0.94122	1.0458
ebi-a-GCST90001759	finn-b-ALLERG_RHINITIS	Weighted mode	23	-0.00141516	0.00861265	0.870986	-0.018296	0.0154656	0.998586	0.98187	1.01559
ebi-a-GCST90001760	finn-b-ALLERG_RHINITIS	MR Egger	22	0.0247493	0.029228	0.407143	-0.0325375	0.0820362	1.02506	0.967986	1.0855
ebi-a-GCST90001760	finn-b-ALLERG_RHINITIS	Weighted median	22	-0.00217107	0.0201232	0.914084	-0.0416126	0.0372704	0.997831	0.959241	1.03797
ebi-a-GCST90001760	finn-b-ALLERG_RHINITIS	Inverse variance weighted	22	0.000749649	0.0226573	0.973606	-0.0436587	0.045158	1.00075	0.957281	1.04619
ebi-a-GCST90001760	finn-b-ALLERG_RHINITIS	Simple mode	22	0.0531606	0.047167	0.272427	-0.0392868	0.145608	1.0546	0.961475	1.15674
ebi-a-GCST90001760	finn-b-ALLERG_RHINITIS	Weighted mode	22	0.00830197	0.0192636	0.670883	-0.0294546	0.0460586	1.00834	0.970975	1.04714
ebi-a-GCST90001761	finn-b-ALLERG_RHINITIS	MR Egger	31	-0.0108905	0.0303748	0.722537	-0.0704251	0.048644	0.989169	0.931998	1.04985
ebi-a-GCST90001761	finn-b-ALLERG_RHINITIS	Weighted median	31	0.0247177	0.023825	0.299518	-0.0219793	0.0714147	1.02503	0.97826	1.07403
ebi-a-GCST90001761	finn-b-ALLERG_RHINITIS	Inverse variance weighted	31	-0.0128145	0.0178611	0.473096	-0.0478222	0.0221933	0.987267	0.953303	1.02244
ebi-a-GCST90001761	finn-b-ALLERG_RHINITIS	Simple mode	31	0.00612004	0.0436717	0.889488	-0.0794764	0.0917165	1.00614	0.9236	1.09605
ebi-a-GCST90001761	finn-b-ALLERG_RHINITIS	Weighted mode	31	0.0196308	0.0251665	0.44148	-0.0296955	0.0689572	1.01982	0.970741	1.07139
ebi-a-GCST90001762	finn-b-ALLERG_RHINITIS	MR Egger	20	0.00140337	0.0138208	0.920244	-0.0256854	0.0284921	1.0014	0.974642	1.0289
ebi-a-GCST90001762	finn-b-ALLERG_RHINITIS	Weighted median	20	-0.00130801	0.0116469	0.910581	-0.024136	0.0215199	0.998693	0.976153	1.02175
ebi-a-GCST90001762	finn-b-ALLERG_RHINITIS	Inverse variance weighted	20	-0.00338323	0.0110853	0.760214	-0.0251104	0.0183439	0.996622	0.975202	1.01851
ebi-a-GCST90001762	finn-b-ALLERG_RHINITIS	Simple mode	20	-0.00296474	0.0341213	0.931669	-0.0698425	0.063913	0.99704	0.932541	1.066
ebi-a-GCST90001762	finn-b-ALLERG_RHINITIS	Weighted mode	20	-0.00165876	0.0107171	0.87863	-0.0226644	0.0193468	0.998343	0.977591	1.01954
ebi-a-GCST90001763	finn-b-ALLERG_RHINITIS	MR Egger	22	-0.00138552	0.00830034	0.869106	-0.0176542	0.0148831	0.998615	0.982501	1.01499
ebi-a-GCST90001763	finn-b-ALLERG_RHINITIS	Weighted median	22	-0.00217837	0.00820549	0.790642	-0.0182611	0.0139044	0.997824	0.981905	1.014
ebi-a-GCST90001763	finn-b-ALLERG_RHINITIS	Inverse variance weighted	22	-0.00405775	0.00697658	0.56082	-0.0177319	0.00961635	0.99595	0.982424	1.00966
ebi-a-GCST90001763	finn-b-ALLERG_RHINITIS	Simple mode	22	-0.0211992	0.0225104	0.357028	-0.0653196	0.0229212	0.979024	0.936768	1.02319
ebi-a-GCST90001763	finn-b-ALLERG_RHINITIS	Weighted mode	22	-0.00437012	0.00709884	0.544767	-0.0182838	0.00954361	0.995639	0.981882	1.00959
ebi-a-GCST90001764	finn-b-ALLERG_RHINITIS	MR Egger	24	-0.0355734	0.0349417	0.319707	-0.104059	0.0329124	0.965052	0.901172	1.03346
ebi-a-GCST90001764	finn-b-ALLERG_RHINITIS	Weighted median	24	-0.0148347	0.0238173	0.53338	-0.0615165	0.0318472	0.985275	0.940337	1.03236
ebi-a-GCST90001764	finn-b-ALLERG_RHINITIS	Inverse variance weighted	24	-0.00886117	0.0243489	0.715914	-0.056585	0.0388627	0.991178	0.944986	1.03963
ebi-a-GCST90001764	finn-b-ALLERG_RHINITIS	Simple mode	24	-0.00856092	0.0379386	0.823465	-0.0829206	0.0657988	0.991476	0.920424	1.06801
ebi-a-GCST90001764	finn-b-ALLERG_RHINITIS	Weighted mode	24	-0.00856092	0.0223185	0.704812	-0.0523051	0.0351833	0.991476	0.949039	1.03581
ebi-a-GCST90001765	finn-b-ALLERG_RHINITIS	MR Egger	25	-0.000931111	0.0175872	0.958235	-0.0354021	0.0335399	0.999069	0.965217	1.03411
ebi-a-GCST90001765	finn-b-ALLERG_RHINITIS	Weighted median	25	-0.00971955	0.0130765	0.457309	-0.0353494	0.0159103	0.990328	0.965268	1.01604
ebi-a-GCST90001765	finn-b-ALLERG_RHINITIS	Inverse variance weighted	25	-0.000140126	0.0142451	0.992152	-0.0280605	0.0277802	0.99986	0.97233	1.02817
ebi-a-GCST90001765	finn-b-ALLERG_RHINITIS	Simple mode	25	0.00617156	0.0214458	0.77599	-0.0358622	0.0482053	1.00619	0.964773	1.04939
ebi-a-GCST90001765	finn-b-ALLERG_RHINITIS	Weighted mode	25	0.0011907	0.0103607	0.909461	-0.0191162	0.0214977	1.00119	0.981065	1.02173
ebi-a-GCST90001766	finn-b-ALLERG_RHINITIS	MR Egger	22	-0.00412104	0.0164204	0.804397	-0.036305	0.0280629	0.995887	0.964346	1.02846
ebi-a-GCST90001766	finn-b-ALLERG_RHINITIS	Weighted median	22	0.00343523	0.0171167	0.840938	-0.0301136	0.036984	1.00344	0.970335	1.03768
ebi-a-GCST90001766	finn-b-ALLERG_RHINITIS	Inverse variance weighted	22	0.0152676	0.0121283	0.20809	-0.00850395	0.0390391	1.01538	0.991532	1.03981
ebi-a-GCST90001766	finn-b-ALLERG_RHINITIS	Simple mode	22	0.0340504	0.0275073	0.229426	-0.0198638	0.0879647	1.03464	0.980332	1.09195
ebi-a-GCST90001766	finn-b-ALLERG_RHINITIS	Weighted mode	22	0.0040274	0.0155699	0.798412	-0.0264896	0.0345444	1.00404	0.973858	1.03515
ebi-a-GCST90001767	finn-b-ALLERG_RHINITIS	MR Egger	21	0.010484	0.021264	0.627633	-0.0311933	0.0521614	1.01054	0.969288	1.05355
ebi-a-GCST90001767	finn-b-ALLERG_RHINITIS	Weighted median	21	0.00160312	0.0162575	0.921449	-0.0302616	0.0334679	1.0016	0.970192	1.03403
ebi-a-GCST90001767	finn-b-ALLERG_RHINITIS	Inverse variance weighted	21	0.0100904	0.012477	0.418677	-0.0143646	0.0345453	1.01014	0.985738	1.03515
ebi-a-GCST90001767	finn-b-ALLERG_RHINITIS	Simple mode	21	0.032088	0.0279958	0.265253	-0.0227837	0.0869597	1.03261	0.977474	1.09085
ebi-a-GCST90001767	finn-b-ALLERG_RHINITIS	Weighted mode	21	0.00653096	0.0157678	0.683139	-0.0243739	0.0374358	1.00655	0.975921	1.03815
ebi-a-GCST90001768	finn-b-ALLERG_RHINITIS	MR Egger	25	0.0332985	0.0175848	0.0709251	-0.00116762	0.0677647	1.03386	0.998833	1.07011
ebi-a-GCST90001768	finn-b-ALLERG_RHINITIS	Weighted median	25	0.0314	0.0172079	0.0680408	-0.00232761	0.0651275	1.0319	0.997675	1.0673
ebi-a-GCST90001768	finn-b-ALLERG_RHINITIS	Inverse variance weighted	25	0.0366567	0.0127427	0.00401883	0.011681	0.0616324	1.03734	1.01175	1.06357
ebi-a-GCST90001768	finn-b-ALLERG_RHINITIS	Simple mode	25	0.0190761	0.0317066	0.553053	-0.0430689	0.0812211	1.01926	0.957845	1.08461
ebi-a-GCST90001768	finn-b-ALLERG_RHINITIS	Weighted mode	25	0.0325379	0.0156321	0.048228	0.00189894	0.0631769	1.03307	1.0019	1.06522
ebi-a-GCST90001769	finn-b-ALLERG_RHINITIS	MR Egger	29	-0.00035233	0.0136339	0.979573	-0.0270747	0.02637	0.999648	0.973289	1.02672
ebi-a-GCST90001769	finn-b-ALLERG_RHINITIS	Weighted median	29	0.00413636	0.0134008	0.757577	-0.0221292	0.030402	1.00414	0.978114	1.03087
ebi-a-GCST90001769	finn-b-ALLERG_RHINITIS	Inverse variance weighted	29	0.00895749	0.00986155	0.363707	-0.0103711	0.0282861	1.009	0.989682	1.02869
ebi-a-GCST90001769	finn-b-ALLERG_RHINITIS	Simple mode	29	0.0168042	0.0239038	0.487864	-0.0300472	0.0636556	1.01695	0.9704	1.06573
ebi-a-GCST90001769	finn-b-ALLERG_RHINITIS	Weighted mode	29	0.00392349	0.0120417	0.746979	-0.0196782	0.0275252	1.00393	0.980514	1.02791
ebi-a-GCST90001770	finn-b-ALLERG_RHINITIS	MR Egger	28	-0.040232	0.0146349	0.0107241	-0.0689163	-0.0115476	0.960567	0.933405	0.988519
ebi-a-GCST90001770	finn-b-ALLERG_RHINITIS	Weighted median	28	-0.031868	0.0156183	0.0413077	-0.0624798	-0.00125615	0.968634	0.939432	0.998745
ebi-a-GCST90001770	finn-b-ALLERG_RHINITIS	Inverse variance weighted	28	-0.014856	0.0125827	0.237735	-0.039518	0.00980611	0.985254	0.961253	1.00985
ebi-a-GCST90001770	finn-b-ALLERG_RHINITIS	Simple mode	28	-0.0250127	0.0275696	0.372298	-0.0790492	0.0290238	0.975297	0.923994	1.02945
ebi-a-GCST90001770	finn-b-ALLERG_RHINITIS	Weighted mode	28	-0.0315385	0.0152462	0.0482813	-0.0614211	-0.00165602	0.968954	0.940427	0.998345
ebi-a-GCST90001771	finn-b-ALLERG_RHINITIS	MR Egger	31	-0.00120699	0.0137015	0.930409	-0.028062	0.025648	0.998794	0.972328	1.02598
ebi-a-GCST90001771	finn-b-ALLERG_RHINITIS	Weighted median	31	0.015633	0.0166355	0.347354	-0.0169727	0.0482386	1.01576	0.983171	1.04942
ebi-a-GCST90001771	finn-b-ALLERG_RHINITIS	Inverse variance weighted	31	0.00653382	0.0104859	0.533217	-0.0140186	0.0270863	1.00656	0.986079	1.02746
ebi-a-GCST90001771	finn-b-ALLERG_RHINITIS	Simple mode	31	0.00707738	0.0274749	0.798479	-0.0467735	0.0609283	1.0071	0.954304	1.06282
ebi-a-GCST90001771	finn-b-ALLERG_RHINITIS	Weighted mode	31	0.00864794	0.0134179	0.524146	-0.0176512	0.0349471	1.00869	0.982504	1.03556
ebi-a-GCST90001772	finn-b-ALLERG_RHINITIS	MR Egger	25	0.00320856	0.0142226	0.823508	-0.0246677	0.0310849	1.00321	0.975634	1.03157
ebi-a-GCST90001772	finn-b-ALLERG_RHINITIS	Weighted median	25	0.0182718	0.0138932	0.188455	-0.00895881	0.0455024	1.01844	0.991081	1.04655
ebi-a-GCST90001772	finn-b-ALLERG_RHINITIS	Inverse variance weighted	25	0.0283919	0.0131251	0.0305274	0.00266674	0.0541171	1.0288	1.00267	1.05561
ebi-a-GCST90001772	finn-b-ALLERG_RHINITIS	Simple mode	25	0.0282824	0.0214935	0.200654	-0.0138449	0.0704097	1.02869	0.98625	1.07295
ebi-a-GCST90001772	finn-b-ALLERG_RHINITIS	Weighted mode	25	0.0155785	0.0119438	0.204494	-0.00783125	0.0389883	1.0157	0.992199	1.03976
ebi-a-GCST90001773	finn-b-ALLERG_RHINITIS	MR Egger	38	-0.0218241	0.0177802	0.227623	-0.0566733	0.013025	0.978412	0.944903	1.01311
ebi-a-GCST90001773	finn-b-ALLERG_RHINITIS	Weighted median	38	0.0065483	0.015432	0.671323	-0.0236984	0.036795	1.00657	0.97658	1.03748
ebi-a-GCST90001773	finn-b-ALLERG_RHINITIS	Inverse variance weighted	38	0.00207467	0.01343	0.877231	-0.0242481	0.0283975	1.00208	0.976043	1.0288
ebi-a-GCST90001773	finn-b-ALLERG_RHINITIS	Simple mode	38	0.0213818	0.0261512	0.418807	-0.0298746	0.0726382	1.02161	0.970567	1.07534
ebi-a-GCST90001773	finn-b-ALLERG_RHINITIS	Weighted mode	38	-0.00276765	0.0148745	0.853409	-0.0319218	0.0263865	0.997236	0.968582	1.02674
ebi-a-GCST90001774	finn-b-ALLERG_RHINITIS	MR Egger	20	-0.000862344	0.0543466	0.987515	-0.107382	0.105657	0.999138	0.898183	1.11144
ebi-a-GCST90001774	finn-b-ALLERG_RHINITIS	Weighted median	20	0.0168656	0.0338578	0.618392	-0.0494957	0.0832269	1.01701	0.951709	1.08679
ebi-a-GCST90001774	finn-b-ALLERG_RHINITIS	Inverse variance weighted	20	0.0109039	0.0281712	0.698712	-0.0443116	0.0661194	1.01096	0.956656	1.06835
ebi-a-GCST90001774	finn-b-ALLERG_RHINITIS	Simple mode	20	0.00609407	0.0532526	0.910092	-0.0982811	0.110469	1.00611	0.906394	1.1168
ebi-a-GCST90001774	finn-b-ALLERG_RHINITIS	Weighted mode	20	0.00827593	0.0525185	0.876449	-0.0946603	0.111212	1.00831	0.909682	1.11763
ebi-a-GCST90001775	finn-b-ALLERG_RHINITIS	MR Egger	25	0.00372708	0.0146669	0.801664	-0.02502	0.0324741	1.00373	0.97529	1.03301
ebi-a-GCST90001775	finn-b-ALLERG_RHINITIS	Weighted median	25	-0.0110876	0.0154938	0.474229	-0.0414554	0.0192802	0.988974	0.959392	1.01947
ebi-a-GCST90001775	finn-b-ALLERG_RHINITIS	Inverse variance weighted	25	0.00250313	0.0118196	0.832281	-0.0206633	0.0256696	1.00251	0.979549	1.026
ebi-a-GCST90001775	finn-b-ALLERG_RHINITIS	Simple mode	25	0.0353662	0.0304585	0.257009	-0.0243325	0.0950649	1.036	0.975961	1.09973
ebi-a-GCST90001775	finn-b-ALLERG_RHINITIS	Weighted mode	25	-0.00427833	0.0122687	0.73034	-0.0283249	0.0197682	0.995731	0.972072	1.01996
ebi-a-GCST90001776	finn-b-ALLERG_RHINITIS	MR Egger	20	0.024027	0.0326169	0.470833	-0.0399022	0.0879562	1.02432	0.960883	1.09194
ebi-a-GCST90001776	finn-b-ALLERG_RHINITIS	Weighted median	20	0.0512055	0.0263481	0.0519652	-0.000436798	0.102848	1.05254	0.999563	1.10832
ebi-a-GCST90001776	finn-b-ALLERG_RHINITIS	Inverse variance weighted	20	0.0458913	0.0218131	0.0353927	0.00313752	0.088645	1.04696	1.00314	1.09269
ebi-a-GCST90001776	finn-b-ALLERG_RHINITIS	Simple mode	20	0.0236119	0.0444891	0.601752	-0.0635868	0.110811	1.02389	0.938393	1.11718
ebi-a-GCST90001776	finn-b-ALLERG_RHINITIS	Weighted mode	20	0.0413988	0.0254523	0.12031	-0.00848778	0.0912854	1.04227	0.991548	1.09558
ebi-a-GCST90001777	finn-b-ALLERG_RHINITIS	MR Egger	24	0.000188988	0.00710332	0.979014	-0.0137335	0.0141115	1.00019	0.98636	1.01421
ebi-a-GCST90001777	finn-b-ALLERG_RHINITIS	Weighted median	24	-0.000487077	0.00659008	0.941082	-0.0134036	0.0124295	0.999513	0.986686	1.01251
ebi-a-GCST90001777	finn-b-ALLERG_RHINITIS	Inverse variance weighted	24	-0.000539709	0.00627237	0.93143	-0.0128336	0.0117541	0.99946	0.987248	1.01182
ebi-a-GCST90001777	finn-b-ALLERG_RHINITIS	Simple mode	24	0.0495309	0.029774	0.109768	-0.00882619	0.107888	1.05078	0.991213	1.11392
ebi-a-GCST90001777	finn-b-ALLERG_RHINITIS	Weighted mode	24	-0.000605657	0.00580967	0.917875	-0.0119926	0.0107813	0.999395	0.988079	1.01084
ebi-a-GCST90001778	finn-b-ALLERG_RHINITIS	MR Egger	26	-0.010179	0.0128581	0.436324	-0.0353808	0.0150228	0.989873	0.965238	1.01514
ebi-a-GCST90001778	finn-b-ALLERG_RHINITIS	Weighted median	26	-0.0188291	0.0117105	0.107862	-0.0417817	0.00412352	0.981347	0.959079	1.00413
ebi-a-GCST90001778	finn-b-ALLERG_RHINITIS	Inverse variance weighted	26	-0.0119113	0.0103291	0.248839	-0.0321564	0.00833383	0.988159	0.968355	1.00837
ebi-a-GCST90001778	finn-b-ALLERG_RHINITIS	Simple mode	26	-0.00835879	0.0274361	0.763144	-0.0621336	0.045416	0.991676	0.939757	1.04646
ebi-a-GCST90001778	finn-b-ALLERG_RHINITIS	Weighted mode	26	-0.0170125	0.0116496	0.156647	-0.0398458	0.00582069	0.983131	0.960938	1.00584
ebi-a-GCST90001779	finn-b-ALLERG_RHINITIS	MR Egger	24	-0.0130486	0.0130926	0.329777	-0.0387102	0.0126129	0.987036	0.96203	1.01269
ebi-a-GCST90001779	finn-b-ALLERG_RHINITIS	Weighted median	24	-0.0120821	0.0140342	0.389291	-0.0395891	0.0154249	0.987991	0.961184	1.01554
ebi-a-GCST90001779	finn-b-ALLERG_RHINITIS	Inverse variance weighted	24	-0.0151872	0.0106118	0.152385	-0.0359863	0.00561197	0.984928	0.964654	1.00563
ebi-a-GCST90001779	finn-b-ALLERG_RHINITIS	Simple mode	24	-0.0183453	0.0237493	0.44771	-0.064894	0.0282034	0.981822	0.937167	1.0286
ebi-a-GCST90001779	finn-b-ALLERG_RHINITIS	Weighted mode	24	-0.0127203	0.0119102	0.296595	-0.0360644	0.0106237	0.98736	0.964578	1.01068
ebi-a-GCST90001780	finn-b-ALLERG_RHINITIS	MR Egger	29	-0.0104033	0.00754302	0.179153	-0.0251876	0.00438103	0.989651	0.975127	1.00439
ebi-a-GCST90001780	finn-b-ALLERG_RHINITIS	Weighted median	29	-0.013063	0.00863301	0.130243	-0.0299837	0.0038577	0.987022	0.970461	1.00387
ebi-a-GCST90001780	finn-b-ALLERG_RHINITIS	Inverse variance weighted	29	-0.0145665	0.00655499	0.0262698	-0.0274143	-0.00171872	0.985539	0.972958	0.998283
ebi-a-GCST90001780	finn-b-ALLERG_RHINITIS	Simple mode	29	0.00545141	0.0212296	0.799224	-0.0361587	0.0470615	1.00547	0.964487	1.04819
ebi-a-GCST90001780	finn-b-ALLERG_RHINITIS	Weighted mode	29	-0.0134297	0.00789803	0.100142	-0.0289098	0.00205044	0.98666	0.971504	1.00205
ebi-a-GCST90001781	finn-b-ALLERG_RHINITIS	MR Egger	25	-0.0131338	0.0172731	0.454763	-0.0469891	0.0207215	0.986952	0.954098	1.02094
ebi-a-GCST90001781	finn-b-ALLERG_RHINITIS	Weighted median	25	-0.00626337	0.0159843	0.695173	-0.0375927	0.0250659	0.993756	0.963105	1.02538
ebi-a-GCST90001781	finn-b-ALLERG_RHINITIS	Inverse variance weighted	25	-0.0114062	0.0114523	0.319263	-0.0338526	0.0110403	0.988659	0.966714	1.0111
ebi-a-GCST90001781	finn-b-ALLERG_RHINITIS	Simple mode	25	-0.0112602	0.0291222	0.70242	-0.0683396	0.0458193	0.988803	0.933943	1.04689
ebi-a-GCST90001781	finn-b-ALLERG_RHINITIS	Weighted mode	25	-0.00627433	0.0142086	0.662741	-0.0341232	0.0215745	0.993745	0.966452	1.02181
ebi-a-GCST90001782	finn-b-ALLERG_RHINITIS	MR Egger	24	-0.00541474	0.013796	0.698475	-0.0324548	0.0216254	0.9946	0.968066	1.02186
ebi-a-GCST90001782	finn-b-ALLERG_RHINITIS	Weighted median	24	-0.00405014	0.014599	0.781453	-0.0326641	0.0245638	0.995958	0.967864	1.02487
ebi-a-GCST90001782	finn-b-ALLERG_RHINITIS	Inverse variance weighted	24	-0.00524451	0.0106287	0.621709	-0.0260768	0.0155878	0.994769	0.97426	1.01571
ebi-a-GCST90001782	finn-b-ALLERG_RHINITIS	Simple mode	24	-0.0174407	0.022785	0.45179	-0.0620993	0.027218	0.982711	0.93979	1.02759
ebi-a-GCST90001782	finn-b-ALLERG_RHINITIS	Weighted mode	24	-0.00107958	0.0123371	0.931026	-0.0252602	0.0231011	0.998921	0.975056	1.02337
ebi-a-GCST90001783	finn-b-ALLERG_RHINITIS	MR Egger	15	-0.0399601	0.0548705	0.479367	-0.147506	0.0675861	0.960828	0.862857	1.06992
ebi-a-GCST90001783	finn-b-ALLERG_RHINITIS	Weighted median	15	-0.0266088	0.0302707	0.379387	-0.0859395	0.0327218	0.973742	0.91765	1.03326
ebi-a-GCST90001783	finn-b-ALLERG_RHINITIS	Inverse variance weighted	15	-0.015217	0.0234188	0.515836	-0.061118	0.0306839	0.984898	0.940712	1.03116
ebi-a-GCST90001783	finn-b-ALLERG_RHINITIS	Simple mode	15	0.0371013	0.0467211	0.440389	-0.054472	0.128675	1.0378	0.946985	1.13732
ebi-a-GCST90001783	finn-b-ALLERG_RHINITIS	Weighted mode	15	-0.033968	0.0436604	0.449516	-0.119542	0.0516064	0.966602	0.887326	1.05296
ebi-a-GCST90001784	finn-b-ALLERG_RHINITIS	MR Egger	23	0.00669111	0.0140125	0.63793	-0.0207733	0.0341555	1.00671	0.979441	1.03475
ebi-a-GCST90001784	finn-b-ALLERG_RHINITIS	Weighted median	23	-0.0124129	0.0143731	0.387797	-0.0405842	0.0157584	0.987664	0.960228	1.01588
ebi-a-GCST90001784	finn-b-ALLERG_RHINITIS	Inverse variance weighted	23	-0.00292435	0.0108442	0.787414	-0.0241789	0.0183302	0.99708	0.976111	1.0185
ebi-a-GCST90001784	finn-b-ALLERG_RHINITIS	Simple mode	23	0.00366893	0.0234431	0.877063	-0.0422796	0.0496175	1.00368	0.958602	1.05087
ebi-a-GCST90001784	finn-b-ALLERG_RHINITIS	Weighted mode	23	-0.00451887	0.0150253	0.766428	-0.0339684	0.0249306	0.995491	0.966602	1.02524
ebi-a-GCST90001785	finn-b-ALLERG_RHINITIS	MR Egger	26	-0.0399285	0.0447741	0.381367	-0.127686	0.0478288	0.960858	0.88013	1.04899
ebi-a-GCST90001785	finn-b-ALLERG_RHINITIS	Weighted median	26	-0.0234782	0.0300387	0.434451	-0.0823539	0.0353976	0.976795	0.920946	1.03603
ebi-a-GCST90001785	finn-b-ALLERG_RHINITIS	Inverse variance weighted	26	-0.00465692	0.0240742	0.846614	-0.0518424	0.0425285	0.995354	0.949479	1.04345
ebi-a-GCST90001785	finn-b-ALLERG_RHINITIS	Simple mode	26	0.020969	0.0535302	0.698583	-0.0839502	0.125888	1.02119	0.919477	1.13416
ebi-a-GCST90001785	finn-b-ALLERG_RHINITIS	Weighted mode	26	-0.0494984	0.0413931	0.242988	-0.130629	0.031632	0.951707	0.877543	1.03214
ebi-a-GCST90001786	finn-b-ALLERG_RHINITIS	MR Egger	22	-0.0562821	0.0419795	0.195047	-0.138562	0.0259977	0.945272	0.870609	1.02634
ebi-a-GCST90001786	finn-b-ALLERG_RHINITIS	Weighted median	22	-0.0145626	0.0289017	0.614355	-0.0712099	0.0420847	0.985543	0.931266	1.04298
ebi-a-GCST90001786	finn-b-ALLERG_RHINITIS	Inverse variance weighted	22	0.00269776	0.0214533	0.89993	-0.0393507	0.0447463	1.0027	0.961413	1.04576
ebi-a-GCST90001786	finn-b-ALLERG_RHINITIS	Simple mode	22	0.00578098	0.0476323	0.904554	-0.0875782	0.0991402	1.0058	0.916147	1.10422
ebi-a-GCST90001786	finn-b-ALLERG_RHINITIS	Weighted mode	22	-0.0336306	0.0366662	0.369447	-0.105496	0.0382351	0.966929	0.899878	1.03898
ebi-a-GCST90001787	finn-b-ALLERG_RHINITIS	MR Egger	22	-0.00771737	0.0180034	0.672752	-0.0430041	0.0275694	0.992312	0.957907	1.02795
ebi-a-GCST90001787	finn-b-ALLERG_RHINITIS	Weighted median	22	0.0111378	0.0216336	0.606666	-0.031264	0.0535396	1.0112	0.96922	1.055
ebi-a-GCST90001787	finn-b-ALLERG_RHINITIS	Inverse variance weighted	22	-0.0115725	0.013551	0.393107	-0.0381323	0.0149874	0.988494	0.962586	1.0151
ebi-a-GCST90001787	finn-b-ALLERG_RHINITIS	Simple mode	22	-0.0401044	0.0407126	0.335808	-0.119901	0.0396922	0.960689	0.887008	1.04049
ebi-a-GCST90001787	finn-b-ALLERG_RHINITIS	Weighted mode	22	0.0144876	0.0214083	0.505965	-0.0274727	0.056448	1.01459	0.972901	1.05807
ebi-a-GCST90001788	finn-b-ALLERG_RHINITIS	MR Egger	20	-0.0536456	0.0462207	0.260951	-0.144238	0.036947	0.947768	0.865681	1.03764
ebi-a-GCST90001788	finn-b-ALLERG_RHINITIS	Weighted median	20	-0.0265365	0.0367084	0.469742	-0.0984851	0.045412	0.973812	0.906209	1.04646
ebi-a-GCST90001788	finn-b-ALLERG_RHINITIS	Inverse variance weighted	20	-0.00261037	0.027557	0.924532	-0.0566222	0.0514014	0.997393	0.944951	1.05275
ebi-a-GCST90001788	finn-b-ALLERG_RHINITIS	Simple mode	20	-0.0492863	0.0715161	0.499051	-0.189458	0.0908853	0.951909	0.827408	1.09514
ebi-a-GCST90001788	finn-b-ALLERG_RHINITIS	Weighted mode	20	-0.0347082	0.041003	0.407821	-0.115074	0.0456576	0.965887	0.8913	1.04672
ebi-a-GCST90001789	finn-b-ALLERG_RHINITIS	MR Egger	20	0.037669	0.0285446	0.20349	-0.0182784	0.0936163	1.03839	0.981888	1.09814
ebi-a-GCST90001789	finn-b-ALLERG_RHINITIS	Weighted median	20	0.0142005	0.0286858	0.620575	-0.0420236	0.0704246	1.0143	0.958847	1.07296
ebi-a-GCST90001789	finn-b-ALLERG_RHINITIS	Inverse variance weighted	20	-0.00652553	0.0191621	0.733447	-0.0440832	0.0310321	0.993496	0.956874	1.03152
ebi-a-GCST90001789	finn-b-ALLERG_RHINITIS	Simple mode	20	-0.00211844	0.043403	0.961581	-0.0871883	0.0829514	0.997884	0.916505	1.08649
ebi-a-GCST90001789	finn-b-ALLERG_RHINITIS	Weighted mode	20	0.015896	0.0282386	0.580074	-0.0394517	0.0712437	1.01602	0.961316	1.07384
ebi-a-GCST90001790	finn-b-ALLERG_RHINITIS	MR Egger	25	0.0129174	0.0182342	0.485806	-0.0228217	0.0486564	1.013	0.977437	1.04986
ebi-a-GCST90001790	finn-b-ALLERG_RHINITIS	Weighted median	25	0.0125229	0.0199093	0.52935	-0.0264993	0.0515452	1.0126	0.973849	1.0529
ebi-a-GCST90001790	finn-b-ALLERG_RHINITIS	Inverse variance weighted	25	0.014842	0.0134501	0.269816	-0.0115202	0.0412041	1.01495	0.988546	1.04206
ebi-a-GCST90001790	finn-b-ALLERG_RHINITIS	Simple mode	25	0.0588185	0.039731	0.15177	-0.0190542	0.136691	1.06058	0.981126	1.14647
[truncated: 1,656 more rows]
