# Supplementary material for: Multiomics: Two-Sample, Bidirectional, Multivariate and Mediated Mendelian Randomization Analysis of Allergic Rhinitis
Source: Indian J Otolaryngol Head Neck Surg. 2025 Mar 17;77(4):1823–30. doi: 10.1007/s12070-025-05413-8 (PMC11985736; doi:10.1007/s12070-025-05413-8)
Supplement: Supplementary file 7 — Supplementary Material 7 [file 12070_2025_5413_MOESM7_ESM.xlsx]

## Sheet: GCST90200685
SNP	effect_allele.exposure	other_allele.exposure	effect_allele.outcome	other_allele.outcome	beta.exposure	beta.outcome	eaf.exposure	sample.exposure	R2	F	eaf.outcome	remove	palindromic	ambiguous	id.outcome	pos.outcome	pval.outcome	se.outcome	outcome	mr_keep.outcome	pval_origin.outcome	data_source.outcome	se.exposure	exposure	mr_keep.exposure	pval.exposure	pval_origin.exposure	id.exposure	data_source.exposure	action	SNP_index	mr_keep	samplesize.outcome
rs10197572	C	T	C	T	-0.305126	-0.0105894	0.0130961	8253	0.00240661	19.9048	0.00777931	FALSE	FALSE	FALSE	oIweQM	167565198	0.891233	0.0774397	outcome	TRUE	reported	textfile	0.0680474	exposure	TRUE	7.32e-06	inferred	P1RSI4	textfile	2	1	TRUE	NA
rs10747457	G	A	G	A	-0.091317	-0.0163295	0.806468	8253	0.00260299	21.5334	0.733078	FALSE	FALSE	FALSE	oIweQM	91571367	0.270686	0.014825	outcome	TRUE	reported	textfile	0.0194429	exposure	TRUE	2.64e-06	inferred	P1RSI4	textfile	2	1	TRUE	NA
rs10969279	T	C	T	C	0.0776696	-0.00107944	0.483112	8253	0.00301284	24.9341	0.51642	FALSE	FALSE	FALSE	oIweQM	29594179	0.934772	0.0131894	outcome	TRUE	reported	textfile	0.015466	exposure	TRUE	5.11e-07	inferred	P1RSI4	textfile	2	1	TRUE	NA
rs116903888	T	C	T	C	-0.261782	-0.053305	0.0177591	8253	0.00239083	19.774	0.0111364	FALSE	FALSE	FALSE	oIweQM	36703327	0.395675	0.0627582	outcome	TRUE	reported	textfile	0.0579484	exposure	TRUE	6.26e-06	inferred	P1RSI4	textfile	2	1	TRUE	NA
rs12928099	A	C	A	C	0.124193	-0.00305067	0.290774	8253	0.00636157	52.8254	0.282219	FALSE	FALSE	FALSE	oIweQM	15056648	0.834609	0.0146109	outcome	TRUE	reported	textfile	0.0167142	exposure	TRUE	1.08e-13	inferred	P1RSI4	textfile	2	1	TRUE	NA
rs138664701	C	T	C	T	-0.426787	-0.0349302	0.006678	8253	0.00241651	19.9869	0.0304659	FALSE	FALSE	FALSE	oIweQM	95161164	0.356402	0.0378753	outcome	TRUE	reported	textfile	0.0938478	exposure	TRUE	5.42e-06	inferred	P1RSI4	textfile	2	1	TRUE	NA
rs17081005	T	C	T	C	-0.205288	0.00315511	0.0276766	8253	0.0022682	18.7574	0.0312313	FALSE	FALSE	FALSE	oIweQM	151275617	0.932914	0.0374808	outcome	TRUE	reported	textfile	0.0464673	exposure	TRUE	9.97e-06	inferred	P1RSI4	textfile	2	1	TRUE	NA
rs17116404	C	A	C	A	0.0988731	0.00566621	0.145935	8253	0.00243689	20.1559	0.130788	FALSE	FALSE	FALSE	oIweQM	22321683	0.770694	0.0194404	outcome	TRUE	reported	textfile	0.0220179	exposure	TRUE	7.1e-06	inferred	P1RSI4	textfile	2	1	TRUE	NA
rs174528	C	T	C	T	-0.620017	-0.0353996	0.367266	8253	0.178665	1794.84	0.420275	FALSE	FALSE	FALSE	oIweQM	61776027	0.00785308	0.0133165	outcome	TRUE	reported	textfile	0.0145281	exposure	TRUE	0	inferred	P1RSI4	textfile	2	1	TRUE	NA
rs184489125	G	A	G	A	-0.346015	-0.0483074	0.00995146	8253	0.00235919	19.5117	0.00941888	FALSE	FALSE	FALSE	oIweQM	120844111	0.482487	0.0687839	outcome	TRUE	reported	textfile	0.076642	exposure	TRUE	6.34e-06	inferred	P1RSI4	textfile	2	1	TRUE	NA
rs1862568	G	C	G	C	-0.0767639	0.00772743	0.504713	8253	0.00294609	24.38	0.580245	FALSE	TRUE	TRUE	oIweQM	62671138	0.562169	0.0133318	outcome	TRUE	reported	textfile	0.0154234	exposure	TRUE	6.45e-07	inferred	P1RSI4	textfile	2	1	FALSE	NA
rs192510422	G	A	G	A	0.574017	0.0561189	0.00382607	8253	0.0025117	20.7762	0.0251029	FALSE	FALSE	FALSE	oIweQM	49709404	0.176702	0.0415394	outcome	TRUE	reported	textfile	0.123645	exposure	TRUE	3.44e-06	inferred	P1RSI4	textfile	2	1	TRUE	NA
rs2041081	T	C	T	C	0.0725342	0.0155913	0.640425	8253	0.00242311	20.0417	0.72568	FALSE	FALSE	FALSE	oIweQM	198378648	0.291446	0.0147791	outcome	TRUE	reported	textfile	0.0162162	exposure	TRUE	7.71e-06	inferred	P1RSI4	textfile	2	1	TRUE	NA
rs2194294	G	A	G	A	0.0721764	-0.0059346	0.632149	8253	0.00242277	20.0388	0.662781	FALSE	FALSE	FALSE	oIweQM	76207515	0.669581	0.0139073	outcome	TRUE	reported	textfile	0.0158922	exposure	TRUE	5.58e-06	inferred	P1RSI4	textfile	2	1	TRUE	NA
rs2238001	C	T	C	T	0.14314	0.063722	0.130242	8253	0.00464196	38.4794	0.0826928	FALSE	FALSE	FALSE	oIweQM	61757035	0.00674854	0.0235223	outcome	TRUE	reported	textfile	0.0226905	exposure	TRUE	2.82e-10	inferred	P1RSI4	textfile	2	1	TRUE	NA
rs2668899	G	A	G	A	-0.118197	0.00262726	0.299695	8253	0.00586421	48.671	0.42218	FALSE	FALSE	FALSE	oIweQM	61954167	0.843721	0.0133271	outcome	TRUE	reported	textfile	0.0166186	exposure	TRUE	1.14e-12	inferred	P1RSI4	textfile	2	1	TRUE	NA
rs35179427	A	G	A	G	-0.151769	-0.0496808	0.0840112	8253	0.00354506	29.3543	0.0956364	FALSE	FALSE	FALSE	oIweQM	95205332	0.0262688	0.0223564	outcome	TRUE	reported	textfile	0.0271674	exposure	TRUE	2.32e-08	inferred	P1RSI4	textfile	2	1	TRUE	NA
rs35545453	C	T	C	T	-0.359222	0.0892331	0.00970285	8253	0.00247982	20.5119	0.00547053	FALSE	FALSE	FALSE	oIweQM	68982812	0.33129	0.091849	outcome	TRUE	reported	textfile	0.0780518	exposure	TRUE	4.18e-06	inferred	P1RSI4	textfile	2	1	TRUE	NA
rs38854	T	C	T	C	-0.0691425	-0.00571233	0.441566	8253	0.00235769	19.4993	0.411834	FALSE	FALSE	FALSE	oIweQM	116717157	0.669157	0.0133682	outcome	TRUE	reported	textfile	0.0154422	exposure	TRUE	7.55e-06	inferred	P1RSI4	textfile	2	1	TRUE	NA
rs4927890	G	T	G	T	-0.0952233	0.0178042	0.156826	8253	0.00239801	19.8336	0.219548	FALSE	FALSE	FALSE	oIweQM	196117160	0.264841	0.0159676	outcome	TRUE	reported	textfile	0.0209465	exposure	TRUE	5.47e-06	inferred	P1RSI4	textfile	2	1	TRUE	NA
rs555594976	T	C	T	C	-3.37532	-0.170838	0.000129132	8253	0.00294197	24.3458	0.00952516	FALSE	FALSE	FALSE	oIweQM	92079232	0.0430606	0.0844427	outcome	TRUE	reported	textfile	0.691288	exposure	TRUE	1.05e-06	inferred	P1RSI4	textfile	2	1	TRUE	NA
rs558406	C	A	C	A	0.140693	-0.0280952	0.0751526	8253	0.00275162	22.7663	0.092071	FALSE	FALSE	FALSE	oIweQM	187079	0.218652	0.0228393	outcome	TRUE	reported	textfile	0.0287004	exposure	TRUE	9.48e-07	inferred	P1RSI4	textfile	2	1	TRUE	NA
rs56257608	T	C	T	C	-0.0745031	0.00733541	0.39173	8253	0.00264522	21.8836	0.524229	FALSE	FALSE	FALSE	oIweQM	101107163	0.580321	0.0132668	outcome	TRUE	reported	textfile	0.0159228	exposure	TRUE	2.88e-06	inferred	P1RSI4	textfile	2	1	TRUE	NA
rs58411334	T	G	T	G	-0.113556	-0.0281867	0.0974231	8253	0.00226776	18.7538	0.105445	FALSE	FALSE	FALSE	oIweQM	75756305	0.187791	0.0213999	outcome	TRUE	reported	textfile	0.0257068	exposure	TRUE	9.99e-06	inferred	P1RSI4	textfile	2	1	TRUE	NA
rs58542926	T	C	T	C	-0.175261	0.0414405	0.0756583	8253	0.00429625	35.6013	0.0639953	FALSE	FALSE	FALSE	oIweQM	19268740	0.123931	0.026936	outcome	TRUE	reported	textfile	0.0290529	exposure	TRUE	1.61e-09	inferred	P1RSI4	textfile	2	1	TRUE	NA
rs6104733	C	T	C	T	0.0948662	-0.00293732	0.150734	8253	0.00230414	19.0553	0.0673057	FALSE	FALSE	FALSE	oIweQM	1197325	0.911304	0.0263689	outcome	TRUE	reported	textfile	0.0214672	exposure	TRUE	9.91e-06	inferred	P1RSI4	textfile	2	1	TRUE	NA
rs62207051	G	A	G	A	0.149723	0.00367248	0.0542645	8253	0.00230087	19.0283	0.05923	FALSE	FALSE	FALSE	oIweQM	32814773	0.895684	0.0280095	outcome	TRUE	reported	textfile	0.0337518	exposure	TRUE	9.16e-06	inferred	P1RSI4	textfile	2	1	TRUE	NA
rs6661669	C	T	C	T	0.0748226	0.0115205	0.600798	8253	0.00268545	22.2173	0.631924	FALSE	FALSE	FALSE	oIweQM	62720298	0.398304	0.0136393	outcome	TRUE	reported	textfile	0.0155189	exposure	TRUE	1.43e-06	inferred	P1RSI4	textfile	2	1	TRUE	NA
rs7043767	T	C	T	C	0.0725912	0.00609216	0.348024	8253	0.00239133	19.7781	0.348258	FALSE	FALSE	FALSE	oIweQM	33430448	0.659503	0.013827	outcome	TRUE	reported	textfile	0.0161777	exposure	TRUE	7.22e-06	inferred	P1RSI4	textfile	2	1	TRUE	NA
rs7149812	C	A	C	A	-0.0721572	-0.0205937	0.634192	8253	0.00241581	19.9811	0.622691	FALSE	FALSE	FALSE	oIweQM	95592252	0.129048	0.0135675	outcome	TRUE	reported	textfile	0.0160043	exposure	TRUE	6.53e-06	inferred	P1RSI4	textfile	2	1	TRUE	NA
rs73285484	G	C	G	C	-0.151626	0.0336797	0.0524424	8253	0.00228489	18.8958	0.0814394	FALSE	TRUE	FALSE	oIweQM	121414731	0.159683	0.0239519	outcome	TRUE	reported	textfile	0.0338825	exposure	TRUE	7.64e-06	inferred	P1RSI4	textfile	2	1	TRUE	NA
rs74025961	T	C	T	C	0.17067	0.00686565	0.0449022	8253	0.00249839	20.6658	0.0559976	FALSE	FALSE	FALSE	oIweQM	71342018	0.810472	0.0286287	outcome	TRUE	reported	textfile	0.0367774	exposure	TRUE	3.47e-06	inferred	P1RSI4	textfile	2	1	TRUE	NA
rs77525775	T	C	T	C	0.234312	0.0180122	0.0215967	8253	0.00232019	19.1884	0.0253797	FALSE	FALSE	FALSE	oIweQM	109723624	0.667457	0.0419238	outcome	TRUE	reported	textfile	0.0526686	exposure	TRUE	8.64e-06	inferred	P1RSI4	textfile	2	1	TRUE	NA
rs79629507	T	C	T	C	-0.159651	-0.0220281	0.0477445	8253	0.00231766	19.1675	0.0683074	FALSE	FALSE	FALSE	oIweQM	126372185	0.401101	0.0262347	outcome	TRUE	reported	textfile	0.0360745	exposure	TRUE	9.62e-06	inferred	P1RSI4	textfile	2	1	TRUE	NA
rs897458	C	T	C	T	-0.0838318	-0.0089078	0.615299	8253	0.00332703	27.543	0.581136	FALSE	FALSE	FALSE	oIweQM	17608287	0.502628	0.0132881	outcome	TRUE	reported	textfile	0.0157483	exposure	TRUE	1.02e-07	inferred	P1RSI4	textfile	2	1	TRUE	NA
rs914938	G	C	G	C	0.143761	0.0300168	0.930228	8253	0.00268277	22.195	0.939566	FALSE	TRUE	FALSE	oIweQM	114540851	0.277388	0.0276345	outcome	TRUE	reported	textfile	0.0297131	exposure	TRUE	1.31e-06	inferred	P1RSI4	textfile	2	1	TRUE	NA
rs964184	C	G	C	G	-0.107878	0.0035481	0.869013	8253	0.00264942	21.9184	0.855338	FALSE	TRUE	FALSE	oIweQM	116778201	0.849789	0.0187346	outcome	TRUE	reported	textfile	0.0225792	exposure	TRUE	1.77e-06	inferred	P1RSI4	textfile	2	1	TRUE	NA
rs9870057	G	A	G	A	-0.319776	-0.0833976	0.0130536	8253	0.00263479	21.7971	0.0167027	FALSE	FALSE	FALSE	oIweQM	133243574	0.112384	0.0525317	outcome	TRUE	reported	textfile	0.0677167	exposure	TRUE	2.33e-06	inferred	P1RSI4	textfile	2	1	TRUE	NA

## Sheet: GCST90001854
	SNP	effect_allele.exposure	other_allele.exposure	effect_allele.outcome	other_allele.outcome	beta.exposure	beta.outcome	eaf.exposure	samplesize.exposure	R2	F	eaf.outcome	remove	palindromic	ambiguous	id.outcome	pos.outcome	pval.outcome	se.outcome	outcome	mr_keep.outcome	pval_origin.outcome	data_source.outcome	se.exposure	pval.exposure	exposure	mr_keep.exposure	pval_origin.exposure	id.exposure	data_source.exposure	action	SNP_index	mr_keep	samplesize.outcome
1	rs10491313	G	A	G	A	0.1638	-0.0051634	0.1737	2919	0.00770185	22.6407	0.0801939	FALSE	FALSE	FALSE	DAPcGl	141836745	0.831292	0.0242362	outcome	TRUE	reported	textfile	0.03591	5.29e-06	exposure	TRUE	reported	g2O3kD	textfile	2	1	TRUE	NA
2	rs10882659	C	T	C	T	-0.2226	-0.00359828	0.4269	2919	0.0242458	72.4825	0.494641	FALSE	FALSE	FALSE	DAPcGl	95750947	0.783763	0.0131124	outcome	TRUE	reported	textfile	0.02713	3.43e-16	exposure	TRUE	reported	g2O3kD	textfile	2	1	TRUE	NA
3	rs11698085	C	G	C	G	0.1391	0.0216981	0.2652	2919	0.00754097	22.1641	0.0940943	FALSE	TRUE	FALSE	DAPcGl	63404948	0.339506	0.0227171	outcome	TRUE	reported	textfile	0.03027	4.54e-06	exposure	TRUE	reported	g2O3kD	textfile	2	1	TRUE	NA
4	rs12064796	A	G	A	G	0.1202	0.0141863	0.4101	2919	0.00699048	20.5348	0.52053	FALSE	FALSE	FALSE	DAPcGl	19815427	0.281497	0.0131725	outcome	TRUE	reported	textfile	0.02704	9.1e-06	exposure	TRUE	reported	g2O3kD	textfile	2	1	TRUE	NA
5	rs12138291	A	G	A	G	-0.2588	0.00476585	0.1482	2919	0.01691	50.175	0.24962	FALSE	FALSE	FALSE	DAPcGl	166495239	0.753854	0.015199	outcome	TRUE	reported	textfile	0.03815	1.41e-11	exposure	TRUE	reported	g2O3kD	textfile	2	1	TRUE	NA
6	rs12401936	G	A	G	A	0.1655	0.00968773	0.1554	2919	0.00718999	21.1251	0.18823	FALSE	FALSE	FALSE	DAPcGl	163358966	0.565102	0.01684	outcome	TRUE	reported	textfile	0.03734	9.7e-06	exposure	TRUE	reported	g2O3kD	textfile	2	1	TRUE	NA
7	rs1389168	C	T	C	T	-0.1264	0.00501886	0.6194	2919	0.00753293	22.1403	0.606301	FALSE	FALSE	FALSE	DAPcGl	107880508	0.709999	0.0134968	outcome	TRUE	reported	textfile	0.02779	5.66e-06	exposure	TRUE	reported	g2O3kD	textfile	2	1	TRUE	NA
8	rs140156664	T	C	T	C	-0.3233	0.0298006	0.0454	2919	0.0090598	26.6691	0.0155917	FALSE	FALSE	FALSE	DAPcGl	71023272	0.578225	0.0536003	outcome	TRUE	reported	textfile	0.06515	7.37e-07	exposure	TRUE	reported	g2O3kD	textfile	2	1	TRUE	NA
9	rs142664794	T	C	T	C	0.3535	-0.00720026	0.0305	2919	0.00739021	21.7177	0.0956456	FALSE	FALSE	FALSE	DAPcGl	36308970	0.748955	0.0224996	outcome	TRUE	reported	textfile	0.07859	7.12e-06	exposure	TRUE	reported	g2O3kD	textfile	2	1	TRUE	NA
10	rs181383275	T	C	T	C	0.8237	-0.0930817	0.005	2919	0.00675089	19.8262	0.0143476	FALSE	FALSE	FALSE	DAPcGl	3957099	0.096024	0.0559236	outcome	TRUE	reported	textfile	0.1816	5.97e-06	exposure	TRUE	reported	g2O3kD	textfile	2	1	TRUE	NA
11	rs186524272	G	C	G	C	-0.3398	-0.0300103	0.0454	2919	0.0100082	29.4889	0.00781313	FALSE	TRUE	FALSE	DAPcGl	167604052	0.691935	0.0757396	outcome	TRUE	reported	textfile	0.06512	1.93e-07	exposure	TRUE	reported	g2O3kD	textfile	2	1	TRUE	NA
12	rs2240626	C	T	C	T	-0.1929	0.0138518	0.1103	2919	0.00730321	21.4602	0.206684	FALSE	FALSE	FALSE	DAPcGl	151392044	0.398403	0.0164029	outcome	TRUE	reported	textfile	0.04302	7.57e-06	exposure	TRUE	reported	g2O3kD	textfile	2	1	TRUE	NA
13	rs2949661	T	C	T	C	0.5797	-0.0370637	0.4466	2919	0.166109	581.061	0.260038	FALSE	FALSE	FALSE	DAPcGl	167455687	0.0137363	0.0150416	outcome	TRUE	reported	textfile	0.02517	5.3e-108	exposure	TRUE	reported	g2O3kD	textfile	2	1	TRUE	NA
14	rs35055340	T	C	T	C	-0.4505	0.0436698	0.0324	2919	0.0127251	37.5975	0.0522826	FALSE	FALSE	FALSE	DAPcGl	165344826	0.140843	0.0296537	outcome	TRUE	reported	textfile	0.07604	3.51e-09	exposure	TRUE	reported	g2O3kD	textfile	2	1	TRUE	NA
15	rs4685239	G	A	G	A	-0.1372	0.0153733	0.3059	2919	0.00799355	23.5051	0.182031	FALSE	FALSE	FALSE	DAPcGl	15161379	0.368346	0.0170895	outcome	TRUE	reported	textfile	0.02906	2.45e-06	exposure	TRUE	reported	g2O3kD	textfile	2	1	TRUE	NA
16	rs552999	A	C	A	C	-0.1756	0.0246313	0.7211	2919	0.0124029	36.6336	0.650816	FALSE	FALSE	FALSE	DAPcGl	168730896	0.0734277	0.0137593	outcome	TRUE	reported	textfile	0.03016	6.43e-09	exposure	TRUE	reported	g2O3kD	textfile	2	1	TRUE	NA
17	rs55772918	A	G	A	G	-0.2112	0.0203823	0.0848	2919	0.00692356	20.3368	0.0753651	FALSE	FALSE	FALSE	DAPcGl	100642280	0.41449	0.0249778	outcome	TRUE	reported	textfile	0.04763	9.59e-06	exposure	TRUE	reported	g2O3kD	textfile	2	1	TRUE	NA
18	rs59302791	T	C	T	C	0.3748	-0.00825455	0.0291	2919	0.00793774	23.3396	0.0638991	FALSE	FALSE	FALSE	DAPcGl	17902458	0.758274	0.0268223	outcome	TRUE	reported	textfile	0.08049	3.36e-06	exposure	TRUE	reported	g2O3kD	textfile	2	1	TRUE	NA
19	rs6589911	A	T	A	T	-0.2284	0.048073	0.9108	2919	0.00847637	24.937	0.878242	FALSE	TRUE	FALSE	DAPcGl	99143459	0.016761	0.0200982	outcome	TRUE	reported	textfile	0.04881	2.99e-06	exposure	TRUE	reported	g2O3kD	textfile	2	1	TRUE	NA
20	rs73063535	T	C	T	C	0.1921	-0.00441355	0.1041	2919	0.00688327	20.2177	0.0648976	FALSE	FALSE	FALSE	DAPcGl	48919395	0.869299	0.0268221	outcome	TRUE	reported	textfile	0.04335	9.65e-06	exposure	TRUE	reported	g2O3kD	textfile	2	1	TRUE	NA
21	rs74377561	G	A	G	A	0.1889	0.0390519	0.1182	2919	0.00743843	21.8605	0.0522176	FALSE	FALSE	FALSE	DAPcGl	103116571	0.191668	0.0299096	outcome	TRUE	reported	textfile	0.04255	9.33e-06	exposure	TRUE	reported	g2O3kD	textfile	2	1	TRUE	NA
22	rs74425152	G	A	G	A	0.9338	-0.0874435	0.0041	2919	0.00712094	20.9208	0.0187083	FALSE	FALSE	FALSE	DAPcGl	240332172	0.0747911	0.0490776	outcome	TRUE	reported	textfile	0.2062	6.17e-06	exposure	TRUE	reported	g2O3kD	textfile	2	1	TRUE	NA
23	rs77724325	T	C	T	C	-0.9373	-0.0208562	0.0045	2919	0.0078712	23.1425	0.00953066	FALSE	FALSE	FALSE	DAPcGl	52801085	0.759326	0.0680759	outcome	TRUE	reported	textfile	0.1978	2.26e-06	exposure	TRUE	reported	g2O3kD	textfile	2	1	TRUE	NA
24	rs7868444	G	C	G	C	-0.3194	-0.0518016	0.9608	2919	0.00768456	22.5894	0.981672	FALSE	TRUE	FALSE	DAPcGl	28515258	0.299242	0.0499023	outcome	TRUE	reported	textfile	0.06906	3.91e-06	exposure	TRUE	reported	g2O3kD	textfile	2	1	TRUE	NA
25	rs78694250	A	G	A	G	-0.4583	0.0445046	0.0204	2919	0.00839477	24.6948	0.0612829	FALSE	FALSE	FALSE	DAPcGl	156274557	0.103287	0.0273181	outcome	TRUE	reported	textfile	0.09872	3.59e-06	exposure	TRUE	reported	g2O3kD	textfile	2	1	TRUE	NA
26	rs79041458	A	G	A	G	1.286	-0.085629	0.0021	2919	0.00693136	20.3599	0.0256928	FALSE	FALSE	FALSE	DAPcGl	29999712	0.0384202	0.0413598	outcome	TRUE	reported	textfile	0.2778	3.83e-06	exposure	TRUE	reported	g2O3kD	textfile	2	1	TRUE	NA

## Sheet: GCST90277306
	SNP	effect_allele.exposure	other_allele.exposure	effect_allele.outcome	other_allele.outcome	beta.exposure	beta.outcome	eaf.exposure	samplesize	R2	F	eaf.outcome	remove	palindromic	ambiguous	id.outcome	pos.outcome	pval.outcome	se.outcome	outcome	mr_keep.outcome	pval_origin.outcome	data_source.outcome	se.exposure	pval.exposure	exposure	mr_keep.exposure	pval_origin.exposure	id.exposure	data_source.exposure	action	SNP_index	mr_keep	samplesize.outcome
1	rs102275	C	T	C	T	-0.285172	-0.0369164	0.410377	6805	0.0393551	278.701	0.415672	FALSE	FALSE	FALSE	zDydUn	61790331	0.00561746	0.0133306	outcome	TRUE	reported	textfile	0.0171351	5.38e-61	exposure	TRUE	reported	oINo26	textfile	2	1	TRUE	NA
2	rs11178277	G	A	G	A	-0.0771304	8.95e-05	0.472285	6805	0.00296541	20.2337	0.46719	FALSE	FALSE	FALSE	zDydUn	70541856	0.994576	0.0131654	outcome	TRUE	reported	textfile	0.0170873	6.47e-06	exposure	TRUE	reported	oINo26	textfile	2	1	TRUE	NA
3	rs113847854	T	C	T	C	0.231382	0.0871374	0.0302758	6805	0.00314364	21.4536	0.030296	FALSE	FALSE	FALSE	zDydUn	69019004	0.0228476	0.0382858	outcome	TRUE	reported	textfile	0.0493868	2.85e-06	exposure	TRUE	reported	oINo26	textfile	2	1	TRUE	NA
4	rs115247383	T	C	T	C	-0.20269	-0.0235125	0.0485701	6805	0.003797	25.9294	0.0479252	FALSE	FALSE	FALSE	zDydUn	148282274	0.447181	0.0309325	outcome	TRUE	reported	textfile	0.0424515	1.84e-06	exposure	TRUE	reported	oINo26	textfile	2	1	TRUE	NA
5	rs1169289	G	C	G	C	0.107706	0.00362864	0.470007	6805	0.00577942	39.5459	0.465018	FALSE	TRUE	TRUE	zDydUn	120978819	0.783855	0.0132288	outcome	TRUE	reported	textfile	0.0171666	3.73e-10	exposure	TRUE	reported	oINo26	textfile	2	1	FALSE	NA
6	rs117135394	T	C	T	C	0.492072	0.0531723	0.00742645	6805	0.0035697	24.3716	0.0065179	FALSE	FALSE	FALSE	zDydUn	54154713	0.524677	0.0835842	outcome	TRUE	reported	textfile	0.102035	1.45e-06	exposure	TRUE	reported	oINo26	textfile	2	1	TRUE	NA
7	rs1220131	A	T	A	T	0.108182	0.0041427	0.200223	6805	0.0037482	25.5949	0.201174	FALSE	TRUE	FALSE	zDydUn	157711265	0.800799	0.0164189	outcome	TRUE	reported	textfile	0.0214051	4.43e-07	exposure	TRUE	reported	oINo26	textfile	2	1	TRUE	NA
8	rs1260326	C	T	C	T	-0.101199	-0.0384767	0.650878	6805	0.00465435	31.8116	0.650356	FALSE	FALSE	FALSE	zDydUn	27508073	0.00505196	0.0137235	outcome	TRUE	reported	textfile	0.0179027	1.64e-08	exposure	TRUE	reported	oINo26	textfile	2	1	TRUE	NA
9	rs13182955	C	T	C	T	0.0784249	-0.00752936	0.378429	6805	0.00289343	19.7411	0.374493	FALSE	FALSE	FALSE	zDydUn	52103978	0.578918	0.0135672	outcome	TRUE	reported	textfile	0.0176833	9.35e-06	exposure	TRUE	reported	oINo26	textfile	2	1	TRUE	NA
10	rs143380352	C	G	C	G	-0.286373	0.0164518	0.0205852	6805	0.00330686	22.5712	0.0198589	FALSE	TRUE	FALSE	zDydUn	136096416	0.733871	0.0483905	outcome	TRUE	reported	textfile	0.063383	6.34e-06	exposure	TRUE	reported	oINo26	textfile	2	1	TRUE	NA
11	rs1465411	G	A	G	A	0.079001	-0.007714	0.505704	6805	0.00312017	21.293	0.522383	FALSE	FALSE	FALSE	zDydUn	170155391	0.560471	0.0132511	outcome	TRUE	reported	textfile	0.0170591	3.7e-06	exposure	TRUE	reported	oINo26	textfile	2	1	TRUE	NA
12	rs147797702	C	T	C	T	-0.461775	-0.103101	0.00935496	6805	0.00395231	26.9942	0.0102078	FALSE	FALSE	FALSE	zDydUn	52743009	0.120996	0.0664907	outcome	TRUE	reported	textfile	0.0917664	4.97e-07	exposure	TRUE	reported	oINo26	textfile	2	1	TRUE	NA
13	rs174527	C	G	C	G	-0.100292	-0.0175779	0.44432	6805	0.00496687	33.9583	0.451681	FALSE	TRUE	TRUE	zDydUn	61770929	0.185427	0.013274	outcome	TRUE	reported	textfile	0.017517	1.07e-08	exposure	TRUE	reported	oINo26	textfile	2	1	FALSE	NA
14	rs183410044	C	T	C	T	-0.329201	-0.016097	0.0159435	6805	0.0034006	23.2132	0.0156703	FALSE	FALSE	FALSE	zDydUn	54771130	0.761886	0.0531244	outcome	TRUE	reported	textfile	0.0690524	1.9e-06	exposure	TRUE	reported	oINo26	textfile	2	1	TRUE	NA
15	rs2236514	G	C	G	C	-0.0885172	-0.00235836	0.647094	6805	0.00357859	24.4326	0.65424	FALSE	TRUE	FALSE	zDydUn	136677616	0.864754	0.0138462	outcome	TRUE	reported	textfile	0.0182625	1.28e-06	exposure	TRUE	reported	oINo26	textfile	2	1	TRUE	NA
16	rs2304401	C	T	C	T	-0.226506	-0.0690221	0.967501	6805	0.00322634	22.0199	0.962611	FALSE	FALSE	FALSE	zDydUn	11621183	0.0558625	0.0360974	outcome	TRUE	reported	textfile	0.0505107	7.43e-06	exposure	TRUE	reported	oINo26	textfile	2	1	TRUE	NA
17	rs2613167	T	G	T	G	0.0829165	-0.00367552	0.373104	6805	0.00321616	21.9501	0.386061	FALSE	FALSE	FALSE	zDydUn	30161140	0.786403	0.0135635	outcome	TRUE	reported	textfile	0.0181813	5.19e-06	exposure	TRUE	reported	oINo26	textfile	2	1	TRUE	NA
18	rs2797620	T	C	T	C	-0.0857829	-0.0239405	0.332583	6805	0.00326685	22.2972	0.328624	FALSE	FALSE	FALSE	zDydUn	94975736	0.0873052	0.014002	outcome	TRUE	reported	textfile	0.0180919	2.16e-06	exposure	TRUE	reported	oINo26	textfile	2	1	TRUE	NA
19	rs34415160	A	G	A	G	-0.0789268	0.00737285	0.383057	6805	0.00294434	20.0895	0.390556	FALSE	FALSE	FALSE	zDydUn	33767894	0.583281	0.0134395	outcome	TRUE	reported	textfile	0.0175155	6.71e-06	exposure	TRUE	reported	oINo26	textfile	2	1	TRUE	NA
20	rs34833702	T	C	T	C	0.197071	0.0724886	0.0521215	6805	0.00383747	26.2069	0.056328	FALSE	FALSE	FALSE	zDydUn	218198038	0.0104407	0.0283062	outcome	TRUE	reported	textfile	0.0389961	4.44e-07	exposure	TRUE	reported	oINo26	textfile	2	1	TRUE	NA
21	rs41352345	T	A	T	A	-0.127346	-0.0396875	0.0982892	6805	0.00287457	19.6121	0.100989	FALSE	TRUE	FALSE	zDydUn	88482589	0.0686958	0.0218013	outcome	TRUE	reported	textfile	0.0286921	9.19e-06	exposure	TRUE	reported	oINo26	textfile	2	1	TRUE	NA
22	rs4841133	G	A	G	A	0.120711	-0.0299081	0.851776	6805	0.00367932	25.1229	0.857128	FALSE	FALSE	FALSE	zDydUn	9326154	0.109768	0.0187014	outcome	TRUE	reported	textfile	0.0240274	5.19e-07	exposure	TRUE	reported	oINo26	textfile	2	1	TRUE	NA
23	rs55982271	C	A	C	A	-0.245485	-0.0247245	0.0240145	6805	0.00282486	19.272	0.0276857	FALSE	FALSE	FALSE	zDydUn	70670258	0.540398	0.0403855	outcome	TRUE	reported	textfile	0.055313	9.21e-06	exposure	TRUE	reported	oINo26	textfile	2	1	TRUE	NA
24	rs58967664	C	T	C	T	0.153448	0.00621018	0.0689047	6805	0.00302131	20.6163	0.0710782	FALSE	FALSE	FALSE	zDydUn	93993037	0.808428	0.0256139	outcome	TRUE	reported	textfile	0.0345567	9.11e-06	exposure	TRUE	reported	oINo26	textfile	2	1	TRUE	NA
25	rs628035	T	G	T	G	-0.0971671	-0.01916	0.213535	6805	0.00317115	21.642	0.217843	FALSE	FALSE	FALSE	zDydUn	230188399	0.228618	0.0159146	outcome	TRUE	reported	textfile	0.0206986	2.72e-06	exposure	TRUE	reported	oINo26	textfile	2	1	TRUE	NA
26	rs7146460	T	C	T	C	-0.0956012	0.0114538	0.22284	6805	0.00316563	21.6042	0.225358	FALSE	FALSE	FALSE	zDydUn	100895541	0.47104	0.0158907	outcome	TRUE	reported	textfile	0.0215114	8.96e-06	exposure	TRUE	reported	oINo26	textfile	2	1	TRUE	NA
27	rs7968201	T	G	T	G	0.0999887	0.00199698	0.215059	6805	0.00337541	23.0407	0.213319	FALSE	FALSE	FALSE	zDydUn	93538379	0.901046	0.0160607	outcome	TRUE	reported	textfile	0.0210104	1.98e-06	exposure	TRUE	reported	oINo26	textfile	2	1	TRUE	NA
28	rs8068517	A	G	A	G	-0.104713	-0.00608538	0.813964	6805	0.00332073	22.6662	0.826357	FALSE	FALSE	FALSE	zDydUn	18192664	0.725377	0.0173234	outcome	TRUE	reported	textfile	0.0218788	1.74e-06	exposure	TRUE	reported	oINo26	textfile	2	1	TRUE	NA
29	rs9374192	C	T	C	T	-0.101613	-0.026754	0.271727	6805	0.00408654	27.9148	0.269137	FALSE	FALSE	FALSE	zDydUn	110673493	0.0703607	0.0147847	outcome	TRUE	reported	textfile	0.0194073	1.69e-07	exposure	TRUE	reported	oINo26	textfile	2	1	TRUE	NA
30	rs9918362	C	T	C	T	0.0818121	-0.00655827	0.458079	6805	0.00332308	22.6823	0.467127	FALSE	FALSE	FALSE	zDydUn	10999417	0.618327	0.0131633	outcome	TRUE	reported	textfile	0.0172794	2.24e-06	exposure	TRUE	reported	oINo26	textfile	2	1	TRUE	NA
